# Supplementary material for: Ectopic targeting of CG DNA methylation in Arabidopsis with the bacterial SssI methyltransferase
Source: Nat Commun. 2021 May 25;12:3130. doi: 10.1038/s41467-021-23346-y (PMC8149686; doi:10.1038/s41467-021-23346-y)
Supplement: Supplementary file 2 — Supplementary Data 1 [file 41467_2021_23346_MOESM2_ESM.xlsx]

## Sheet: Suppl Data 1. WGBS.
Supplementary Data 1. WGBS information and alignment summary. WGBS libraries generated in this study, and their alignment and analysis summary.
Column Name	Description
Sample ID	The unique ID for WGBS samples.
Sample	The genotype, generation ang replicate information for each WGBS sample.
Raw reads	Number of raw reads for each WGBS sample.
Alinged reads	Number of reads that are aligned to the reference genome for each WGBS sample.
Nuclear covered cytosine	Number of covered nuclear cytosines in each WGBS sample.
Total nuclear cytosine coverage	Percentage of covered nuclear cytosines.
Average Coverage for each covered cytosine	Average coverage for each cytosine. The total CT count for each WGBS sample devided by the number of covered cytosines for each WGBS sample.
mCG	The genome wide CG mythelation level.
mCHG	The genome wide CHG mythelation level.
mCHH	The genome wide CHH mythelation level.
Conversion	Bisufilte conversion rate. Calculate by (1-mC(on chrC)).
Table S1. WGBS data information.
Sample ID	Sample	Raw reads	Aligned reads	Nuclear covered cytosine	Total nuclear cytosine coverage	Average Coverage for each covered cytosine	mCG	mCHG	mCHH	Conversion
1	WGBS_col_rep1_for_T2_T3	141551384	133355186	37418013	0.873034	23.8	0.322928	0.136101	0.0218081	0.998805
2	WGBS_col_rep2_for_T2_T3	127055125	119750694	41435742	0.966775	19.4	0.309145	0.131113	0.0214687	0.99592
3	WGBS_ZFSssI_T2_line1_plus_rep1	128101474	120639271	41011215	0.95687	20.1	0.356861	0.132527	0.0204094	0.998909
4	WGBS_ZFSssI_T2_line1_plus_rep2	72706370	67962335	35450813	0.827135	12.9	0.364778	0.130059	0.019526	0.998739
5	WGBS_ZFSssI_T3_line1_plus_rep1	144019275	134084028	39997696	0.933223	22.7	0.339143	0.127182	0.0204459	0.998882
6	WGBS_ZFSssI_T3_line1_plus_rep2	174415085	163478181	41269898	0.962906	27.4	0.360392	0.136583	0.0213803	0.998916
7	WGBS_ZFSssI_T2_line1_minus_rep1	184252130	173056330	41892364	0.977429	28.5	0.363146	0.14166	0.225532	0.998932
8	WGBS_ZFSssI_T2_line1_minus_rep2	138592186	131613028	40724849	0.950189	21.7	0.337371	0.128814	0.0207649	0.998902
9	WGBS_ZFSssI_T3_line1_minus_rep1	170015458	161707886	41567751	0.969855	27	0.349326	0.124827	0.0194786	0.998923
10	WGBS_ZFSssI_T3_line1_minus_rep2	132189820	125852581	40622546	0.947802	21.2	0.368398	0.137165	0.0215218	0.998899
11	WGBS_ZFSssI_T2_line2_plus_rep1	164546589	155166461	41060301	0.958015	25.4	0.343881	0.123979	0.0179683	0.99591
12	WGBS_ZFSssI_T2_line2_plus_rep2	229736091	218088525	41647130	0.971707	35	0.363358	0.139683	0.0198324	0.998926
13	WGBS_ZFSssI_T3_line2_plus_rep1	148540723	139201529	40348302	0.941403	23.5	0.353048	0.137532	0.0196503	0.998891
14	WGBS_ZFSssI_T3_line2_plus_rep2	129641528	122667032	39151128	0.913471	21.9	0.35147	0.123529	0.0172245	0.998908
15	WGBS_ZFSssI_T2_line2_minus_rep1	195195063	185675919	41616259	0.970987	30.2	0.344667	0.137398	0.0204487	0.998925
16	WGBS_ZFSssI_T2_line2_minus_rep2	132167275	125474471	40892648	0.954104	20.7	0.340661	0.136262	0.0210693	0.998906
17	WGBS_ZFSssI_T3_line2_minus_rep1	138270877	130981375	40945499	0.955337	21.1	0.32427	0.124454	0.0186947	0.998907
18	WGBS_ZFSssI_T3_line2_minus_rep2	187749771	177985827	40988878	0.956349	30.2	0.346953	0.139201	0.0220651	0.998909
19	WGBS_col_rep1_for_T4	125170855	88218012	42225868	0.98521	28.6	0.319792	0.125267	0.0183936	0.998636
20	WGBS_col_rep2_for_T4	132129055	93292650	42213701	0.984926	30.4	0.328704	0.128173	0.0186961	0.998939
21	WGBS_ZFSssI_T4_line1_minus_rep1	117299347	84975814	42085025	0.981924	27.5	0.348767	0.129585	0.019222	0.998935
22	WGBS_ZFSssI_T4_line1_minus_rep2	146181029	96334624	42206504	0.984758	30.9	0.349039	0.12306	0.0185184	0.998939
23	WGBS_ZFSssI_T4_line2_minus_rep1	127747687	94388070	42221999	0.98512	30.6	0.345142	0.128336	0.0186217	0.998939
24	WGBS_ZFSssI_T4_line2_minus_rep2	125681029	92920713	42238698	0.98551	30.1	0.330928	0.11683	0.0171707	0.998939
25	WGBS_col_rep1_for_T5_part1	172821671	126178647	82898519	0.96709	21.9	0.30097	0.1237	0.0182546	0.998914
26	WGBS_col_rep2_for_T5_part1	175632130	124470999	83535827	0.974525	21.65	0.310373	0.127312	0.0188927	0.998923
27	WGBS_ZFSssI_T5_line1_minus_rep1_part1	190366762	129802363	83666423	0.976049	22.7	0.326531	0.123239	0.0185201	0.998924
28	WGBS_ZFSssI_T5_line1_minus_rep2_part1	208246846	138576620	83925266	0.979068	24.3	0.344806	0.130408	0.0195548	0.998928
29	WGBS_ZFSssI_T5_line2_minus_rep1_part1	213641702	149312209	83973292	0.979629	25.8	0.330481	0.127853	0.0193605	0.998928
30	WGBS_ZFSssI_T5_line2_minus_rep2_part1	197889383	138695949	83732247	0.976817	23.95	0.324737	0.124	0.0185194	0.998925
31	WGBS_ZFSssI_in_fwa_line1	56780016	53293030	42312524	0.987232	11.61	0.204353	0.072961	0.0144843	0.996035
32	WGBS_ZFSssI_in_fwa_line2	79092398	74377130	42421580	0.989777	16.17	0.240455	0.070676	0.0133541	0.996142
