# Supplementary material for: Ectopic targeting of CG DNA methylation in Arabidopsis with the bacterial SssI methyltransferase
Source: Nat Commun. 2021 May 25;12:3130. doi: 10.1038/s41467-021-23346-y (PMC8149686; doi:10.1038/s41467-021-23346-y)
Supplement: Supplementary file 3 — Supplementary Data 2 [file 41467_2021_23346_MOESM3_ESM.xlsx]

## Sheet: Suppl Data 2. DMR list.
Supplementary Data 2. hCG DMR list. hCG DMR list for Cluster 2, 3, and 4 used in this study.
Column Name	Column Name	Description
Cluster 2 hCG DMR for ZF-SssI -/-	Chr	Chromosome number for certain DMR.
	Start	Start position for certain DMR.
	End	End position for certain DMR.
	Generation	Generation of the transgenic plants used for calcualting the DMR.
	Genotype	Genotype of the transgenic plants.
	Type	Type of the DMR.
Cluster 3 hCG DMR for ZF-SssI -/-	Chr	Chromosome number for certain DMR.
	Start	Start position for certain DMR.
	End	End position for certain DMR.
	Generation	Generation of the transgenic plants used for calcualting the DMR.
	Genotype	Genotype of the transgenic plants.
	Type	Type of the DMR.
Cluster 4 hCG DMR for ZF-SssI -/-	Chr	Chromosome number for certain DMR.
	Start	Start position for certain DMR.
	End	End position for certain DMR.
	Generation	Generation of the transgenic plants used for calcualting the DMR.
	Genotype	Genotype of the transgenic plants.
	Type	Type of the DMR.
Cluster 2 hCG DMR for ZF-SssI +	Chr	Chromosome number for certain DMR.
	Start	Start position for certain DMR.
	End	End position for certain DMR.
	Generation	Generation of the transgenic plants used for calcualting the DMR.
	Genotype	Genotype of the transgenic plants.
	Type	Type of the DMR.
Cluster 3 hCG DMR for ZF-SssI +	Chr	Chromosome number for certain DMR.
	Start	Start position for certain DMR.
	End	End position for certain DMR.
	Generation	Generation of the transgenic plants used for calcualting the DMR.
	Genotype	Genotype of the transgenic plants.
	Type	Type of the DMR.
Cluster 4 hCG DMR for ZF-SssI +	Chr	Chromosome number for certain DMR.
	Start	Start position for certain DMR.
	End	End position for certain DMR.
	Generation	Generation of the transgenic plants used for calcualting the DMR.
	Genotype	Genotype of the transgenic plants.
	Type	Type of the DMR.
Table S2. hCG DMR list.
Cluster 2 hCG DMR for ZF-SssI -/-						Cluster 3 hCG DMR for ZF-SssI -/-						Cluster 4 hCG DMR for ZF-SssI -/-						Cluster 2 hCG DMR for ZF-SssI +						Cluster 3 hCG DMR for ZF-SssI +						Cluster 4 hCG DMR for ZF-SssI +
Chr	Start	End	Generation	Genotype	Type	Chr	Start	End	Generation	Genotype	Type	Chr	Start	End	Generation	Genotype	Type	Chr	Start	End	Generation	Genotype	Type	Chr	Start	End	Generation	Genotype	Type	Chr	Start	End	Generation	Genotype	Type
chr1	165400	165600	T2&T3 Union	ZF-SssI -/-	Cluster 2 HyperCG DMR	chr1	26000	26200	T2&T3 Union	ZF-SssI -/-	Cluster 3 HyperCG DMR	chr1	5000	5200	T2&T3 Union	ZF-SssI -/-	Cluster 4 HyperCG DMR	chr1	264600	264800	T2&T3 Union	ZF-SssI +	Cluster 2 HyperCG DMR	chr1	5400	5600	T2&T3 Union	ZF-SssI +	Cluster 3 HyperCG DMR	chr1	5000	5200	T2&T3 Union	ZF-SssI +	Cluster 4 HyperCG DMR
chr1	335400	335600	T2&T3 Union	ZF-SssI -/-	Cluster 2 HyperCG DMR	chr1	28400	28600	T2&T3 Union	ZF-SssI -/-	Cluster 3 HyperCG DMR	chr1	30200	30400	T2&T3 Union	ZF-SssI -/-	Cluster 4 HyperCG DMR	chr1	335000	335200	T2&T3 Union	ZF-SssI +	Cluster 2 HyperCG DMR	chr1	10200	10400	T2&T3 Union	ZF-SssI +	Cluster 3 HyperCG DMR	chr1	5200	5400	T2&T3 Union	ZF-SssI +	Cluster 4 HyperCG DMR
chr1	376800	377000	T2&T3 Union	ZF-SssI -/-	Cluster 2 HyperCG DMR	chr1	29600	29800	T2&T3 Union	ZF-SssI -/-	Cluster 3 HyperCG DMR	chr1	50600	50800	T2&T3 Union	ZF-SssI -/-	Cluster 4 HyperCG DMR	chr1	376800	377000	T2&T3 Union	ZF-SssI +	Cluster 2 HyperCG DMR	chr1	26000	26200	T2&T3 Union	ZF-SssI +	Cluster 3 HyperCG DMR	chr1	6000	6200	T2&T3 Union	ZF-SssI +	Cluster 4 HyperCG DMR
chr1	381200	381400	T2&T3 Union	ZF-SssI -/-	Cluster 2 HyperCG DMR	chr1	30800	31000	T2&T3 Union	ZF-SssI -/-	Cluster 3 HyperCG DMR	chr1	65600	65800	T2&T3 Union	ZF-SssI -/-	Cluster 4 HyperCG DMR	chr1	381200	381400	T2&T3 Union	ZF-SssI +	Cluster 2 HyperCG DMR	chr1	28400	28600	T2&T3 Union	ZF-SssI +	Cluster 3 HyperCG DMR	chr1	6600	6800	T2&T3 Union	ZF-SssI +	Cluster 4 HyperCG DMR
chr1	640800	641000	T2&T3 Union	ZF-SssI -/-	Cluster 2 HyperCG DMR	chr1	47800	48000	T2&T3 Union	ZF-SssI -/-	Cluster 3 HyperCG DMR	chr1	81400	81600	T2&T3 Union	ZF-SssI -/-	Cluster 4 HyperCG DMR	chr1	432800	433000	T2&T3 Union	ZF-SssI +	Cluster 2 HyperCG DMR	chr1	29600	29800	T2&T3 Union	ZF-SssI +	Cluster 3 HyperCG DMR	chr1	20000	20200	T2&T3 Union	ZF-SssI +	Cluster 4 HyperCG DMR
chr1	713000	713200	T2&T3 Union	ZF-SssI -/-	Cluster 2 HyperCG DMR	chr1	93600	93800	T2&T3 Union	ZF-SssI -/-	Cluster 3 HyperCG DMR	chr1	98000	98200	T2&T3 Union	ZF-SssI -/-	Cluster 4 HyperCG DMR	chr1	495000	495200	T2&T3 Union	ZF-SssI +	Cluster 2 HyperCG DMR	chr1	30800	31000	T2&T3 Union	ZF-SssI +	Cluster 3 HyperCG DMR	chr1	21800	22000	T2&T3 Union	ZF-SssI +	Cluster 4 HyperCG DMR
chr1	744600	744800	T2&T3 Union	ZF-SssI -/-	Cluster 2 HyperCG DMR	chr1	95200	95400	T2&T3 Union	ZF-SssI -/-	Cluster 3 HyperCG DMR	chr1	103400	103600	T2&T3 Union	ZF-SssI -/-	Cluster 4 HyperCG DMR	chr1	656200	656400	T2&T3 Union	ZF-SssI +	Cluster 2 HyperCG DMR	chr1	35400	35600	T2&T3 Union	ZF-SssI +	Cluster 3 HyperCG DMR	chr1	22800	23000	T2&T3 Union	ZF-SssI +	Cluster 4 HyperCG DMR
chr1	765200	765400	T2&T3 Union	ZF-SssI -/-	Cluster 2 HyperCG DMR	chr1	110800	111000	T2&T3 Union	ZF-SssI -/-	Cluster 3 HyperCG DMR	chr1	112600	112800	T2&T3 Union	ZF-SssI -/-	Cluster 4 HyperCG DMR	chr1	713000	713200	T2&T3 Union	ZF-SssI +	Cluster 2 HyperCG DMR	chr1	43400	43600	T2&T3 Union	ZF-SssI +	Cluster 3 HyperCG DMR	chr1	30200	30400	T2&T3 Union	ZF-SssI +	Cluster 4 HyperCG DMR
chr1	778000	778200	T2&T3 Union	ZF-SssI -/-	Cluster 2 HyperCG DMR	chr1	125800	126000	T2&T3 Union	ZF-SssI -/-	Cluster 3 HyperCG DMR	chr1	134000	134200	T2&T3 Union	ZF-SssI -/-	Cluster 4 HyperCG DMR	chr1	778000	778200	T2&T3 Union	ZF-SssI +	Cluster 2 HyperCG DMR	chr1	47800	48000	T2&T3 Union	ZF-SssI +	Cluster 3 HyperCG DMR	chr1	31000	31200	T2&T3 Union	ZF-SssI +	Cluster 4 HyperCG DMR
chr1	869600	869800	T2&T3 Union	ZF-SssI -/-	Cluster 2 HyperCG DMR	chr1	133000	133200	T2&T3 Union	ZF-SssI -/-	Cluster 3 HyperCG DMR	chr1	137800	138000	T2&T3 Union	ZF-SssI -/-	Cluster 4 HyperCG DMR	chr1	1015200	1015400	T2&T3 Union	ZF-SssI +	Cluster 2 HyperCG DMR	chr1	48200	48400	T2&T3 Union	ZF-SssI +	Cluster 3 HyperCG DMR	chr1	34400	34600	T2&T3 Union	ZF-SssI +	Cluster 4 HyperCG DMR
chr1	886000	886200	T2&T3 Union	ZF-SssI -/-	Cluster 2 HyperCG DMR	chr1	137600	137800	T2&T3 Union	ZF-SssI -/-	Cluster 3 HyperCG DMR	chr1	145400	145600	T2&T3 Union	ZF-SssI -/-	Cluster 4 HyperCG DMR	chr1	1163600	1163800	T2&T3 Union	ZF-SssI +	Cluster 2 HyperCG DMR	chr1	48400	48600	T2&T3 Union	ZF-SssI +	Cluster 3 HyperCG DMR	chr1	34800	35000	T2&T3 Union	ZF-SssI +	Cluster 4 HyperCG DMR
chr1	1067000	1067200	T2&T3 Union	ZF-SssI -/-	Cluster 2 HyperCG DMR	chr1	151400	151600	T2&T3 Union	ZF-SssI -/-	Cluster 3 HyperCG DMR	chr1	151000	151200	T2&T3 Union	ZF-SssI -/-	Cluster 4 HyperCG DMR	chr1	1342000	1342200	T2&T3 Union	ZF-SssI +	Cluster 2 HyperCG DMR	chr1	93200	93400	T2&T3 Union	ZF-SssI +	Cluster 3 HyperCG DMR	chr1	35600	35800	T2&T3 Union	ZF-SssI +	Cluster 4 HyperCG DMR
chr1	1116000	1116200	T2&T3 Union	ZF-SssI -/-	Cluster 2 HyperCG DMR	chr1	161000	161200	T2&T3 Union	ZF-SssI -/-	Cluster 3 HyperCG DMR	chr1	152000	152200	T2&T3 Union	ZF-SssI -/-	Cluster 4 HyperCG DMR	chr1	1346600	1346800	T2&T3 Union	ZF-SssI +	Cluster 2 HyperCG DMR	chr1	93600	93800	T2&T3 Union	ZF-SssI +	Cluster 3 HyperCG DMR	chr1	38800	39000	T2&T3 Union	ZF-SssI +	Cluster 4 HyperCG DMR
chr1	1163600	1163800	T2&T3 Union	ZF-SssI -/-	Cluster 2 HyperCG DMR	chr1	169000	169200	T2&T3 Union	ZF-SssI -/-	Cluster 3 HyperCG DMR	chr1	186400	186600	T2&T3 Union	ZF-SssI -/-	Cluster 4 HyperCG DMR	chr1	1353400	1353600	T2&T3 Union	ZF-SssI +	Cluster 2 HyperCG DMR	chr1	95200	95400	T2&T3 Union	ZF-SssI +	Cluster 3 HyperCG DMR	chr1	41200	41400	T2&T3 Union	ZF-SssI +	Cluster 4 HyperCG DMR
chr1	1328800	1329000	T2&T3 Union	ZF-SssI -/-	Cluster 2 HyperCG DMR	chr1	197800	198000	T2&T3 Union	ZF-SssI -/-	Cluster 3 HyperCG DMR	chr1	197400	197600	T2&T3 Union	ZF-SssI -/-	Cluster 4 HyperCG DMR	chr1	1464000	1464200	T2&T3 Union	ZF-SssI +	Cluster 2 HyperCG DMR	chr1	98400	98600	T2&T3 Union	ZF-SssI +	Cluster 3 HyperCG DMR	chr1	45400	45600	T2&T3 Union	ZF-SssI +	Cluster 4 HyperCG DMR
chr1	1342000	1342200	T2&T3 Union	ZF-SssI -/-	Cluster 2 HyperCG DMR	chr1	201200	201400	T2&T3 Union	ZF-SssI -/-	Cluster 3 HyperCG DMR	chr1	198000	198200	T2&T3 Union	ZF-SssI -/-	Cluster 4 HyperCG DMR	chr1	1686800	1687000	T2&T3 Union	ZF-SssI +	Cluster 2 HyperCG DMR	chr1	103200	103400	T2&T3 Union	ZF-SssI +	Cluster 3 HyperCG DMR	chr1	45600	45800	T2&T3 Union	ZF-SssI +	Cluster 4 HyperCG DMR
chr1	1346600	1346800	T2&T3 Union	ZF-SssI -/-	Cluster 2 HyperCG DMR	chr1	201400	201600	T2&T3 Union	ZF-SssI -/-	Cluster 3 HyperCG DMR	chr1	198200	198400	T2&T3 Union	ZF-SssI -/-	Cluster 4 HyperCG DMR	chr1	1687000	1687200	T2&T3 Union	ZF-SssI +	Cluster 2 HyperCG DMR	chr1	110800	111000	T2&T3 Union	ZF-SssI +	Cluster 3 HyperCG DMR	chr1	45800	46000	T2&T3 Union	ZF-SssI +	Cluster 4 HyperCG DMR
chr1	1367800	1368000	T2&T3 Union	ZF-SssI -/-	Cluster 2 HyperCG DMR	chr1	203000	203200	T2&T3 Union	ZF-SssI -/-	Cluster 3 HyperCG DMR	chr1	212000	212200	T2&T3 Union	ZF-SssI -/-	Cluster 4 HyperCG DMR	chr1	1736800	1737000	T2&T3 Union	ZF-SssI +	Cluster 2 HyperCG DMR	chr1	125800	126000	T2&T3 Union	ZF-SssI +	Cluster 3 HyperCG DMR	chr1	47400	47600	T2&T3 Union	ZF-SssI +	Cluster 4 HyperCG DMR
chr1	1464000	1464200	T2&T3 Union	ZF-SssI -/-	Cluster 2 HyperCG DMR	chr1	213600	213800	T2&T3 Union	ZF-SssI -/-	Cluster 3 HyperCG DMR	chr1	215600	215800	T2&T3 Union	ZF-SssI -/-	Cluster 4 HyperCG DMR	chr1	1756800	1757000	T2&T3 Union	ZF-SssI +	Cluster 2 HyperCG DMR	chr1	133000	133200	T2&T3 Union	ZF-SssI +	Cluster 3 HyperCG DMR	chr1	47600	47800	T2&T3 Union	ZF-SssI +	Cluster 4 HyperCG DMR
chr1	1653800	1654000	T2&T3 Union	ZF-SssI -/-	Cluster 2 HyperCG DMR	chr1	231600	231800	T2&T3 Union	ZF-SssI -/-	Cluster 3 HyperCG DMR	chr1	215800	216000	T2&T3 Union	ZF-SssI -/-	Cluster 4 HyperCG DMR	chr1	1810000	1810200	T2&T3 Union	ZF-SssI +	Cluster 2 HyperCG DMR	chr1	133200	133400	T2&T3 Union	ZF-SssI +	Cluster 3 HyperCG DMR	chr1	53400	53600	T2&T3 Union	ZF-SssI +	Cluster 4 HyperCG DMR
chr1	1686000	1686200	T2&T3 Union	ZF-SssI -/-	Cluster 2 HyperCG DMR	chr1	234000	234200	T2&T3 Union	ZF-SssI -/-	Cluster 3 HyperCG DMR	chr1	216000	216200	T2&T3 Union	ZF-SssI -/-	Cluster 4 HyperCG DMR	chr1	1871000	1871200	T2&T3 Union	ZF-SssI +	Cluster 2 HyperCG DMR	chr1	133800	134000	T2&T3 Union	ZF-SssI +	Cluster 3 HyperCG DMR	chr1	53600	53800	T2&T3 Union	ZF-SssI +	Cluster 4 HyperCG DMR
chr1	1686800	1687000	T2&T3 Union	ZF-SssI -/-	Cluster 2 HyperCG DMR	chr1	236000	236200	T2&T3 Union	ZF-SssI -/-	Cluster 3 HyperCG DMR	chr1	216200	216400	T2&T3 Union	ZF-SssI -/-	Cluster 4 HyperCG DMR	chr1	1988000	1988200	T2&T3 Union	ZF-SssI +	Cluster 2 HyperCG DMR	chr1	134800	135000	T2&T3 Union	ZF-SssI +	Cluster 3 HyperCG DMR	chr1	65000	65200	T2&T3 Union	ZF-SssI +	Cluster 4 HyperCG DMR
chr1	1687000	1687200	T2&T3 Union	ZF-SssI -/-	Cluster 2 HyperCG DMR	chr1	241200	241400	T2&T3 Union	ZF-SssI -/-	Cluster 3 HyperCG DMR	chr1	216400	216600	T2&T3 Union	ZF-SssI -/-	Cluster 4 HyperCG DMR	chr1	2021400	2021600	T2&T3 Union	ZF-SssI +	Cluster 2 HyperCG DMR	chr1	137600	137800	T2&T3 Union	ZF-SssI +	Cluster 3 HyperCG DMR	chr1	65600	65800	T2&T3 Union	ZF-SssI +	Cluster 4 HyperCG DMR
chr1	1810000	1810200	T2&T3 Union	ZF-SssI -/-	Cluster 2 HyperCG DMR	chr1	243000	243200	T2&T3 Union	ZF-SssI -/-	Cluster 3 HyperCG DMR	chr1	216600	216800	T2&T3 Union	ZF-SssI -/-	Cluster 4 HyperCG DMR	chr1	2117400	2117600	T2&T3 Union	ZF-SssI +	Cluster 2 HyperCG DMR	chr1	151200	151400	T2&T3 Union	ZF-SssI +	Cluster 3 HyperCG DMR	chr1	66400	66600	T2&T3 Union	ZF-SssI +	Cluster 4 HyperCG DMR
chr1	1871000	1871200	T2&T3 Union	ZF-SssI -/-	Cluster 2 HyperCG DMR	chr1	243200	243400	T2&T3 Union	ZF-SssI -/-	Cluster 3 HyperCG DMR	chr1	216800	217000	T2&T3 Union	ZF-SssI -/-	Cluster 4 HyperCG DMR	chr1	2133600	2133800	T2&T3 Union	ZF-SssI +	Cluster 2 HyperCG DMR	chr1	151400	151600	T2&T3 Union	ZF-SssI +	Cluster 3 HyperCG DMR	chr1	66600	66800	T2&T3 Union	ZF-SssI +	Cluster 4 HyperCG DMR
chr1	1988000	1988200	T2&T3 Union	ZF-SssI -/-	Cluster 2 HyperCG DMR	chr1	243800	244000	T2&T3 Union	ZF-SssI -/-	Cluster 3 HyperCG DMR	chr1	217000	217200	T2&T3 Union	ZF-SssI -/-	Cluster 4 HyperCG DMR	chr1	2157000	2157200	T2&T3 Union	ZF-SssI +	Cluster 2 HyperCG DMR	chr1	161000	161200	T2&T3 Union	ZF-SssI +	Cluster 3 HyperCG DMR	chr1	71000	71200	T2&T3 Union	ZF-SssI +	Cluster 4 HyperCG DMR
chr1	2021400	2021600	T2&T3 Union	ZF-SssI -/-	Cluster 2 HyperCG DMR	chr1	255800	256000	T2&T3 Union	ZF-SssI -/-	Cluster 3 HyperCG DMR	chr1	222800	223000	T2&T3 Union	ZF-SssI -/-	Cluster 4 HyperCG DMR	chr1	2331600	2331800	T2&T3 Union	ZF-SssI +	Cluster 2 HyperCG DMR	chr1	165200	165400	T2&T3 Union	ZF-SssI +	Cluster 3 HyperCG DMR	chr1	73800	74000	T2&T3 Union	ZF-SssI +	Cluster 4 HyperCG DMR
chr1	2045200	2045400	T2&T3 Union	ZF-SssI -/-	Cluster 2 HyperCG DMR	chr1	272600	272800	T2&T3 Union	ZF-SssI -/-	Cluster 3 HyperCG DMR	chr1	223600	223800	T2&T3 Union	ZF-SssI -/-	Cluster 4 HyperCG DMR	chr1	2595800	2596000	T2&T3 Union	ZF-SssI +	Cluster 2 HyperCG DMR	chr1	169000	169200	T2&T3 Union	ZF-SssI +	Cluster 3 HyperCG DMR	chr1	90000	90200	T2&T3 Union	ZF-SssI +	Cluster 4 HyperCG DMR
chr1	2061600	2061800	T2&T3 Union	ZF-SssI -/-	Cluster 2 HyperCG DMR	chr1	276000	276200	T2&T3 Union	ZF-SssI -/-	Cluster 3 HyperCG DMR	chr1	242400	242600	T2&T3 Union	ZF-SssI -/-	Cluster 4 HyperCG DMR	chr1	2980200	2980400	T2&T3 Union	ZF-SssI +	Cluster 2 HyperCG DMR	chr1	189200	189400	T2&T3 Union	ZF-SssI +	Cluster 3 HyperCG DMR	chr1	90400	90600	T2&T3 Union	ZF-SssI +	Cluster 4 HyperCG DMR
chr1	2066000	2066200	T2&T3 Union	ZF-SssI -/-	Cluster 2 HyperCG DMR	chr1	280600	280800	T2&T3 Union	ZF-SssI -/-	Cluster 3 HyperCG DMR	chr1	244200	244400	T2&T3 Union	ZF-SssI -/-	Cluster 4 HyperCG DMR	chr1	3045400	3045600	T2&T3 Union	ZF-SssI +	Cluster 2 HyperCG DMR	chr1	196800	197000	T2&T3 Union	ZF-SssI +	Cluster 3 HyperCG DMR	chr1	96800	97000	T2&T3 Union	ZF-SssI +	Cluster 4 HyperCG DMR
chr1	2260600	2260800	T2&T3 Union	ZF-SssI -/-	Cluster 2 HyperCG DMR	chr1	283200	283400	T2&T3 Union	ZF-SssI -/-	Cluster 3 HyperCG DMR	chr1	261200	261400	T2&T3 Union	ZF-SssI -/-	Cluster 4 HyperCG DMR	chr1	3220800	3221000	T2&T3 Union	ZF-SssI +	Cluster 2 HyperCG DMR	chr1	201200	201400	T2&T3 Union	ZF-SssI +	Cluster 3 HyperCG DMR	chr1	97000	97200	T2&T3 Union	ZF-SssI +	Cluster 4 HyperCG DMR
chr1	2387400	2387600	T2&T3 Union	ZF-SssI -/-	Cluster 2 HyperCG DMR	chr1	287600	287800	T2&T3 Union	ZF-SssI -/-	Cluster 3 HyperCG DMR	chr1	262200	262400	T2&T3 Union	ZF-SssI -/-	Cluster 4 HyperCG DMR	chr1	3223000	3223200	T2&T3 Union	ZF-SssI +	Cluster 2 HyperCG DMR	chr1	201400	201600	T2&T3 Union	ZF-SssI +	Cluster 3 HyperCG DMR	chr1	98800	99000	T2&T3 Union	ZF-SssI +	Cluster 4 HyperCG DMR
chr1	2734600	2734800	T2&T3 Union	ZF-SssI -/-	Cluster 2 HyperCG DMR	chr1	289000	289200	T2&T3 Union	ZF-SssI -/-	Cluster 3 HyperCG DMR	chr1	265800	266000	T2&T3 Union	ZF-SssI -/-	Cluster 4 HyperCG DMR	chr1	3237800	3238000	T2&T3 Union	ZF-SssI +	Cluster 2 HyperCG DMR	chr1	203000	203200	T2&T3 Union	ZF-SssI +	Cluster 3 HyperCG DMR	chr1	101200	101400	T2&T3 Union	ZF-SssI +	Cluster 4 HyperCG DMR
chr1	2777000	2777200	T2&T3 Union	ZF-SssI -/-	Cluster 2 HyperCG DMR	chr1	290400	290600	T2&T3 Union	ZF-SssI -/-	Cluster 3 HyperCG DMR	chr1	267400	267600	T2&T3 Union	ZF-SssI -/-	Cluster 4 HyperCG DMR	chr1	3246400	3246600	T2&T3 Union	ZF-SssI +	Cluster 2 HyperCG DMR	chr1	213600	213800	T2&T3 Union	ZF-SssI +	Cluster 3 HyperCG DMR	chr1	112600	112800	T2&T3 Union	ZF-SssI +	Cluster 4 HyperCG DMR
chr1	2980200	2980400	T2&T3 Union	ZF-SssI -/-	Cluster 2 HyperCG DMR	chr1	290600	290800	T2&T3 Union	ZF-SssI -/-	Cluster 3 HyperCG DMR	chr1	285600	285800	T2&T3 Union	ZF-SssI -/-	Cluster 4 HyperCG DMR	chr1	3313400	3313600	T2&T3 Union	ZF-SssI +	Cluster 2 HyperCG DMR	chr1	231600	231800	T2&T3 Union	ZF-SssI +	Cluster 3 HyperCG DMR	chr1	115400	115600	T2&T3 Union	ZF-SssI +	Cluster 4 HyperCG DMR
chr1	3045400	3045600	T2&T3 Union	ZF-SssI -/-	Cluster 2 HyperCG DMR	chr1	315000	315200	T2&T3 Union	ZF-SssI -/-	Cluster 3 HyperCG DMR	chr1	290800	291000	T2&T3 Union	ZF-SssI -/-	Cluster 4 HyperCG DMR	chr1	3344800	3345000	T2&T3 Union	ZF-SssI +	Cluster 2 HyperCG DMR	chr1	234000	234200	T2&T3 Union	ZF-SssI +	Cluster 3 HyperCG DMR	chr1	132600	132800	T2&T3 Union	ZF-SssI +	Cluster 4 HyperCG DMR
chr1	3223000	3223200	T2&T3 Union	ZF-SssI -/-	Cluster 2 HyperCG DMR	chr1	320800	321000	T2&T3 Union	ZF-SssI -/-	Cluster 3 HyperCG DMR	chr1	294200	294400	T2&T3 Union	ZF-SssI -/-	Cluster 4 HyperCG DMR	chr1	3374200	3374400	T2&T3 Union	ZF-SssI +	Cluster 2 HyperCG DMR	chr1	234800	235000	T2&T3 Union	ZF-SssI +	Cluster 3 HyperCG DMR	chr1	134000	134200	T2&T3 Union	ZF-SssI +	Cluster 4 HyperCG DMR
chr1	3237800	3238000	T2&T3 Union	ZF-SssI -/-	Cluster 2 HyperCG DMR	chr1	330000	330200	T2&T3 Union	ZF-SssI -/-	Cluster 3 HyperCG DMR	chr1	299400	299600	T2&T3 Union	ZF-SssI -/-	Cluster 4 HyperCG DMR	chr1	3375600	3375800	T2&T3 Union	ZF-SssI +	Cluster 2 HyperCG DMR	chr1	241000	241200	T2&T3 Union	ZF-SssI +	Cluster 3 HyperCG DMR	chr1	134200	134400	T2&T3 Union	ZF-SssI +	Cluster 4 HyperCG DMR
chr1	3246400	3246600	T2&T3 Union	ZF-SssI -/-	Cluster 2 HyperCG DMR	chr1	331000	331200	T2&T3 Union	ZF-SssI -/-	Cluster 3 HyperCG DMR	chr1	299800	300000	T2&T3 Union	ZF-SssI -/-	Cluster 4 HyperCG DMR	chr1	3498800	3499000	T2&T3 Union	ZF-SssI +	Cluster 2 HyperCG DMR	chr1	241200	241400	T2&T3 Union	ZF-SssI +	Cluster 3 HyperCG DMR	chr1	134400	134600	T2&T3 Union	ZF-SssI +	Cluster 4 HyperCG DMR
chr1	3280000	3280200	T2&T3 Union	ZF-SssI -/-	Cluster 2 HyperCG DMR	chr1	332200	332400	T2&T3 Union	ZF-SssI -/-	Cluster 3 HyperCG DMR	chr1	300000	300200	T2&T3 Union	ZF-SssI -/-	Cluster 4 HyperCG DMR	chr1	3608200	3608400	T2&T3 Union	ZF-SssI +	Cluster 2 HyperCG DMR	chr1	241400	241600	T2&T3 Union	ZF-SssI +	Cluster 3 HyperCG DMR	chr1	137800	138000	T2&T3 Union	ZF-SssI +	Cluster 4 HyperCG DMR
chr1	3313400	3313600	T2&T3 Union	ZF-SssI -/-	Cluster 2 HyperCG DMR	chr1	332600	332800	T2&T3 Union	ZF-SssI -/-	Cluster 3 HyperCG DMR	chr1	304600	304800	T2&T3 Union	ZF-SssI -/-	Cluster 4 HyperCG DMR	chr1	3618400	3618600	T2&T3 Union	ZF-SssI +	Cluster 2 HyperCG DMR	chr1	242800	243000	T2&T3 Union	ZF-SssI +	Cluster 3 HyperCG DMR	chr1	138800	139000	T2&T3 Union	ZF-SssI +	Cluster 4 HyperCG DMR
chr1	3369600	3369800	T2&T3 Union	ZF-SssI -/-	Cluster 2 HyperCG DMR	chr1	333800	334000	T2&T3 Union	ZF-SssI -/-	Cluster 3 HyperCG DMR	chr1	319200	319400	T2&T3 Union	ZF-SssI -/-	Cluster 4 HyperCG DMR	chr1	3642400	3642600	T2&T3 Union	ZF-SssI +	Cluster 2 HyperCG DMR	chr1	243000	243200	T2&T3 Union	ZF-SssI +	Cluster 3 HyperCG DMR	chr1	145400	145600	T2&T3 Union	ZF-SssI +	Cluster 4 HyperCG DMR
chr1	3375600	3375800	T2&T3 Union	ZF-SssI -/-	Cluster 2 HyperCG DMR	chr1	339000	339200	T2&T3 Union	ZF-SssI -/-	Cluster 3 HyperCG DMR	chr1	323400	323600	T2&T3 Union	ZF-SssI -/-	Cluster 4 HyperCG DMR	chr1	3688200	3688400	T2&T3 Union	ZF-SssI +	Cluster 2 HyperCG DMR	chr1	243200	243400	T2&T3 Union	ZF-SssI +	Cluster 3 HyperCG DMR	chr1	146800	147000	T2&T3 Union	ZF-SssI +	Cluster 4 HyperCG DMR
chr1	3409200	3409400	T2&T3 Union	ZF-SssI -/-	Cluster 2 HyperCG DMR	chr1	347000	347200	T2&T3 Union	ZF-SssI -/-	Cluster 3 HyperCG DMR	chr1	328800	329000	T2&T3 Union	ZF-SssI -/-	Cluster 4 HyperCG DMR	chr1	3737800	3738000	T2&T3 Union	ZF-SssI +	Cluster 2 HyperCG DMR	chr1	243800	244000	T2&T3 Union	ZF-SssI +	Cluster 3 HyperCG DMR	chr1	151600	151800	T2&T3 Union	ZF-SssI +	Cluster 4 HyperCG DMR
chr1	3498800	3499000	T2&T3 Union	ZF-SssI -/-	Cluster 2 HyperCG DMR	chr1	348800	349000	T2&T3 Union	ZF-SssI -/-	Cluster 3 HyperCG DMR	chr1	332400	332600	T2&T3 Union	ZF-SssI -/-	Cluster 4 HyperCG DMR	chr1	3898800	3899000	T2&T3 Union	ZF-SssI +	Cluster 2 HyperCG DMR	chr1	251000	251200	T2&T3 Union	ZF-SssI +	Cluster 3 HyperCG DMR	chr1	152000	152200	T2&T3 Union	ZF-SssI +	Cluster 4 HyperCG DMR
chr1	3608200	3608400	T2&T3 Union	ZF-SssI -/-	Cluster 2 HyperCG DMR	chr1	349400	349600	T2&T3 Union	ZF-SssI -/-	Cluster 3 HyperCG DMR	chr1	333400	333600	T2&T3 Union	ZF-SssI -/-	Cluster 4 HyperCG DMR	chr1	3977600	3977800	T2&T3 Union	ZF-SssI +	Cluster 2 HyperCG DMR	chr1	255800	256000	T2&T3 Union	ZF-SssI +	Cluster 3 HyperCG DMR	chr1	152800	153000	T2&T3 Union	ZF-SssI +	Cluster 4 HyperCG DMR
chr1	3642400	3642600	T2&T3 Union	ZF-SssI -/-	Cluster 2 HyperCG DMR	chr1	350600	350800	T2&T3 Union	ZF-SssI -/-	Cluster 3 HyperCG DMR	chr1	334600	334800	T2&T3 Union	ZF-SssI -/-	Cluster 4 HyperCG DMR	chr1	4149600	4149800	T2&T3 Union	ZF-SssI +	Cluster 2 HyperCG DMR	chr1	275800	276000	T2&T3 Union	ZF-SssI +	Cluster 3 HyperCG DMR	chr1	153400	153600	T2&T3 Union	ZF-SssI +	Cluster 4 HyperCG DMR
chr1	3650400	3650600	T2&T3 Union	ZF-SssI -/-	Cluster 2 HyperCG DMR	chr1	350800	351000	T2&T3 Union	ZF-SssI -/-	Cluster 3 HyperCG DMR	chr1	336400	336600	T2&T3 Union	ZF-SssI -/-	Cluster 4 HyperCG DMR	chr1	4295000	4295200	T2&T3 Union	ZF-SssI +	Cluster 2 HyperCG DMR	chr1	276000	276200	T2&T3 Union	ZF-SssI +	Cluster 3 HyperCG DMR	chr1	153600	153800	T2&T3 Union	ZF-SssI +	Cluster 4 HyperCG DMR
chr1	3688200	3688400	T2&T3 Union	ZF-SssI -/-	Cluster 2 HyperCG DMR	chr1	359600	359800	T2&T3 Union	ZF-SssI -/-	Cluster 3 HyperCG DMR	chr1	347200	347400	T2&T3 Union	ZF-SssI -/-	Cluster 4 HyperCG DMR	chr1	4337200	4337400	T2&T3 Union	ZF-SssI +	Cluster 2 HyperCG DMR	chr1	280000	280200	T2&T3 Union	ZF-SssI +	Cluster 3 HyperCG DMR	chr1	154800	155000	T2&T3 Union	ZF-SssI +	Cluster 4 HyperCG DMR
chr1	3737800	3738000	T2&T3 Union	ZF-SssI -/-	Cluster 2 HyperCG DMR	chr1	360000	360200	T2&T3 Union	ZF-SssI -/-	Cluster 3 HyperCG DMR	chr1	348200	348400	T2&T3 Union	ZF-SssI -/-	Cluster 4 HyperCG DMR	chr1	4671600	4671800	T2&T3 Union	ZF-SssI +	Cluster 2 HyperCG DMR	chr1	280600	280800	T2&T3 Union	ZF-SssI +	Cluster 3 HyperCG DMR	chr1	160000	160200	T2&T3 Union	ZF-SssI +	Cluster 4 HyperCG DMR
chr1	3839000	3839200	T2&T3 Union	ZF-SssI -/-	Cluster 2 HyperCG DMR	chr1	360200	360400	T2&T3 Union	ZF-SssI -/-	Cluster 3 HyperCG DMR	chr1	348600	348800	T2&T3 Union	ZF-SssI -/-	Cluster 4 HyperCG DMR	chr1	4763800	4764000	T2&T3 Union	ZF-SssI +	Cluster 2 HyperCG DMR	chr1	283200	283400	T2&T3 Union	ZF-SssI +	Cluster 3 HyperCG DMR	chr1	169400	169600	T2&T3 Union	ZF-SssI +	Cluster 4 HyperCG DMR
chr1	3898800	3899000	T2&T3 Union	ZF-SssI -/-	Cluster 2 HyperCG DMR	chr1	377200	377400	T2&T3 Union	ZF-SssI -/-	Cluster 3 HyperCG DMR	chr1	349000	349200	T2&T3 Union	ZF-SssI -/-	Cluster 4 HyperCG DMR	chr1	4790600	4790800	T2&T3 Union	ZF-SssI +	Cluster 2 HyperCG DMR	chr1	287600	287800	T2&T3 Union	ZF-SssI +	Cluster 3 HyperCG DMR	chr1	180600	180800	T2&T3 Union	ZF-SssI +	Cluster 4 HyperCG DMR
chr1	3977600	3977800	T2&T3 Union	ZF-SssI -/-	Cluster 2 HyperCG DMR	chr1	383400	383600	T2&T3 Union	ZF-SssI -/-	Cluster 3 HyperCG DMR	chr1	349200	349400	T2&T3 Union	ZF-SssI -/-	Cluster 4 HyperCG DMR	chr1	5030000	5030200	T2&T3 Union	ZF-SssI +	Cluster 2 HyperCG DMR	chr1	287800	288000	T2&T3 Union	ZF-SssI +	Cluster 3 HyperCG DMR	chr1	186400	186600	T2&T3 Union	ZF-SssI +	Cluster 4 HyperCG DMR
chr1	4149600	4149800	T2&T3 Union	ZF-SssI -/-	Cluster 2 HyperCG DMR	chr1	385600	385800	T2&T3 Union	ZF-SssI -/-	Cluster 3 HyperCG DMR	chr1	353800	354000	T2&T3 Union	ZF-SssI -/-	Cluster 4 HyperCG DMR	chr1	5034200	5034400	T2&T3 Union	ZF-SssI +	Cluster 2 HyperCG DMR	chr1	290400	290600	T2&T3 Union	ZF-SssI +	Cluster 3 HyperCG DMR	chr1	186600	186800	T2&T3 Union	ZF-SssI +	Cluster 4 HyperCG DMR
chr1	4284000	4284200	T2&T3 Union	ZF-SssI -/-	Cluster 2 HyperCG DMR	chr1	385800	386000	T2&T3 Union	ZF-SssI -/-	Cluster 3 HyperCG DMR	chr1	360600	360800	T2&T3 Union	ZF-SssI -/-	Cluster 4 HyperCG DMR	chr1	5560200	5560400	T2&T3 Union	ZF-SssI +	Cluster 2 HyperCG DMR	chr1	290600	290800	T2&T3 Union	ZF-SssI +	Cluster 3 HyperCG DMR	chr1	189600	189800	T2&T3 Union	ZF-SssI +	Cluster 4 HyperCG DMR
chr1	4295000	4295200	T2&T3 Union	ZF-SssI -/-	Cluster 2 HyperCG DMR	chr1	386200	386400	T2&T3 Union	ZF-SssI -/-	Cluster 3 HyperCG DMR	chr1	374600	374800	T2&T3 Union	ZF-SssI -/-	Cluster 4 HyperCG DMR	chr1	5586200	5586400	T2&T3 Union	ZF-SssI +	Cluster 2 HyperCG DMR	chr1	294800	295000	T2&T3 Union	ZF-SssI +	Cluster 3 HyperCG DMR	chr1	197400	197600	T2&T3 Union	ZF-SssI +	Cluster 4 HyperCG DMR
chr1	4337200	4337400	T2&T3 Union	ZF-SssI -/-	Cluster 2 HyperCG DMR	chr1	394400	394600	T2&T3 Union	ZF-SssI -/-	Cluster 3 HyperCG DMR	chr1	386600	386800	T2&T3 Union	ZF-SssI -/-	Cluster 4 HyperCG DMR	chr1	5866800	5867000	T2&T3 Union	ZF-SssI +	Cluster 2 HyperCG DMR	chr1	296200	296400	T2&T3 Union	ZF-SssI +	Cluster 3 HyperCG DMR	chr1	198000	198200	T2&T3 Union	ZF-SssI +	Cluster 4 HyperCG DMR
chr1	4490400	4490600	T2&T3 Union	ZF-SssI -/-	Cluster 2 HyperCG DMR	chr1	394600	394800	T2&T3 Union	ZF-SssI -/-	Cluster 3 HyperCG DMR	chr1	387000	387200	T2&T3 Union	ZF-SssI -/-	Cluster 4 HyperCG DMR	chr1	5889000	5889200	T2&T3 Union	ZF-SssI +	Cluster 2 HyperCG DMR	chr1	296400	296600	T2&T3 Union	ZF-SssI +	Cluster 3 HyperCG DMR	chr1	202400	202600	T2&T3 Union	ZF-SssI +	Cluster 4 HyperCG DMR
chr1	4671600	4671800	T2&T3 Union	ZF-SssI -/-	Cluster 2 HyperCG DMR	chr1	402800	403000	T2&T3 Union	ZF-SssI -/-	Cluster 3 HyperCG DMR	chr1	399200	399400	T2&T3 Union	ZF-SssI -/-	Cluster 4 HyperCG DMR	chr1	5918800	5919000	T2&T3 Union	ZF-SssI +	Cluster 2 HyperCG DMR	chr1	304800	305000	T2&T3 Union	ZF-SssI +	Cluster 3 HyperCG DMR	chr1	202600	202800	T2&T3 Union	ZF-SssI +	Cluster 4 HyperCG DMR
chr1	4734800	4735000	T2&T3 Union	ZF-SssI -/-	Cluster 2 HyperCG DMR	chr1	406000	406200	T2&T3 Union	ZF-SssI -/-	Cluster 3 HyperCG DMR	chr1	399400	399600	T2&T3 Union	ZF-SssI -/-	Cluster 4 HyperCG DMR	chr1	6112800	6113000	T2&T3 Union	ZF-SssI +	Cluster 2 HyperCG DMR	chr1	315000	315200	T2&T3 Union	ZF-SssI +	Cluster 3 HyperCG DMR	chr1	202800	203000	T2&T3 Union	ZF-SssI +	Cluster 4 HyperCG DMR
chr1	4763800	4764000	T2&T3 Union	ZF-SssI -/-	Cluster 2 HyperCG DMR	chr1	407400	407600	T2&T3 Union	ZF-SssI -/-	Cluster 3 HyperCG DMR	chr1	399600	399800	T2&T3 Union	ZF-SssI -/-	Cluster 4 HyperCG DMR	chr1	6206000	6206200	T2&T3 Union	ZF-SssI +	Cluster 2 HyperCG DMR	chr1	320800	321000	T2&T3 Union	ZF-SssI +	Cluster 3 HyperCG DMR	chr1	203400	203600	T2&T3 Union	ZF-SssI +	Cluster 4 HyperCG DMR
chr1	4764200	4764400	T2&T3 Union	ZF-SssI -/-	Cluster 2 HyperCG DMR	chr1	408000	408200	T2&T3 Union	ZF-SssI -/-	Cluster 3 HyperCG DMR	chr1	399800	400000	T2&T3 Union	ZF-SssI -/-	Cluster 4 HyperCG DMR	chr1	6259800	6260000	T2&T3 Union	ZF-SssI +	Cluster 2 HyperCG DMR	chr1	324000	324200	T2&T3 Union	ZF-SssI +	Cluster 3 HyperCG DMR	chr1	203600	203800	T2&T3 Union	ZF-SssI +	Cluster 4 HyperCG DMR
chr1	4790600	4790800	T2&T3 Union	ZF-SssI -/-	Cluster 2 HyperCG DMR	chr1	412800	413000	T2&T3 Union	ZF-SssI -/-	Cluster 3 HyperCG DMR	chr1	403000	403200	T2&T3 Union	ZF-SssI -/-	Cluster 4 HyperCG DMR	chr1	6429600	6429800	T2&T3 Union	ZF-SssI +	Cluster 2 HyperCG DMR	chr1	331000	331200	T2&T3 Union	ZF-SssI +	Cluster 3 HyperCG DMR	chr1	207200	207400	T2&T3 Union	ZF-SssI +	Cluster 4 HyperCG DMR
chr1	5034200	5034400	T2&T3 Union	ZF-SssI -/-	Cluster 2 HyperCG DMR	chr1	429000	429200	T2&T3 Union	ZF-SssI -/-	Cluster 3 HyperCG DMR	chr1	408200	408400	T2&T3 Union	ZF-SssI -/-	Cluster 4 HyperCG DMR	chr1	6591800	6592000	T2&T3 Union	ZF-SssI +	Cluster 2 HyperCG DMR	chr1	332200	332400	T2&T3 Union	ZF-SssI +	Cluster 3 HyperCG DMR	chr1	208200	208400	T2&T3 Union	ZF-SssI +	Cluster 4 HyperCG DMR
chr1	5247200	5247400	T2&T3 Union	ZF-SssI -/-	Cluster 2 HyperCG DMR	chr1	432600	432800	T2&T3 Union	ZF-SssI -/-	Cluster 3 HyperCG DMR	chr1	409600	409800	T2&T3 Union	ZF-SssI -/-	Cluster 4 HyperCG DMR	chr1	6603800	6604000	T2&T3 Union	ZF-SssI +	Cluster 2 HyperCG DMR	chr1	333800	334000	T2&T3 Union	ZF-SssI +	Cluster 3 HyperCG DMR	chr1	209800	210000	T2&T3 Union	ZF-SssI +	Cluster 4 HyperCG DMR
chr1	5260800	5261000	T2&T3 Union	ZF-SssI -/-	Cluster 2 HyperCG DMR	chr1	441200	441400	T2&T3 Union	ZF-SssI -/-	Cluster 3 HyperCG DMR	chr1	410000	410200	T2&T3 Union	ZF-SssI -/-	Cluster 4 HyperCG DMR	chr1	6658400	6658600	T2&T3 Union	ZF-SssI +	Cluster 2 HyperCG DMR	chr1	339000	339200	T2&T3 Union	ZF-SssI +	Cluster 3 HyperCG DMR	chr1	211200	211400	T2&T3 Union	ZF-SssI +	Cluster 4 HyperCG DMR
chr1	5560200	5560400	T2&T3 Union	ZF-SssI -/-	Cluster 2 HyperCG DMR	chr1	444400	444600	T2&T3 Union	ZF-SssI -/-	Cluster 3 HyperCG DMR	chr1	410200	410400	T2&T3 Union	ZF-SssI -/-	Cluster 4 HyperCG DMR	chr1	6709400	6709600	T2&T3 Union	ZF-SssI +	Cluster 2 HyperCG DMR	chr1	347000	347200	T2&T3 Union	ZF-SssI +	Cluster 3 HyperCG DMR	chr1	211400	211600	T2&T3 Union	ZF-SssI +	Cluster 4 HyperCG DMR
chr1	5814000	5814200	T2&T3 Union	ZF-SssI -/-	Cluster 2 HyperCG DMR	chr1	445000	445200	T2&T3 Union	ZF-SssI -/-	Cluster 3 HyperCG DMR	chr1	412600	412800	T2&T3 Union	ZF-SssI -/-	Cluster 4 HyperCG DMR	chr1	6821400	6821600	T2&T3 Union	ZF-SssI +	Cluster 2 HyperCG DMR	chr1	348800	349000	T2&T3 Union	ZF-SssI +	Cluster 3 HyperCG DMR	chr1	211800	212000	T2&T3 Union	ZF-SssI +	Cluster 4 HyperCG DMR
chr1	5866800	5867000	T2&T3 Union	ZF-SssI -/-	Cluster 2 HyperCG DMR	chr1	447600	447800	T2&T3 Union	ZF-SssI -/-	Cluster 3 HyperCG DMR	chr1	415800	416000	T2&T3 Union	ZF-SssI -/-	Cluster 4 HyperCG DMR	chr1	7011000	7011200	T2&T3 Union	ZF-SssI +	Cluster 2 HyperCG DMR	chr1	350600	350800	T2&T3 Union	ZF-SssI +	Cluster 3 HyperCG DMR	chr1	212000	212200	T2&T3 Union	ZF-SssI +	Cluster 4 HyperCG DMR
chr1	5887800	5888000	T2&T3 Union	ZF-SssI -/-	Cluster 2 HyperCG DMR	chr1	492200	492400	T2&T3 Union	ZF-SssI -/-	Cluster 3 HyperCG DMR	chr1	416000	416200	T2&T3 Union	ZF-SssI -/-	Cluster 4 HyperCG DMR	chr1	7030600	7030800	T2&T3 Union	ZF-SssI +	Cluster 2 HyperCG DMR	chr1	359600	359800	T2&T3 Union	ZF-SssI +	Cluster 3 HyperCG DMR	chr1	212200	212400	T2&T3 Union	ZF-SssI +	Cluster 4 HyperCG DMR
chr1	5918800	5919000	T2&T3 Union	ZF-SssI -/-	Cluster 2 HyperCG DMR	chr1	495400	495600	T2&T3 Union	ZF-SssI -/-	Cluster 3 HyperCG DMR	chr1	421400	421600	T2&T3 Union	ZF-SssI -/-	Cluster 4 HyperCG DMR	chr1	7092600	7092800	T2&T3 Union	ZF-SssI +	Cluster 2 HyperCG DMR	chr1	360000	360200	T2&T3 Union	ZF-SssI +	Cluster 3 HyperCG DMR	chr1	215800	216000	T2&T3 Union	ZF-SssI +	Cluster 4 HyperCG DMR
chr1	6019400	6019600	T2&T3 Union	ZF-SssI -/-	Cluster 2 HyperCG DMR	chr1	495800	496000	T2&T3 Union	ZF-SssI -/-	Cluster 3 HyperCG DMR	chr1	425600	425800	T2&T3 Union	ZF-SssI -/-	Cluster 4 HyperCG DMR	chr1	7280000	7280200	T2&T3 Union	ZF-SssI +	Cluster 2 HyperCG DMR	chr1	360200	360400	T2&T3 Union	ZF-SssI +	Cluster 3 HyperCG DMR	chr1	216000	216200	T2&T3 Union	ZF-SssI +	Cluster 4 HyperCG DMR
chr1	6085400	6085600	T2&T3 Union	ZF-SssI -/-	Cluster 2 HyperCG DMR	chr1	496000	496200	T2&T3 Union	ZF-SssI -/-	Cluster 3 HyperCG DMR	chr1	430000	430200	T2&T3 Union	ZF-SssI -/-	Cluster 4 HyperCG DMR	chr1	7327000	7327200	T2&T3 Union	ZF-SssI +	Cluster 2 HyperCG DMR	chr1	360400	360600	T2&T3 Union	ZF-SssI +	Cluster 3 HyperCG DMR	chr1	216200	216400	T2&T3 Union	ZF-SssI +	Cluster 4 HyperCG DMR
chr1	6112800	6113000	T2&T3 Union	ZF-SssI -/-	Cluster 2 HyperCG DMR	chr1	496400	496600	T2&T3 Union	ZF-SssI -/-	Cluster 3 HyperCG DMR	chr1	435200	435400	T2&T3 Union	ZF-SssI -/-	Cluster 4 HyperCG DMR	chr1	7394200	7394400	T2&T3 Union	ZF-SssI +	Cluster 2 HyperCG DMR	chr1	377200	377400	T2&T3 Union	ZF-SssI +	Cluster 3 HyperCG DMR	chr1	216400	216600	T2&T3 Union	ZF-SssI +	Cluster 4 HyperCG DMR
chr1	6226200	6226400	T2&T3 Union	ZF-SssI -/-	Cluster 2 HyperCG DMR	chr1	519400	519600	T2&T3 Union	ZF-SssI -/-	Cluster 3 HyperCG DMR	chr1	438800	439000	T2&T3 Union	ZF-SssI -/-	Cluster 4 HyperCG DMR	chr1	7422800	7423000	T2&T3 Union	ZF-SssI +	Cluster 2 HyperCG DMR	chr1	383400	383600	T2&T3 Union	ZF-SssI +	Cluster 3 HyperCG DMR	chr1	216600	216800	T2&T3 Union	ZF-SssI +	Cluster 4 HyperCG DMR
chr1	6259800	6260000	T2&T3 Union	ZF-SssI -/-	Cluster 2 HyperCG DMR	chr1	525400	525600	T2&T3 Union	ZF-SssI -/-	Cluster 3 HyperCG DMR	chr1	439200	439400	T2&T3 Union	ZF-SssI -/-	Cluster 4 HyperCG DMR	chr1	7430800	7431000	T2&T3 Union	ZF-SssI +	Cluster 2 HyperCG DMR	chr1	385600	385800	T2&T3 Union	ZF-SssI +	Cluster 3 HyperCG DMR	chr1	216800	217000	T2&T3 Union	ZF-SssI +	Cluster 4 HyperCG DMR
chr1	6407600	6407800	T2&T3 Union	ZF-SssI -/-	Cluster 2 HyperCG DMR	chr1	525600	525800	T2&T3 Union	ZF-SssI -/-	Cluster 3 HyperCG DMR	chr1	443400	443600	T2&T3 Union	ZF-SssI -/-	Cluster 4 HyperCG DMR	chr1	7487400	7487600	T2&T3 Union	ZF-SssI +	Cluster 2 HyperCG DMR	chr1	386200	386400	T2&T3 Union	ZF-SssI +	Cluster 3 HyperCG DMR	chr1	217000	217200	T2&T3 Union	ZF-SssI +	Cluster 4 HyperCG DMR
chr1	6429600	6429800	T2&T3 Union	ZF-SssI -/-	Cluster 2 HyperCG DMR	chr1	525800	526000	T2&T3 Union	ZF-SssI -/-	Cluster 3 HyperCG DMR	chr1	443600	443800	T2&T3 Union	ZF-SssI -/-	Cluster 4 HyperCG DMR	chr1	7510200	7510400	T2&T3 Union	ZF-SssI +	Cluster 2 HyperCG DMR	chr1	388200	388400	T2&T3 Union	ZF-SssI +	Cluster 3 HyperCG DMR	chr1	217200	217400	T2&T3 Union	ZF-SssI +	Cluster 4 HyperCG DMR
chr1	6531400	6531600	T2&T3 Union	ZF-SssI -/-	Cluster 2 HyperCG DMR	chr1	526800	527000	T2&T3 Union	ZF-SssI -/-	Cluster 3 HyperCG DMR	chr1	444200	444400	T2&T3 Union	ZF-SssI -/-	Cluster 4 HyperCG DMR	chr1	7583800	7584000	T2&T3 Union	ZF-SssI +	Cluster 2 HyperCG DMR	chr1	394200	394400	T2&T3 Union	ZF-SssI +	Cluster 3 HyperCG DMR	chr1	221800	222000	T2&T3 Union	ZF-SssI +	Cluster 4 HyperCG DMR
chr1	6603800	6604000	T2&T3 Union	ZF-SssI -/-	Cluster 2 HyperCG DMR	chr1	528000	528200	T2&T3 Union	ZF-SssI -/-	Cluster 3 HyperCG DMR	chr1	451000	451200	T2&T3 Union	ZF-SssI -/-	Cluster 4 HyperCG DMR	chr1	7621600	7621800	T2&T3 Union	ZF-SssI +	Cluster 2 HyperCG DMR	chr1	394400	394600	T2&T3 Union	ZF-SssI +	Cluster 3 HyperCG DMR	chr1	222000	222200	T2&T3 Union	ZF-SssI +	Cluster 4 HyperCG DMR
chr1	6629400	6629600	T2&T3 Union	ZF-SssI -/-	Cluster 2 HyperCG DMR	chr1	531000	531200	T2&T3 Union	ZF-SssI -/-	Cluster 3 HyperCG DMR	chr1	454200	454400	T2&T3 Union	ZF-SssI -/-	Cluster 4 HyperCG DMR	chr1	7650200	7650400	T2&T3 Union	ZF-SssI +	Cluster 2 HyperCG DMR	chr1	394600	394800	T2&T3 Union	ZF-SssI +	Cluster 3 HyperCG DMR	chr1	222200	222400	T2&T3 Union	ZF-SssI +	Cluster 4 HyperCG DMR
chr1	6709400	6709600	T2&T3 Union	ZF-SssI -/-	Cluster 2 HyperCG DMR	chr1	531600	531800	T2&T3 Union	ZF-SssI -/-	Cluster 3 HyperCG DMR	chr1	454600	454800	T2&T3 Union	ZF-SssI -/-	Cluster 4 HyperCG DMR	chr1	7756200	7756400	T2&T3 Union	ZF-SssI +	Cluster 2 HyperCG DMR	chr1	402800	403000	T2&T3 Union	ZF-SssI +	Cluster 3 HyperCG DMR	chr1	222600	222800	T2&T3 Union	ZF-SssI +	Cluster 4 HyperCG DMR
chr1	6821400	6821600	T2&T3 Union	ZF-SssI -/-	Cluster 2 HyperCG DMR	chr1	531800	532000	T2&T3 Union	ZF-SssI -/-	Cluster 3 HyperCG DMR	chr1	462800	463000	T2&T3 Union	ZF-SssI -/-	Cluster 4 HyperCG DMR	chr1	7776000	7776200	T2&T3 Union	ZF-SssI +	Cluster 2 HyperCG DMR	chr1	406000	406200	T2&T3 Union	ZF-SssI +	Cluster 3 HyperCG DMR	chr1	222800	223000	T2&T3 Union	ZF-SssI +	Cluster 4 HyperCG DMR
chr1	7011000	7011200	T2&T3 Union	ZF-SssI -/-	Cluster 2 HyperCG DMR	chr1	532000	532200	T2&T3 Union	ZF-SssI -/-	Cluster 3 HyperCG DMR	chr1	478400	478600	T2&T3 Union	ZF-SssI -/-	Cluster 4 HyperCG DMR	chr1	7999000	7999200	T2&T3 Union	ZF-SssI +	Cluster 2 HyperCG DMR	chr1	408000	408200	T2&T3 Union	ZF-SssI +	Cluster 3 HyperCG DMR	chr1	223400	223600	T2&T3 Union	ZF-SssI +	Cluster 4 HyperCG DMR
chr1	7030600	7030800	T2&T3 Union	ZF-SssI -/-	Cluster 2 HyperCG DMR	chr1	532200	532400	T2&T3 Union	ZF-SssI -/-	Cluster 3 HyperCG DMR	chr1	496800	497000	T2&T3 Union	ZF-SssI -/-	Cluster 4 HyperCG DMR	chr1	8019000	8019200	T2&T3 Union	ZF-SssI +	Cluster 2 HyperCG DMR	chr1	417400	417600	T2&T3 Union	ZF-SssI +	Cluster 3 HyperCG DMR	chr1	223600	223800	T2&T3 Union	ZF-SssI +	Cluster 4 HyperCG DMR
chr1	7063400	7063600	T2&T3 Union	ZF-SssI -/-	Cluster 2 HyperCG DMR	chr1	532400	532600	T2&T3 Union	ZF-SssI -/-	Cluster 3 HyperCG DMR	chr1	513400	513600	T2&T3 Union	ZF-SssI -/-	Cluster 4 HyperCG DMR	chr1	8065200	8065400	T2&T3 Union	ZF-SssI +	Cluster 2 HyperCG DMR	chr1	429000	429200	T2&T3 Union	ZF-SssI +	Cluster 3 HyperCG DMR	chr1	231200	231400	T2&T3 Union	ZF-SssI +	Cluster 4 HyperCG DMR
chr1	7148400	7148600	T2&T3 Union	ZF-SssI -/-	Cluster 2 HyperCG DMR	chr1	539600	539800	T2&T3 Union	ZF-SssI -/-	Cluster 3 HyperCG DMR	chr1	520000	520200	T2&T3 Union	ZF-SssI -/-	Cluster 4 HyperCG DMR	chr1	8159800	8160000	T2&T3 Union	ZF-SssI +	Cluster 2 HyperCG DMR	chr1	429400	429600	T2&T3 Union	ZF-SssI +	Cluster 3 HyperCG DMR	chr1	231400	231600	T2&T3 Union	ZF-SssI +	Cluster 4 HyperCG DMR
chr1	7155800	7156000	T2&T3 Union	ZF-SssI -/-	Cluster 2 HyperCG DMR	chr1	572400	572600	T2&T3 Union	ZF-SssI -/-	Cluster 3 HyperCG DMR	chr1	524800	525000	T2&T3 Union	ZF-SssI -/-	Cluster 4 HyperCG DMR	chr1	8218400	8218600	T2&T3 Union	ZF-SssI +	Cluster 2 HyperCG DMR	chr1	431200	431400	T2&T3 Union	ZF-SssI +	Cluster 3 HyperCG DMR	chr1	233200	233400	T2&T3 Union	ZF-SssI +	Cluster 4 HyperCG DMR
chr1	7394200	7394400	T2&T3 Union	ZF-SssI -/-	Cluster 2 HyperCG DMR	chr1	572800	573000	T2&T3 Union	ZF-SssI -/-	Cluster 3 HyperCG DMR	chr1	527000	527200	T2&T3 Union	ZF-SssI -/-	Cluster 4 HyperCG DMR	chr1	8223200	8223400	T2&T3 Union	ZF-SssI +	Cluster 2 HyperCG DMR	chr1	432600	432800	T2&T3 Union	ZF-SssI +	Cluster 3 HyperCG DMR	chr1	240000	240200	T2&T3 Union	ZF-SssI +	Cluster 4 HyperCG DMR
chr1	7430800	7431000	T2&T3 Union	ZF-SssI -/-	Cluster 2 HyperCG DMR	chr1	577800	578000	T2&T3 Union	ZF-SssI -/-	Cluster 3 HyperCG DMR	chr1	527400	527600	T2&T3 Union	ZF-SssI -/-	Cluster 4 HyperCG DMR	chr1	8312800	8313000	T2&T3 Union	ZF-SssI +	Cluster 2 HyperCG DMR	chr1	438000	438200	T2&T3 Union	ZF-SssI +	Cluster 3 HyperCG DMR	chr1	240200	240400	T2&T3 Union	ZF-SssI +	Cluster 4 HyperCG DMR
chr1	7583800	7584000	T2&T3 Union	ZF-SssI -/-	Cluster 2 HyperCG DMR	chr1	581600	581800	T2&T3 Union	ZF-SssI -/-	Cluster 3 HyperCG DMR	chr1	530800	531000	T2&T3 Union	ZF-SssI -/-	Cluster 4 HyperCG DMR	chr1	8371000	8371200	T2&T3 Union	ZF-SssI +	Cluster 2 HyperCG DMR	chr1	441600	441800	T2&T3 Union	ZF-SssI +	Cluster 3 HyperCG DMR	chr1	240400	240600	T2&T3 Union	ZF-SssI +	Cluster 4 HyperCG DMR
chr1	7621600	7621800	T2&T3 Union	ZF-SssI -/-	Cluster 2 HyperCG DMR	chr1	603600	603800	T2&T3 Union	ZF-SssI -/-	Cluster 3 HyperCG DMR	chr1	531200	531400	T2&T3 Union	ZF-SssI -/-	Cluster 4 HyperCG DMR	chr1	8434400	8434600	T2&T3 Union	ZF-SssI +	Cluster 2 HyperCG DMR	chr1	441800	442000	T2&T3 Union	ZF-SssI +	Cluster 3 HyperCG DMR	chr1	240600	240800	T2&T3 Union	ZF-SssI +	Cluster 4 HyperCG DMR
chr1	7650200	7650400	T2&T3 Union	ZF-SssI -/-	Cluster 2 HyperCG DMR	chr1	603800	604000	T2&T3 Union	ZF-SssI -/-	Cluster 3 HyperCG DMR	chr1	536000	536200	T2&T3 Union	ZF-SssI -/-	Cluster 4 HyperCG DMR	chr1	8442800	8443000	T2&T3 Union	ZF-SssI +	Cluster 2 HyperCG DMR	chr1	444400	444600	T2&T3 Union	ZF-SssI +	Cluster 3 HyperCG DMR	chr1	242000	242200	T2&T3 Union	ZF-SssI +	Cluster 4 HyperCG DMR
chr1	7976400	7976600	T2&T3 Union	ZF-SssI -/-	Cluster 2 HyperCG DMR	chr1	629000	629200	T2&T3 Union	ZF-SssI -/-	Cluster 3 HyperCG DMR	chr1	541800	542000	T2&T3 Union	ZF-SssI -/-	Cluster 4 HyperCG DMR	chr1	8740600	8740800	T2&T3 Union	ZF-SssI +	Cluster 2 HyperCG DMR	chr1	444600	444800	T2&T3 Union	ZF-SssI +	Cluster 3 HyperCG DMR	chr1	242200	242400	T2&T3 Union	ZF-SssI +	Cluster 4 HyperCG DMR
chr1	7999000	7999200	T2&T3 Union	ZF-SssI -/-	Cluster 2 HyperCG DMR	chr1	637000	637200	T2&T3 Union	ZF-SssI -/-	Cluster 3 HyperCG DMR	chr1	547600	547800	T2&T3 Union	ZF-SssI -/-	Cluster 4 HyperCG DMR	chr1	8752200	8752400	T2&T3 Union	ZF-SssI +	Cluster 2 HyperCG DMR	chr1	444800	445000	T2&T3 Union	ZF-SssI +	Cluster 3 HyperCG DMR	chr1	242400	242600	T2&T3 Union	ZF-SssI +	Cluster 4 HyperCG DMR
chr1	8019000	8019200	T2&T3 Union	ZF-SssI -/-	Cluster 2 HyperCG DMR	chr1	646400	646600	T2&T3 Union	ZF-SssI -/-	Cluster 3 HyperCG DMR	chr1	547800	548000	T2&T3 Union	ZF-SssI -/-	Cluster 4 HyperCG DMR	chr1	8796200	8796400	T2&T3 Union	ZF-SssI +	Cluster 2 HyperCG DMR	chr1	445000	445200	T2&T3 Union	ZF-SssI +	Cluster 3 HyperCG DMR	chr1	244200	244400	T2&T3 Union	ZF-SssI +	Cluster 4 HyperCG DMR
chr1	8035600	8035800	T2&T3 Union	ZF-SssI -/-	Cluster 2 HyperCG DMR	chr1	679000	679200	T2&T3 Union	ZF-SssI -/-	Cluster 3 HyperCG DMR	chr1	548400	548600	T2&T3 Union	ZF-SssI -/-	Cluster 4 HyperCG DMR	chr1	8831800	8832000	T2&T3 Union	ZF-SssI +	Cluster 2 HyperCG DMR	chr1	447600	447800	T2&T3 Union	ZF-SssI +	Cluster 3 HyperCG DMR	chr1	245200	245400	T2&T3 Union	ZF-SssI +	Cluster 4 HyperCG DMR
chr1	8065200	8065400	T2&T3 Union	ZF-SssI -/-	Cluster 2 HyperCG DMR	chr1	679200	679400	T2&T3 Union	ZF-SssI -/-	Cluster 3 HyperCG DMR	chr1	561600	561800	T2&T3 Union	ZF-SssI -/-	Cluster 4 HyperCG DMR	chr1	8879800	8880000	T2&T3 Union	ZF-SssI +	Cluster 2 HyperCG DMR	chr1	450600	450800	T2&T3 Union	ZF-SssI +	Cluster 3 HyperCG DMR	chr1	246800	247000	T2&T3 Union	ZF-SssI +	Cluster 4 HyperCG DMR
chr1	8119000	8119200	T2&T3 Union	ZF-SssI -/-	Cluster 2 HyperCG DMR	chr1	679800	680000	T2&T3 Union	ZF-SssI -/-	Cluster 3 HyperCG DMR	chr1	561800	562000	T2&T3 Union	ZF-SssI -/-	Cluster 4 HyperCG DMR	chr1	8890400	8890600	T2&T3 Union	ZF-SssI +	Cluster 2 HyperCG DMR	chr1	458600	458800	T2&T3 Union	ZF-SssI +	Cluster 3 HyperCG DMR	chr1	252000	252200	T2&T3 Union	ZF-SssI +	Cluster 4 HyperCG DMR
chr1	8159800	8160000	T2&T3 Union	ZF-SssI -/-	Cluster 2 HyperCG DMR	chr1	686400	686600	T2&T3 Union	ZF-SssI -/-	Cluster 3 HyperCG DMR	chr1	573800	574000	T2&T3 Union	ZF-SssI -/-	Cluster 4 HyperCG DMR	chr1	8932400	8932600	T2&T3 Union	ZF-SssI +	Cluster 2 HyperCG DMR	chr1	492200	492400	T2&T3 Union	ZF-SssI +	Cluster 3 HyperCG DMR	chr1	253000	253200	T2&T3 Union	ZF-SssI +	Cluster 4 HyperCG DMR
chr1	8218400	8218600	T2&T3 Union	ZF-SssI -/-	Cluster 2 HyperCG DMR	chr1	702200	702400	T2&T3 Union	ZF-SssI -/-	Cluster 3 HyperCG DMR	chr1	581200	581400	T2&T3 Union	ZF-SssI -/-	Cluster 4 HyperCG DMR	chr1	8971200	8971400	T2&T3 Union	ZF-SssI +	Cluster 2 HyperCG DMR	chr1	494400	494600	T2&T3 Union	ZF-SssI +	Cluster 3 HyperCG DMR	chr1	253400	253600	T2&T3 Union	ZF-SssI +	Cluster 4 HyperCG DMR
chr1	8223200	8223400	T2&T3 Union	ZF-SssI -/-	Cluster 2 HyperCG DMR	chr1	708000	708200	T2&T3 Union	ZF-SssI -/-	Cluster 3 HyperCG DMR	chr1	581400	581600	T2&T3 Union	ZF-SssI -/-	Cluster 4 HyperCG DMR	chr1	9045400	9045600	T2&T3 Union	ZF-SssI +	Cluster 2 HyperCG DMR	chr1	495400	495600	T2&T3 Union	ZF-SssI +	Cluster 3 HyperCG DMR	chr1	259800	260000	T2&T3 Union	ZF-SssI +	Cluster 4 HyperCG DMR
chr1	8312800	8313000	T2&T3 Union	ZF-SssI -/-	Cluster 2 HyperCG DMR	chr1	712800	713000	T2&T3 Union	ZF-SssI -/-	Cluster 3 HyperCG DMR	chr1	583600	583800	T2&T3 Union	ZF-SssI -/-	Cluster 4 HyperCG DMR	chr1	9052600	9052800	T2&T3 Union	ZF-SssI +	Cluster 2 HyperCG DMR	chr1	495800	496000	T2&T3 Union	ZF-SssI +	Cluster 3 HyperCG DMR	chr1	260000	260200	T2&T3 Union	ZF-SssI +	Cluster 4 HyperCG DMR
chr1	8434400	8434600	T2&T3 Union	ZF-SssI -/-	Cluster 2 HyperCG DMR	chr1	719600	719800	T2&T3 Union	ZF-SssI -/-	Cluster 3 HyperCG DMR	chr1	594800	595000	T2&T3 Union	ZF-SssI -/-	Cluster 4 HyperCG DMR	chr1	9088000	9088200	T2&T3 Union	ZF-SssI +	Cluster 2 HyperCG DMR	chr1	496400	496600	T2&T3 Union	ZF-SssI +	Cluster 3 HyperCG DMR	chr1	260200	260400	T2&T3 Union	ZF-SssI +	Cluster 4 HyperCG DMR
chr1	8442800	8443000	T2&T3 Union	ZF-SssI -/-	Cluster 2 HyperCG DMR	chr1	720000	720200	T2&T3 Union	ZF-SssI -/-	Cluster 3 HyperCG DMR	chr1	595000	595200	T2&T3 Union	ZF-SssI -/-	Cluster 4 HyperCG DMR	chr1	9106000	9106200	T2&T3 Union	ZF-SssI +	Cluster 2 HyperCG DMR	chr1	507000	507200	T2&T3 Union	ZF-SssI +	Cluster 3 HyperCG DMR	chr1	260400	260600	T2&T3 Union	ZF-SssI +	Cluster 4 HyperCG DMR
chr1	8566800	8567000	T2&T3 Union	ZF-SssI -/-	Cluster 2 HyperCG DMR	chr1	722800	723000	T2&T3 Union	ZF-SssI -/-	Cluster 3 HyperCG DMR	chr1	599400	599600	T2&T3 Union	ZF-SssI -/-	Cluster 4 HyperCG DMR	chr1	9201600	9201800	T2&T3 Union	ZF-SssI +	Cluster 2 HyperCG DMR	chr1	525400	525600	T2&T3 Union	ZF-SssI +	Cluster 3 HyperCG DMR	chr1	260800	261000	T2&T3 Union	ZF-SssI +	Cluster 4 HyperCG DMR
chr1	8752200	8752400	T2&T3 Union	ZF-SssI -/-	Cluster 2 HyperCG DMR	chr1	724200	724400	T2&T3 Union	ZF-SssI -/-	Cluster 3 HyperCG DMR	chr1	600600	600800	T2&T3 Union	ZF-SssI -/-	Cluster 4 HyperCG DMR	chr1	9301600	9301800	T2&T3 Union	ZF-SssI +	Cluster 2 HyperCG DMR	chr1	525600	525800	T2&T3 Union	ZF-SssI +	Cluster 3 HyperCG DMR	chr1	262000	262200	T2&T3 Union	ZF-SssI +	Cluster 4 HyperCG DMR
chr1	8778400	8778600	T2&T3 Union	ZF-SssI -/-	Cluster 2 HyperCG DMR	chr1	725800	726000	T2&T3 Union	ZF-SssI -/-	Cluster 3 HyperCG DMR	chr1	605800	606000	T2&T3 Union	ZF-SssI -/-	Cluster 4 HyperCG DMR	chr1	9369800	9370000	T2&T3 Union	ZF-SssI +	Cluster 2 HyperCG DMR	chr1	525800	526000	T2&T3 Union	ZF-SssI +	Cluster 3 HyperCG DMR	chr1	262200	262400	T2&T3 Union	ZF-SssI +	Cluster 4 HyperCG DMR
chr1	8788800	8789000	T2&T3 Union	ZF-SssI -/-	Cluster 2 HyperCG DMR	chr1	732400	732600	T2&T3 Union	ZF-SssI -/-	Cluster 3 HyperCG DMR	chr1	608000	608200	T2&T3 Union	ZF-SssI -/-	Cluster 4 HyperCG DMR	chr1	9644400	9644600	T2&T3 Union	ZF-SssI +	Cluster 2 HyperCG DMR	chr1	526800	527000	T2&T3 Union	ZF-SssI +	Cluster 3 HyperCG DMR	chr1	265800	266000	T2&T3 Union	ZF-SssI +	Cluster 4 HyperCG DMR
chr1	8796200	8796400	T2&T3 Union	ZF-SssI -/-	Cluster 2 HyperCG DMR	chr1	736000	736200	T2&T3 Union	ZF-SssI -/-	Cluster 3 HyperCG DMR	chr1	608200	608400	T2&T3 Union	ZF-SssI -/-	Cluster 4 HyperCG DMR	chr1	9658600	9658800	T2&T3 Union	ZF-SssI +	Cluster 2 HyperCG DMR	chr1	527200	527400	T2&T3 Union	ZF-SssI +	Cluster 3 HyperCG DMR	chr1	267000	267200	T2&T3 Union	ZF-SssI +	Cluster 4 HyperCG DMR
chr1	8831800	8832000	T2&T3 Union	ZF-SssI -/-	Cluster 2 HyperCG DMR	chr1	741000	741200	T2&T3 Union	ZF-SssI -/-	Cluster 3 HyperCG DMR	chr1	608600	608800	T2&T3 Union	ZF-SssI -/-	Cluster 4 HyperCG DMR	chr1	9711400	9711600	T2&T3 Union	ZF-SssI +	Cluster 2 HyperCG DMR	chr1	531000	531200	T2&T3 Union	ZF-SssI +	Cluster 3 HyperCG DMR	chr1	267200	267400	T2&T3 Union	ZF-SssI +	Cluster 4 HyperCG DMR
chr1	8890400	8890600	T2&T3 Union	ZF-SssI -/-	Cluster 2 HyperCG DMR	chr1	743000	743200	T2&T3 Union	ZF-SssI -/-	Cluster 3 HyperCG DMR	chr1	624000	624200	T2&T3 Union	ZF-SssI -/-	Cluster 4 HyperCG DMR	chr1	9743600	9743800	T2&T3 Union	ZF-SssI +	Cluster 2 HyperCG DMR	chr1	531800	532000	T2&T3 Union	ZF-SssI +	Cluster 3 HyperCG DMR	chr1	267400	267600	T2&T3 Union	ZF-SssI +	Cluster 4 HyperCG DMR
chr1	8928600	8928800	T2&T3 Union	ZF-SssI -/-	Cluster 2 HyperCG DMR	chr1	754600	754800	T2&T3 Union	ZF-SssI -/-	Cluster 3 HyperCG DMR	chr1	625200	625400	T2&T3 Union	ZF-SssI -/-	Cluster 4 HyperCG DMR	chr1	9918400	9918600	T2&T3 Union	ZF-SssI +	Cluster 2 HyperCG DMR	chr1	532000	532200	T2&T3 Union	ZF-SssI +	Cluster 3 HyperCG DMR	chr1	272000	272200	T2&T3 Union	ZF-SssI +	Cluster 4 HyperCG DMR
chr1	8930800	8931000	T2&T3 Union	ZF-SssI -/-	Cluster 2 HyperCG DMR	chr1	778800	779000	T2&T3 Union	ZF-SssI -/-	Cluster 3 HyperCG DMR	chr1	628600	628800	T2&T3 Union	ZF-SssI -/-	Cluster 4 HyperCG DMR	chr1	9976600	9976800	T2&T3 Union	ZF-SssI +	Cluster 2 HyperCG DMR	chr1	532200	532400	T2&T3 Union	ZF-SssI +	Cluster 3 HyperCG DMR	chr1	275000	275200	T2&T3 Union	ZF-SssI +	Cluster 4 HyperCG DMR
chr1	8932400	8932600	T2&T3 Union	ZF-SssI -/-	Cluster 2 HyperCG DMR	chr1	783800	784000	T2&T3 Union	ZF-SssI -/-	Cluster 3 HyperCG DMR	chr1	631800	632000	T2&T3 Union	ZF-SssI -/-	Cluster 4 HyperCG DMR	chr1	9986200	9986400	T2&T3 Union	ZF-SssI +	Cluster 2 HyperCG DMR	chr1	532400	532600	T2&T3 Union	ZF-SssI +	Cluster 3 HyperCG DMR	chr1	281400	281600	T2&T3 Union	ZF-SssI +	Cluster 4 HyperCG DMR
chr1	8971200	8971400	T2&T3 Union	ZF-SssI -/-	Cluster 2 HyperCG DMR	chr1	793800	794000	T2&T3 Union	ZF-SssI -/-	Cluster 3 HyperCG DMR	chr1	637600	637800	T2&T3 Union	ZF-SssI -/-	Cluster 4 HyperCG DMR	chr1	10025000	10025200	T2&T3 Union	ZF-SssI +	Cluster 2 HyperCG DMR	chr1	535000	535200	T2&T3 Union	ZF-SssI +	Cluster 3 HyperCG DMR	chr1	283800	284000	T2&T3 Union	ZF-SssI +	Cluster 4 HyperCG DMR
chr1	9045400	9045600	T2&T3 Union	ZF-SssI -/-	Cluster 2 HyperCG DMR	chr1	797400	797600	T2&T3 Union	ZF-SssI -/-	Cluster 3 HyperCG DMR	chr1	642800	643000	T2&T3 Union	ZF-SssI -/-	Cluster 4 HyperCG DMR	chr1	10360600	10360800	T2&T3 Union	ZF-SssI +	Cluster 2 HyperCG DMR	chr1	539600	539800	T2&T3 Union	ZF-SssI +	Cluster 3 HyperCG DMR	chr1	285000	285200	T2&T3 Union	ZF-SssI +	Cluster 4 HyperCG DMR
chr1	9051000	9051200	T2&T3 Union	ZF-SssI -/-	Cluster 2 HyperCG DMR	chr1	806200	806400	T2&T3 Union	ZF-SssI -/-	Cluster 3 HyperCG DMR	chr1	643000	643200	T2&T3 Union	ZF-SssI -/-	Cluster 4 HyperCG DMR	chr1	10497800	10498000	T2&T3 Union	ZF-SssI +	Cluster 2 HyperCG DMR	chr1	572400	572600	T2&T3 Union	ZF-SssI +	Cluster 3 HyperCG DMR	chr1	285200	285400	T2&T3 Union	ZF-SssI +	Cluster 4 HyperCG DMR
chr1	9052600	9052800	T2&T3 Union	ZF-SssI -/-	Cluster 2 HyperCG DMR	chr1	816400	816600	T2&T3 Union	ZF-SssI -/-	Cluster 3 HyperCG DMR	chr1	643800	644000	T2&T3 Union	ZF-SssI -/-	Cluster 4 HyperCG DMR	chr1	10642400	10642600	T2&T3 Union	ZF-SssI +	Cluster 2 HyperCG DMR	chr1	577800	578000	T2&T3 Union	ZF-SssI +	Cluster 3 HyperCG DMR	chr1	285600	285800	T2&T3 Union	ZF-SssI +	Cluster 4 HyperCG DMR
chr1	9106000	9106200	T2&T3 Union	ZF-SssI -/-	Cluster 2 HyperCG DMR	chr1	822800	823000	T2&T3 Union	ZF-SssI -/-	Cluster 3 HyperCG DMR	chr1	651000	651200	T2&T3 Union	ZF-SssI -/-	Cluster 4 HyperCG DMR	chr1	10657200	10657400	T2&T3 Union	ZF-SssI +	Cluster 2 HyperCG DMR	chr1	581600	581800	T2&T3 Union	ZF-SssI +	Cluster 3 HyperCG DMR	chr1	286400	286600	T2&T3 Union	ZF-SssI +	Cluster 4 HyperCG DMR
chr1	9209000	9209200	T2&T3 Union	ZF-SssI -/-	Cluster 2 HyperCG DMR	chr1	823000	823200	T2&T3 Union	ZF-SssI -/-	Cluster 3 HyperCG DMR	chr1	660800	661000	T2&T3 Union	ZF-SssI -/-	Cluster 4 HyperCG DMR	chr1	10687200	10687400	T2&T3 Union	ZF-SssI +	Cluster 2 HyperCG DMR	chr1	603600	603800	T2&T3 Union	ZF-SssI +	Cluster 3 HyperCG DMR	chr1	287400	287600	T2&T3 Union	ZF-SssI +	Cluster 4 HyperCG DMR
chr1	9369800	9370000	T2&T3 Union	ZF-SssI -/-	Cluster 2 HyperCG DMR	chr1	826000	826200	T2&T3 Union	ZF-SssI -/-	Cluster 3 HyperCG DMR	chr1	663600	663800	T2&T3 Union	ZF-SssI -/-	Cluster 4 HyperCG DMR	chr1	10699200	10699400	T2&T3 Union	ZF-SssI +	Cluster 2 HyperCG DMR	chr1	603800	604000	T2&T3 Union	ZF-SssI +	Cluster 3 HyperCG DMR	chr1	290800	291000	T2&T3 Union	ZF-SssI +	Cluster 4 HyperCG DMR
chr1	9505800	9506000	T2&T3 Union	ZF-SssI -/-	Cluster 2 HyperCG DMR	chr1	829800	830000	T2&T3 Union	ZF-SssI -/-	Cluster 3 HyperCG DMR	chr1	667000	667200	T2&T3 Union	ZF-SssI -/-	Cluster 4 HyperCG DMR	chr1	10749800	10750000	T2&T3 Union	ZF-SssI +	Cluster 2 HyperCG DMR	chr1	608800	609000	T2&T3 Union	ZF-SssI +	Cluster 3 HyperCG DMR	chr1	294600	294800	T2&T3 Union	ZF-SssI +	Cluster 4 HyperCG DMR
chr1	9522400	9522600	T2&T3 Union	ZF-SssI -/-	Cluster 2 HyperCG DMR	chr1	834600	834800	T2&T3 Union	ZF-SssI -/-	Cluster 3 HyperCG DMR	chr1	675800	676000	T2&T3 Union	ZF-SssI -/-	Cluster 4 HyperCG DMR	chr1	10771800	10772000	T2&T3 Union	ZF-SssI +	Cluster 2 HyperCG DMR	chr1	629000	629200	T2&T3 Union	ZF-SssI +	Cluster 3 HyperCG DMR	chr1	297000	297200	T2&T3 Union	ZF-SssI +	Cluster 4 HyperCG DMR
chr1	9582400	9582600	T2&T3 Union	ZF-SssI -/-	Cluster 2 HyperCG DMR	chr1	839400	839600	T2&T3 Union	ZF-SssI -/-	Cluster 3 HyperCG DMR	chr1	680200	680400	T2&T3 Union	ZF-SssI -/-	Cluster 4 HyperCG DMR	chr1	10843200	10843400	T2&T3 Union	ZF-SssI +	Cluster 2 HyperCG DMR	chr1	637000	637200	T2&T3 Union	ZF-SssI +	Cluster 3 HyperCG DMR	chr1	304200	304400	T2&T3 Union	ZF-SssI +	Cluster 4 HyperCG DMR
chr1	9711400	9711600	T2&T3 Union	ZF-SssI -/-	Cluster 2 HyperCG DMR	chr1	840000	840200	T2&T3 Union	ZF-SssI -/-	Cluster 3 HyperCG DMR	chr1	688200	688400	T2&T3 Union	ZF-SssI -/-	Cluster 4 HyperCG DMR	chr1	10847800	10848000	T2&T3 Union	ZF-SssI +	Cluster 2 HyperCG DMR	chr1	646400	646600	T2&T3 Union	ZF-SssI +	Cluster 3 HyperCG DMR	chr1	304600	304800	T2&T3 Union	ZF-SssI +	Cluster 4 HyperCG DMR
chr1	9743600	9743800	T2&T3 Union	ZF-SssI -/-	Cluster 2 HyperCG DMR	chr1	855400	855600	T2&T3 Union	ZF-SssI -/-	Cluster 3 HyperCG DMR	chr1	703600	703800	T2&T3 Union	ZF-SssI -/-	Cluster 4 HyperCG DMR	chr1	10945400	10945600	T2&T3 Union	ZF-SssI +	Cluster 2 HyperCG DMR	chr1	656800	657000	T2&T3 Union	ZF-SssI +	Cluster 3 HyperCG DMR	chr1	305200	305400	T2&T3 Union	ZF-SssI +	Cluster 4 HyperCG DMR
chr1	9782200	9782400	T2&T3 Union	ZF-SssI -/-	Cluster 2 HyperCG DMR	chr1	873800	874000	T2&T3 Union	ZF-SssI -/-	Cluster 3 HyperCG DMR	chr1	708400	708600	T2&T3 Union	ZF-SssI -/-	Cluster 4 HyperCG DMR	chr1	11066800	11067000	T2&T3 Union	ZF-SssI +	Cluster 2 HyperCG DMR	chr1	663200	663400	T2&T3 Union	ZF-SssI +	Cluster 3 HyperCG DMR	chr1	311200	311400	T2&T3 Union	ZF-SssI +	Cluster 4 HyperCG DMR
chr1	9918400	9918600	T2&T3 Union	ZF-SssI -/-	Cluster 2 HyperCG DMR	chr1	874400	874600	T2&T3 Union	ZF-SssI -/-	Cluster 3 HyperCG DMR	chr1	708600	708800	T2&T3 Union	ZF-SssI -/-	Cluster 4 HyperCG DMR	chr1	11098200	11098400	T2&T3 Union	ZF-SssI +	Cluster 2 HyperCG DMR	chr1	667400	667600	T2&T3 Union	ZF-SssI +	Cluster 3 HyperCG DMR	chr1	311400	311600	T2&T3 Union	ZF-SssI +	Cluster 4 HyperCG DMR
chr1	9986200	9986400	T2&T3 Union	ZF-SssI -/-	Cluster 2 HyperCG DMR	chr1	876800	877000	T2&T3 Union	ZF-SssI -/-	Cluster 3 HyperCG DMR	chr1	716200	716400	T2&T3 Union	ZF-SssI -/-	Cluster 4 HyperCG DMR	chr1	11148200	11148400	T2&T3 Union	ZF-SssI +	Cluster 2 HyperCG DMR	chr1	679000	679200	T2&T3 Union	ZF-SssI +	Cluster 3 HyperCG DMR	chr1	313600	313800	T2&T3 Union	ZF-SssI +	Cluster 4 HyperCG DMR
chr1	10025000	10025200	T2&T3 Union	ZF-SssI -/-	Cluster 2 HyperCG DMR	chr1	880600	880800	T2&T3 Union	ZF-SssI -/-	Cluster 3 HyperCG DMR	chr1	732800	733000	T2&T3 Union	ZF-SssI -/-	Cluster 4 HyperCG DMR	chr1	11159000	11159200	T2&T3 Union	ZF-SssI +	Cluster 2 HyperCG DMR	chr1	679200	679400	T2&T3 Union	ZF-SssI +	Cluster 3 HyperCG DMR	chr1	319200	319400	T2&T3 Union	ZF-SssI +	Cluster 4 HyperCG DMR
chr1	10030400	10030600	T2&T3 Union	ZF-SssI -/-	Cluster 2 HyperCG DMR	chr1	880800	881000	T2&T3 Union	ZF-SssI -/-	Cluster 3 HyperCG DMR	chr1	735400	735600	T2&T3 Union	ZF-SssI -/-	Cluster 4 HyperCG DMR	chr1	11162200	11162400	T2&T3 Union	ZF-SssI +	Cluster 2 HyperCG DMR	chr1	679800	680000	T2&T3 Union	ZF-SssI +	Cluster 3 HyperCG DMR	chr1	328800	329000	T2&T3 Union	ZF-SssI +	Cluster 4 HyperCG DMR
chr1	10089800	10090000	T2&T3 Union	ZF-SssI -/-	Cluster 2 HyperCG DMR	chr1	881000	881200	T2&T3 Union	ZF-SssI -/-	Cluster 3 HyperCG DMR	chr1	741400	741600	T2&T3 Union	ZF-SssI -/-	Cluster 4 HyperCG DMR	chr1	11195000	11195200	T2&T3 Union	ZF-SssI +	Cluster 2 HyperCG DMR	chr1	686400	686600	T2&T3 Union	ZF-SssI +	Cluster 3 HyperCG DMR	chr1	330200	330400	T2&T3 Union	ZF-SssI +	Cluster 4 HyperCG DMR
chr1	10217000	10217200	T2&T3 Union	ZF-SssI -/-	Cluster 2 HyperCG DMR	chr1	882400	882600	T2&T3 Union	ZF-SssI -/-	Cluster 3 HyperCG DMR	chr1	741600	741800	T2&T3 Union	ZF-SssI -/-	Cluster 4 HyperCG DMR	chr1	11252800	11253000	T2&T3 Union	ZF-SssI +	Cluster 2 HyperCG DMR	chr1	702200	702400	T2&T3 Union	ZF-SssI +	Cluster 3 HyperCG DMR	chr1	332400	332600	T2&T3 Union	ZF-SssI +	Cluster 4 HyperCG DMR
chr1	10278200	10278400	T2&T3 Union	ZF-SssI -/-	Cluster 2 HyperCG DMR	chr1	885800	886000	T2&T3 Union	ZF-SssI -/-	Cluster 3 HyperCG DMR	chr1	743600	743800	T2&T3 Union	ZF-SssI -/-	Cluster 4 HyperCG DMR	chr1	11264200	11264400	T2&T3 Union	ZF-SssI +	Cluster 2 HyperCG DMR	chr1	702400	702600	T2&T3 Union	ZF-SssI +	Cluster 3 HyperCG DMR	chr1	334600	334800	T2&T3 Union	ZF-SssI +	Cluster 4 HyperCG DMR
chr1	10360600	10360800	T2&T3 Union	ZF-SssI -/-	Cluster 2 HyperCG DMR	chr1	887000	887200	T2&T3 Union	ZF-SssI -/-	Cluster 3 HyperCG DMR	chr1	744200	744400	T2&T3 Union	ZF-SssI -/-	Cluster 4 HyperCG DMR	chr1	11279600	11279800	T2&T3 Union	ZF-SssI +	Cluster 2 HyperCG DMR	chr1	708000	708200	T2&T3 Union	ZF-SssI +	Cluster 3 HyperCG DMR	chr1	340000	340200	T2&T3 Union	ZF-SssI +	Cluster 4 HyperCG DMR
chr1	10360800	10361000	T2&T3 Union	ZF-SssI -/-	Cluster 2 HyperCG DMR	chr1	887200	887400	T2&T3 Union	ZF-SssI -/-	Cluster 3 HyperCG DMR	chr1	751600	751800	T2&T3 Union	ZF-SssI -/-	Cluster 4 HyperCG DMR	chr1	11315000	11315200	T2&T3 Union	ZF-SssI +	Cluster 2 HyperCG DMR	chr1	712800	713000	T2&T3 Union	ZF-SssI +	Cluster 3 HyperCG DMR	chr1	341600	341800	T2&T3 Union	ZF-SssI +	Cluster 4 HyperCG DMR
chr1	10471200	10471400	T2&T3 Union	ZF-SssI -/-	Cluster 2 HyperCG DMR	chr1	891400	891600	T2&T3 Union	ZF-SssI -/-	Cluster 3 HyperCG DMR	chr1	757200	757400	T2&T3 Union	ZF-SssI -/-	Cluster 4 HyperCG DMR	chr1	11323200	11323400	T2&T3 Union	ZF-SssI +	Cluster 2 HyperCG DMR	chr1	715000	715200	T2&T3 Union	ZF-SssI +	Cluster 3 HyperCG DMR	chr1	348200	348400	T2&T3 Union	ZF-SssI +	Cluster 4 HyperCG DMR
chr1	10480000	10480200	T2&T3 Union	ZF-SssI -/-	Cluster 2 HyperCG DMR	chr1	894800	895000	T2&T3 Union	ZF-SssI -/-	Cluster 3 HyperCG DMR	chr1	758200	758400	T2&T3 Union	ZF-SssI -/-	Cluster 4 HyperCG DMR	chr1	11326600	11326800	T2&T3 Union	ZF-SssI +	Cluster 2 HyperCG DMR	chr1	719600	719800	T2&T3 Union	ZF-SssI +	Cluster 3 HyperCG DMR	chr1	348600	348800	T2&T3 Union	ZF-SssI +	Cluster 4 HyperCG DMR
chr1	10545200	10545400	T2&T3 Union	ZF-SssI -/-	Cluster 2 HyperCG DMR	chr1	895000	895200	T2&T3 Union	ZF-SssI -/-	Cluster 3 HyperCG DMR	chr1	766600	766800	T2&T3 Union	ZF-SssI -/-	Cluster 4 HyperCG DMR	chr1	11361200	11361400	T2&T3 Union	ZF-SssI +	Cluster 2 HyperCG DMR	chr1	720000	720200	T2&T3 Union	ZF-SssI +	Cluster 3 HyperCG DMR	chr1	349000	349200	T2&T3 Union	ZF-SssI +	Cluster 4 HyperCG DMR
chr1	10545600	10545800	T2&T3 Union	ZF-SssI -/-	Cluster 2 HyperCG DMR	chr1	895400	895600	T2&T3 Union	ZF-SssI -/-	Cluster 3 HyperCG DMR	chr1	767400	767600	T2&T3 Union	ZF-SssI -/-	Cluster 4 HyperCG DMR	chr1	11363400	11363600	T2&T3 Union	ZF-SssI +	Cluster 2 HyperCG DMR	chr1	722800	723000	T2&T3 Union	ZF-SssI +	Cluster 3 HyperCG DMR	chr1	349200	349400	T2&T3 Union	ZF-SssI +	Cluster 4 HyperCG DMR
chr1	10642000	10642200	T2&T3 Union	ZF-SssI -/-	Cluster 2 HyperCG DMR	chr1	919200	919400	T2&T3 Union	ZF-SssI -/-	Cluster 3 HyperCG DMR	chr1	767600	767800	T2&T3 Union	ZF-SssI -/-	Cluster 4 HyperCG DMR	chr1	11441200	11441400	T2&T3 Union	ZF-SssI +	Cluster 2 HyperCG DMR	chr1	724200	724400	T2&T3 Union	ZF-SssI +	Cluster 3 HyperCG DMR	chr1	352000	352200	T2&T3 Union	ZF-SssI +	Cluster 4 HyperCG DMR
chr1	10642400	10642600	T2&T3 Union	ZF-SssI -/-	Cluster 2 HyperCG DMR	chr1	919800	920000	T2&T3 Union	ZF-SssI -/-	Cluster 3 HyperCG DMR	chr1	771800	772000	T2&T3 Union	ZF-SssI -/-	Cluster 4 HyperCG DMR	chr1	11468000	11468200	T2&T3 Union	ZF-SssI +	Cluster 2 HyperCG DMR	chr1	725800	726000	T2&T3 Union	ZF-SssI +	Cluster 3 HyperCG DMR	chr1	353000	353200	T2&T3 Union	ZF-SssI +	Cluster 4 HyperCG DMR
chr1	10657200	10657400	T2&T3 Union	ZF-SssI -/-	Cluster 2 HyperCG DMR	chr1	939000	939200	T2&T3 Union	ZF-SssI -/-	Cluster 3 HyperCG DMR	chr1	784000	784200	T2&T3 Union	ZF-SssI -/-	Cluster 4 HyperCG DMR	chr1	11560600	11560800	T2&T3 Union	ZF-SssI +	Cluster 2 HyperCG DMR	chr1	731400	731600	T2&T3 Union	ZF-SssI +	Cluster 3 HyperCG DMR	chr1	353200	353400	T2&T3 Union	ZF-SssI +	Cluster 4 HyperCG DMR
chr1	10699200	10699400	T2&T3 Union	ZF-SssI -/-	Cluster 2 HyperCG DMR	chr1	958400	958600	T2&T3 Union	ZF-SssI -/-	Cluster 3 HyperCG DMR	chr1	795600	795800	T2&T3 Union	ZF-SssI -/-	Cluster 4 HyperCG DMR	chr1	11714600	11714800	T2&T3 Union	ZF-SssI +	Cluster 2 HyperCG DMR	chr1	732400	732600	T2&T3 Union	ZF-SssI +	Cluster 3 HyperCG DMR	chr1	353400	353600	T2&T3 Union	ZF-SssI +	Cluster 4 HyperCG DMR
chr1	10745800	10746000	T2&T3 Union	ZF-SssI -/-	Cluster 2 HyperCG DMR	chr1	965400	965600	T2&T3 Union	ZF-SssI -/-	Cluster 3 HyperCG DMR	chr1	795800	796000	T2&T3 Union	ZF-SssI -/-	Cluster 4 HyperCG DMR	chr1	11754000	11754200	T2&T3 Union	ZF-SssI +	Cluster 2 HyperCG DMR	chr1	733200	733400	T2&T3 Union	ZF-SssI +	Cluster 3 HyperCG DMR	chr1	353800	354000	T2&T3 Union	ZF-SssI +	Cluster 4 HyperCG DMR
chr1	10751800	10752000	T2&T3 Union	ZF-SssI -/-	Cluster 2 HyperCG DMR	chr1	992400	992600	T2&T3 Union	ZF-SssI -/-	Cluster 3 HyperCG DMR	chr1	796000	796200	T2&T3 Union	ZF-SssI -/-	Cluster 4 HyperCG DMR	chr1	11772400	11772600	T2&T3 Union	ZF-SssI +	Cluster 2 HyperCG DMR	chr1	736000	736200	T2&T3 Union	ZF-SssI +	Cluster 3 HyperCG DMR	chr1	360600	360800	T2&T3 Union	ZF-SssI +	Cluster 4 HyperCG DMR
chr1	10843200	10843400	T2&T3 Union	ZF-SssI -/-	Cluster 2 HyperCG DMR	chr1	994400	994600	T2&T3 Union	ZF-SssI -/-	Cluster 3 HyperCG DMR	chr1	800600	800800	T2&T3 Union	ZF-SssI -/-	Cluster 4 HyperCG DMR	chr1	11914000	11914200	T2&T3 Union	ZF-SssI +	Cluster 2 HyperCG DMR	chr1	741000	741200	T2&T3 Union	ZF-SssI +	Cluster 3 HyperCG DMR	chr1	361000	361200	T2&T3 Union	ZF-SssI +	Cluster 4 HyperCG DMR
chr1	10915800	10916000	T2&T3 Union	ZF-SssI -/-	Cluster 2 HyperCG DMR	chr1	995200	995400	T2&T3 Union	ZF-SssI -/-	Cluster 3 HyperCG DMR	chr1	816800	817000	T2&T3 Union	ZF-SssI -/-	Cluster 4 HyperCG DMR	chr1	12017200	12017400	T2&T3 Union	ZF-SssI +	Cluster 2 HyperCG DMR	chr1	743000	743200	T2&T3 Union	ZF-SssI +	Cluster 3 HyperCG DMR	chr1	361800	362000	T2&T3 Union	ZF-SssI +	Cluster 4 HyperCG DMR
chr1	10939800	10940000	T2&T3 Union	ZF-SssI -/-	Cluster 2 HyperCG DMR	chr1	995400	995600	T2&T3 Union	ZF-SssI -/-	Cluster 3 HyperCG DMR	chr1	817600	817800	T2&T3 Union	ZF-SssI -/-	Cluster 4 HyperCG DMR	chr1	12041600	12041800	T2&T3 Union	ZF-SssI +	Cluster 2 HyperCG DMR	chr1	750000	750200	T2&T3 Union	ZF-SssI +	Cluster 3 HyperCG DMR	chr1	374800	375000	T2&T3 Union	ZF-SssI +	Cluster 4 HyperCG DMR
chr1	10945400	10945600	T2&T3 Union	ZF-SssI -/-	Cluster 2 HyperCG DMR	chr1	1002200	1002400	T2&T3 Union	ZF-SssI -/-	Cluster 3 HyperCG DMR	chr1	818200	818400	T2&T3 Union	ZF-SssI -/-	Cluster 4 HyperCG DMR	chr1	12174000	12174200	T2&T3 Union	ZF-SssI +	Cluster 2 HyperCG DMR	chr1	750800	751000	T2&T3 Union	ZF-SssI +	Cluster 3 HyperCG DMR	chr1	384000	384200	T2&T3 Union	ZF-SssI +	Cluster 4 HyperCG DMR
chr1	11042800	11043000	T2&T3 Union	ZF-SssI -/-	Cluster 2 HyperCG DMR	chr1	1009800	1010000	T2&T3 Union	ZF-SssI -/-	Cluster 3 HyperCG DMR	chr1	818600	818800	T2&T3 Union	ZF-SssI -/-	Cluster 4 HyperCG DMR	chr1	12275400	12275600	T2&T3 Union	ZF-SssI +	Cluster 2 HyperCG DMR	chr1	754600	754800	T2&T3 Union	ZF-SssI +	Cluster 3 HyperCG DMR	chr1	386600	386800	T2&T3 Union	ZF-SssI +	Cluster 4 HyperCG DMR
chr1	11098200	11098400	T2&T3 Union	ZF-SssI -/-	Cluster 2 HyperCG DMR	chr1	1010600	1010800	T2&T3 Union	ZF-SssI -/-	Cluster 3 HyperCG DMR	chr1	820400	820600	T2&T3 Union	ZF-SssI -/-	Cluster 4 HyperCG DMR	chr1	12372800	12373000	T2&T3 Union	ZF-SssI +	Cluster 2 HyperCG DMR	chr1	763800	764000	T2&T3 Union	ZF-SssI +	Cluster 3 HyperCG DMR	chr1	387000	387200	T2&T3 Union	ZF-SssI +	Cluster 4 HyperCG DMR
chr1	11127400	11127600	T2&T3 Union	ZF-SssI -/-	Cluster 2 HyperCG DMR	chr1	1019800	1020000	T2&T3 Union	ZF-SssI -/-	Cluster 3 HyperCG DMR	chr1	820600	820800	T2&T3 Union	ZF-SssI -/-	Cluster 4 HyperCG DMR	chr1	12432000	12432200	T2&T3 Union	ZF-SssI +	Cluster 2 HyperCG DMR	chr1	774200	774400	T2&T3 Union	ZF-SssI +	Cluster 3 HyperCG DMR	chr1	387400	387600	T2&T3 Union	ZF-SssI +	Cluster 4 HyperCG DMR
chr1	11148200	11148400	T2&T3 Union	ZF-SssI -/-	Cluster 2 HyperCG DMR	chr1	1033800	1034000	T2&T3 Union	ZF-SssI -/-	Cluster 3 HyperCG DMR	chr1	820800	821000	T2&T3 Union	ZF-SssI -/-	Cluster 4 HyperCG DMR	chr1	12453200	12453400	T2&T3 Union	ZF-SssI +	Cluster 2 HyperCG DMR	chr1	778800	779000	T2&T3 Union	ZF-SssI +	Cluster 3 HyperCG DMR	chr1	387600	387800	T2&T3 Union	ZF-SssI +	Cluster 4 HyperCG DMR
chr1	11159000	11159200	T2&T3 Union	ZF-SssI -/-	Cluster 2 HyperCG DMR	chr1	1041600	1041800	T2&T3 Union	ZF-SssI -/-	Cluster 3 HyperCG DMR	chr1	821000	821200	T2&T3 Union	ZF-SssI -/-	Cluster 4 HyperCG DMR	chr1	12483200	12483400	T2&T3 Union	ZF-SssI +	Cluster 2 HyperCG DMR	chr1	797400	797600	T2&T3 Union	ZF-SssI +	Cluster 3 HyperCG DMR	chr1	388600	388800	T2&T3 Union	ZF-SssI +	Cluster 4 HyperCG DMR
chr1	11195000	11195200	T2&T3 Union	ZF-SssI -/-	Cluster 2 HyperCG DMR	chr1	1042000	1042200	T2&T3 Union	ZF-SssI -/-	Cluster 3 HyperCG DMR	chr1	832400	832600	T2&T3 Union	ZF-SssI -/-	Cluster 4 HyperCG DMR	chr1	12489600	12489800	T2&T3 Union	ZF-SssI +	Cluster 2 HyperCG DMR	chr1	806200	806400	T2&T3 Union	ZF-SssI +	Cluster 3 HyperCG DMR	chr1	391600	391800	T2&T3 Union	ZF-SssI +	Cluster 4 HyperCG DMR
chr1	11279600	11279800	T2&T3 Union	ZF-SssI -/-	Cluster 2 HyperCG DMR	chr1	1046200	1046400	T2&T3 Union	ZF-SssI -/-	Cluster 3 HyperCG DMR	chr1	833200	833400	T2&T3 Union	ZF-SssI -/-	Cluster 4 HyperCG DMR	chr1	12522400	12522600	T2&T3 Union	ZF-SssI +	Cluster 2 HyperCG DMR	chr1	806600	806800	T2&T3 Union	ZF-SssI +	Cluster 3 HyperCG DMR	chr1	392200	392400	T2&T3 Union	ZF-SssI +	Cluster 4 HyperCG DMR
chr1	11323200	11323400	T2&T3 Union	ZF-SssI -/-	Cluster 2 HyperCG DMR	chr1	1046400	1046600	T2&T3 Union	ZF-SssI -/-	Cluster 3 HyperCG DMR	chr1	833400	833600	T2&T3 Union	ZF-SssI -/-	Cluster 4 HyperCG DMR	chr1	12533000	12533200	T2&T3 Union	ZF-SssI +	Cluster 2 HyperCG DMR	chr1	810200	810400	T2&T3 Union	ZF-SssI +	Cluster 3 HyperCG DMR	chr1	392400	392600	T2&T3 Union	ZF-SssI +	Cluster 4 HyperCG DMR
chr1	11351400	11351600	T2&T3 Union	ZF-SssI -/-	Cluster 2 HyperCG DMR	chr1	1068200	1068400	T2&T3 Union	ZF-SssI -/-	Cluster 3 HyperCG DMR	chr1	834200	834400	T2&T3 Union	ZF-SssI -/-	Cluster 4 HyperCG DMR	chr1	12560000	12560200	T2&T3 Union	ZF-SssI +	Cluster 2 HyperCG DMR	chr1	812200	812400	T2&T3 Union	ZF-SssI +	Cluster 3 HyperCG DMR	chr1	399200	399400	T2&T3 Union	ZF-SssI +	Cluster 4 HyperCG DMR
chr1	11363400	11363600	T2&T3 Union	ZF-SssI -/-	Cluster 2 HyperCG DMR	chr1	1075000	1075200	T2&T3 Union	ZF-SssI -/-	Cluster 3 HyperCG DMR	chr1	840600	840800	T2&T3 Union	ZF-SssI -/-	Cluster 4 HyperCG DMR	chr1	12648600	12648800	T2&T3 Union	ZF-SssI +	Cluster 2 HyperCG DMR	chr1	814000	814200	T2&T3 Union	ZF-SssI +	Cluster 3 HyperCG DMR	chr1	399400	399600	T2&T3 Union	ZF-SssI +	Cluster 4 HyperCG DMR
chr1	11371000	11371200	T2&T3 Union	ZF-SssI -/-	Cluster 2 HyperCG DMR	chr1	1079200	1079400	T2&T3 Union	ZF-SssI -/-	Cluster 3 HyperCG DMR	chr1	840800	841000	T2&T3 Union	ZF-SssI -/-	Cluster 4 HyperCG DMR	chr1	12757200	12757400	T2&T3 Union	ZF-SssI +	Cluster 2 HyperCG DMR	chr1	814600	814800	T2&T3 Union	ZF-SssI +	Cluster 3 HyperCG DMR	chr1	399800	400000	T2&T3 Union	ZF-SssI +	Cluster 4 HyperCG DMR
chr1	11560600	11560800	T2&T3 Union	ZF-SssI -/-	Cluster 2 HyperCG DMR	chr1	1091800	1092000	T2&T3 Union	ZF-SssI -/-	Cluster 3 HyperCG DMR	chr1	841000	841200	T2&T3 Union	ZF-SssI -/-	Cluster 4 HyperCG DMR	chr1	12776800	12777000	T2&T3 Union	ZF-SssI +	Cluster 2 HyperCG DMR	chr1	822800	823000	T2&T3 Union	ZF-SssI +	Cluster 3 HyperCG DMR	chr1	400000	400200	T2&T3 Union	ZF-SssI +	Cluster 4 HyperCG DMR
chr1	11754000	11754200	T2&T3 Union	ZF-SssI -/-	Cluster 2 HyperCG DMR	chr1	1094400	1094600	T2&T3 Union	ZF-SssI -/-	Cluster 3 HyperCG DMR	chr1	842000	842200	T2&T3 Union	ZF-SssI -/-	Cluster 4 HyperCG DMR	chr1	12848200	12848400	T2&T3 Union	ZF-SssI +	Cluster 2 HyperCG DMR	chr1	823000	823200	T2&T3 Union	ZF-SssI +	Cluster 3 HyperCG DMR	chr1	403000	403200	T2&T3 Union	ZF-SssI +	Cluster 4 HyperCG DMR
chr1	11772400	11772600	T2&T3 Union	ZF-SssI -/-	Cluster 2 HyperCG DMR	chr1	1098000	1098200	T2&T3 Union	ZF-SssI -/-	Cluster 3 HyperCG DMR	chr1	842600	842800	T2&T3 Union	ZF-SssI -/-	Cluster 4 HyperCG DMR	chr1	12858000	12858200	T2&T3 Union	ZF-SssI +	Cluster 2 HyperCG DMR	chr1	825800	826000	T2&T3 Union	ZF-SssI +	Cluster 3 HyperCG DMR	chr1	408200	408400	T2&T3 Union	ZF-SssI +	Cluster 4 HyperCG DMR
chr1	11837000	11837200	T2&T3 Union	ZF-SssI -/-	Cluster 2 HyperCG DMR	chr1	1111200	1111400	T2&T3 Union	ZF-SssI -/-	Cluster 3 HyperCG DMR	chr1	849400	849600	T2&T3 Union	ZF-SssI -/-	Cluster 4 HyperCG DMR	chr1	12868400	12868600	T2&T3 Union	ZF-SssI +	Cluster 2 HyperCG DMR	chr1	826000	826200	T2&T3 Union	ZF-SssI +	Cluster 3 HyperCG DMR	chr1	410200	410400	T2&T3 Union	ZF-SssI +	Cluster 4 HyperCG DMR
chr1	11885400	11885600	T2&T3 Union	ZF-SssI -/-	Cluster 2 HyperCG DMR	chr1	1111400	1111600	T2&T3 Union	ZF-SssI -/-	Cluster 3 HyperCG DMR	chr1	855000	855200	T2&T3 Union	ZF-SssI -/-	Cluster 4 HyperCG DMR	chr1	12886000	12886200	T2&T3 Union	ZF-SssI +	Cluster 2 HyperCG DMR	chr1	827800	828000	T2&T3 Union	ZF-SssI +	Cluster 3 HyperCG DMR	chr1	410400	410600	T2&T3 Union	ZF-SssI +	Cluster 4 HyperCG DMR
chr1	12041600	12041800	T2&T3 Union	ZF-SssI -/-	Cluster 2 HyperCG DMR	chr1	1112800	1113000	T2&T3 Union	ZF-SssI -/-	Cluster 3 HyperCG DMR	chr1	857200	857400	T2&T3 Union	ZF-SssI -/-	Cluster 4 HyperCG DMR	chr1	12912600	12912800	T2&T3 Union	ZF-SssI +	Cluster 2 HyperCG DMR	chr1	829800	830000	T2&T3 Union	ZF-SssI +	Cluster 3 HyperCG DMR	chr1	411200	411400	T2&T3 Union	ZF-SssI +	Cluster 4 HyperCG DMR
chr1	12101400	12101600	T2&T3 Union	ZF-SssI -/-	Cluster 2 HyperCG DMR	chr1	1113200	1113400	T2&T3 Union	ZF-SssI -/-	Cluster 3 HyperCG DMR	chr1	858000	858200	T2&T3 Union	ZF-SssI -/-	Cluster 4 HyperCG DMR	chr1	12913200	12913400	T2&T3 Union	ZF-SssI +	Cluster 2 HyperCG DMR	chr1	834400	834600	T2&T3 Union	ZF-SssI +	Cluster 3 HyperCG DMR	chr1	412600	412800	T2&T3 Union	ZF-SssI +	Cluster 4 HyperCG DMR
chr1	12166800	12167000	T2&T3 Union	ZF-SssI -/-	Cluster 2 HyperCG DMR	chr1	1113400	1113600	T2&T3 Union	ZF-SssI -/-	Cluster 3 HyperCG DMR	chr1	859000	859200	T2&T3 Union	ZF-SssI -/-	Cluster 4 HyperCG DMR	chr1	12922600	12922800	T2&T3 Union	ZF-SssI +	Cluster 2 HyperCG DMR	chr1	834600	834800	T2&T3 Union	ZF-SssI +	Cluster 3 HyperCG DMR	chr1	413200	413400	T2&T3 Union	ZF-SssI +	Cluster 4 HyperCG DMR
chr1	12174000	12174200	T2&T3 Union	ZF-SssI -/-	Cluster 2 HyperCG DMR	chr1	1117200	1117400	T2&T3 Union	ZF-SssI -/-	Cluster 3 HyperCG DMR	chr1	862800	863000	T2&T3 Union	ZF-SssI -/-	Cluster 4 HyperCG DMR	chr1	12925200	12925400	T2&T3 Union	ZF-SssI +	Cluster 2 HyperCG DMR	chr1	837200	837400	T2&T3 Union	ZF-SssI +	Cluster 3 HyperCG DMR	chr1	415800	416000	T2&T3 Union	ZF-SssI +	Cluster 4 HyperCG DMR
chr1	12175000	12175200	T2&T3 Union	ZF-SssI -/-	Cluster 2 HyperCG DMR	chr1	1119000	1119200	T2&T3 Union	ZF-SssI -/-	Cluster 3 HyperCG DMR	chr1	874000	874200	T2&T3 Union	ZF-SssI -/-	Cluster 4 HyperCG DMR	chr1	12945800	12946000	T2&T3 Union	ZF-SssI +	Cluster 2 HyperCG DMR	chr1	839400	839600	T2&T3 Union	ZF-SssI +	Cluster 3 HyperCG DMR	chr1	416000	416200	T2&T3 Union	ZF-SssI +	Cluster 4 HyperCG DMR
chr1	12175400	12175600	T2&T3 Union	ZF-SssI -/-	Cluster 2 HyperCG DMR	chr1	1145000	1145200	T2&T3 Union	ZF-SssI -/-	Cluster 3 HyperCG DMR	chr1	874200	874400	T2&T3 Union	ZF-SssI -/-	Cluster 4 HyperCG DMR	chr1	12979400	12979600	T2&T3 Union	ZF-SssI +	Cluster 2 HyperCG DMR	chr1	839600	839800	T2&T3 Union	ZF-SssI +	Cluster 3 HyperCG DMR	chr1	416800	417000	T2&T3 Union	ZF-SssI +	Cluster 4 HyperCG DMR
chr1	12275400	12275600	T2&T3 Union	ZF-SssI -/-	Cluster 2 HyperCG DMR	chr1	1149000	1149200	T2&T3 Union	ZF-SssI -/-	Cluster 3 HyperCG DMR	chr1	875200	875400	T2&T3 Union	ZF-SssI -/-	Cluster 4 HyperCG DMR	chr1	13159000	13159200	T2&T3 Union	ZF-SssI +	Cluster 2 HyperCG DMR	chr1	866800	867000	T2&T3 Union	ZF-SssI +	Cluster 3 HyperCG DMR	chr1	421800	422000	T2&T3 Union	ZF-SssI +	Cluster 4 HyperCG DMR
chr1	12307200	12307400	T2&T3 Union	ZF-SssI -/-	Cluster 2 HyperCG DMR	chr1	1149600	1149800	T2&T3 Union	ZF-SssI -/-	Cluster 3 HyperCG DMR	chr1	893200	893400	T2&T3 Union	ZF-SssI -/-	Cluster 4 HyperCG DMR	chr1	13201600	13201800	T2&T3 Union	ZF-SssI +	Cluster 2 HyperCG DMR	chr1	869200	869400	T2&T3 Union	ZF-SssI +	Cluster 3 HyperCG DMR	chr1	422000	422200	T2&T3 Union	ZF-SssI +	Cluster 4 HyperCG DMR
chr1	12377200	12377400	T2&T3 Union	ZF-SssI -/-	Cluster 2 HyperCG DMR	chr1	1150200	1150400	T2&T3 Union	ZF-SssI -/-	Cluster 3 HyperCG DMR	chr1	893600	893800	T2&T3 Union	ZF-SssI -/-	Cluster 4 HyperCG DMR	chr1	13234600	13234800	T2&T3 Union	ZF-SssI +	Cluster 2 HyperCG DMR	chr1	873600	873800	T2&T3 Union	ZF-SssI +	Cluster 3 HyperCG DMR	chr1	425600	425800	T2&T3 Union	ZF-SssI +	Cluster 4 HyperCG DMR
chr1	12432000	12432200	T2&T3 Union	ZF-SssI -/-	Cluster 2 HyperCG DMR	chr1	1152600	1152800	T2&T3 Union	ZF-SssI -/-	Cluster 3 HyperCG DMR	chr1	893800	894000	T2&T3 Union	ZF-SssI -/-	Cluster 4 HyperCG DMR	chr1	13274200	13274400	T2&T3 Union	ZF-SssI +	Cluster 2 HyperCG DMR	chr1	873800	874000	T2&T3 Union	ZF-SssI +	Cluster 3 HyperCG DMR	chr1	427800	428000	T2&T3 Union	ZF-SssI +	Cluster 4 HyperCG DMR
chr1	12453200	12453400	T2&T3 Union	ZF-SssI -/-	Cluster 2 HyperCG DMR	chr1	1155400	1155600	T2&T3 Union	ZF-SssI -/-	Cluster 3 HyperCG DMR	chr1	894600	894800	T2&T3 Union	ZF-SssI -/-	Cluster 4 HyperCG DMR	chr1	13276000	13276200	T2&T3 Union	ZF-SssI +	Cluster 2 HyperCG DMR	chr1	874400	874600	T2&T3 Union	ZF-SssI +	Cluster 3 HyperCG DMR	chr1	429600	429800	T2&T3 Union	ZF-SssI +	Cluster 4 HyperCG DMR
chr1	12483200	12483400	T2&T3 Union	ZF-SssI -/-	Cluster 2 HyperCG DMR	chr1	1155800	1156000	T2&T3 Union	ZF-SssI -/-	Cluster 3 HyperCG DMR	chr1	895600	895800	T2&T3 Union	ZF-SssI -/-	Cluster 4 HyperCG DMR	chr1	13298000	13298200	T2&T3 Union	ZF-SssI +	Cluster 2 HyperCG DMR	chr1	878200	878400	T2&T3 Union	ZF-SssI +	Cluster 3 HyperCG DMR	chr1	430000	430200	T2&T3 Union	ZF-SssI +	Cluster 4 HyperCG DMR
chr1	12522400	12522600	T2&T3 Union	ZF-SssI -/-	Cluster 2 HyperCG DMR	chr1	1184400	1184600	T2&T3 Union	ZF-SssI -/-	Cluster 3 HyperCG DMR	chr1	896000	896200	T2&T3 Union	ZF-SssI -/-	Cluster 4 HyperCG DMR	chr1	13299400	13299600	T2&T3 Union	ZF-SssI +	Cluster 2 HyperCG DMR	chr1	880800	881000	T2&T3 Union	ZF-SssI +	Cluster 3 HyperCG DMR	chr1	435200	435400	T2&T3 Union	ZF-SssI +	Cluster 4 HyperCG DMR
chr1	12533000	12533200	T2&T3 Union	ZF-SssI -/-	Cluster 2 HyperCG DMR	chr1	1184600	1184800	T2&T3 Union	ZF-SssI -/-	Cluster 3 HyperCG DMR	chr1	904400	904600	T2&T3 Union	ZF-SssI -/-	Cluster 4 HyperCG DMR	chr1	13302400	13302600	T2&T3 Union	ZF-SssI +	Cluster 2 HyperCG DMR	chr1	882400	882600	T2&T3 Union	ZF-SssI +	Cluster 3 HyperCG DMR	chr1	435800	436000	T2&T3 Union	ZF-SssI +	Cluster 4 HyperCG DMR
chr1	12648600	12648800	T2&T3 Union	ZF-SssI -/-	Cluster 2 HyperCG DMR	chr1	1186000	1186200	T2&T3 Union	ZF-SssI -/-	Cluster 3 HyperCG DMR	chr1	904600	904800	T2&T3 Union	ZF-SssI -/-	Cluster 4 HyperCG DMR	chr1	13306800	13307000	T2&T3 Union	ZF-SssI +	Cluster 2 HyperCG DMR	chr1	885800	886000	T2&T3 Union	ZF-SssI +	Cluster 3 HyperCG DMR	chr1	438400	438600	T2&T3 Union	ZF-SssI +	Cluster 4 HyperCG DMR
chr1	12670200	12670400	T2&T3 Union	ZF-SssI -/-	Cluster 2 HyperCG DMR	chr1	1189600	1189800	T2&T3 Union	ZF-SssI -/-	Cluster 3 HyperCG DMR	chr1	904800	905000	T2&T3 Union	ZF-SssI -/-	Cluster 4 HyperCG DMR	chr1	13335600	13335800	T2&T3 Union	ZF-SssI +	Cluster 2 HyperCG DMR	chr1	887000	887200	T2&T3 Union	ZF-SssI +	Cluster 3 HyperCG DMR	chr1	439000	439200	T2&T3 Union	ZF-SssI +	Cluster 4 HyperCG DMR
chr1	12863200	12863400	T2&T3 Union	ZF-SssI -/-	Cluster 2 HyperCG DMR	chr1	1193200	1193400	T2&T3 Union	ZF-SssI -/-	Cluster 3 HyperCG DMR	chr1	905000	905200	T2&T3 Union	ZF-SssI -/-	Cluster 4 HyperCG DMR	chr1	13347600	13347800	T2&T3 Union	ZF-SssI +	Cluster 2 HyperCG DMR	chr1	887200	887400	T2&T3 Union	ZF-SssI +	Cluster 3 HyperCG DMR	chr1	439200	439400	T2&T3 Union	ZF-SssI +	Cluster 4 HyperCG DMR
chr1	12886000	12886200	T2&T3 Union	ZF-SssI -/-	Cluster 2 HyperCG DMR	chr1	1199400	1199600	T2&T3 Union	ZF-SssI -/-	Cluster 3 HyperCG DMR	chr1	905800	906000	T2&T3 Union	ZF-SssI -/-	Cluster 4 HyperCG DMR	chr1	13350400	13350600	T2&T3 Union	ZF-SssI +	Cluster 2 HyperCG DMR	chr1	895400	895600	T2&T3 Union	ZF-SssI +	Cluster 3 HyperCG DMR	chr1	439400	439600	T2&T3 Union	ZF-SssI +	Cluster 4 HyperCG DMR
chr1	12912600	12912800	T2&T3 Union	ZF-SssI -/-	Cluster 2 HyperCG DMR	chr1	1200600	1200800	T2&T3 Union	ZF-SssI -/-	Cluster 3 HyperCG DMR	chr1	906000	906200	T2&T3 Union	ZF-SssI -/-	Cluster 4 HyperCG DMR	chr1	13373400	13373600	T2&T3 Union	ZF-SssI +	Cluster 2 HyperCG DMR	chr1	902400	902600	T2&T3 Union	ZF-SssI +	Cluster 3 HyperCG DMR	chr1	440800	441000	T2&T3 Union	ZF-SssI +	Cluster 4 HyperCG DMR
chr1	12922600	12922800	T2&T3 Union	ZF-SssI -/-	Cluster 2 HyperCG DMR	chr1	1211600	1211800	T2&T3 Union	ZF-SssI -/-	Cluster 3 HyperCG DMR	chr1	906200	906400	T2&T3 Union	ZF-SssI -/-	Cluster 4 HyperCG DMR	chr1	13395600	13395800	T2&T3 Union	ZF-SssI +	Cluster 2 HyperCG DMR	chr1	915400	915600	T2&T3 Union	ZF-SssI +	Cluster 3 HyperCG DMR	chr1	443200	443400	T2&T3 Union	ZF-SssI +	Cluster 4 HyperCG DMR
chr1	12925200	12925400	T2&T3 Union	ZF-SssI -/-	Cluster 2 HyperCG DMR	chr1	1211800	1212000	T2&T3 Union	ZF-SssI -/-	Cluster 3 HyperCG DMR	chr1	907000	907200	T2&T3 Union	ZF-SssI -/-	Cluster 4 HyperCG DMR	chr1	13396600	13396800	T2&T3 Union	ZF-SssI +	Cluster 2 HyperCG DMR	chr1	915600	915800	T2&T3 Union	ZF-SssI +	Cluster 3 HyperCG DMR	chr1	443400	443600	T2&T3 Union	ZF-SssI +	Cluster 4 HyperCG DMR
chr1	12945800	12946000	T2&T3 Union	ZF-SssI -/-	Cluster 2 HyperCG DMR	chr1	1212200	1212400	T2&T3 Union	ZF-SssI -/-	Cluster 3 HyperCG DMR	chr1	908600	908800	T2&T3 Union	ZF-SssI -/-	Cluster 4 HyperCG DMR	chr1	13444600	13444800	T2&T3 Union	ZF-SssI +	Cluster 2 HyperCG DMR	chr1	916400	916600	T2&T3 Union	ZF-SssI +	Cluster 3 HyperCG DMR	chr1	443600	443800	T2&T3 Union	ZF-SssI +	Cluster 4 HyperCG DMR
chr1	12953000	12953200	T2&T3 Union	ZF-SssI -/-	Cluster 2 HyperCG DMR	chr1	1212600	1212800	T2&T3 Union	ZF-SssI -/-	Cluster 3 HyperCG DMR	chr1	914200	914400	T2&T3 Union	ZF-SssI -/-	Cluster 4 HyperCG DMR	chr1	13451000	13451200	T2&T3 Union	ZF-SssI +	Cluster 2 HyperCG DMR	chr1	919200	919400	T2&T3 Union	ZF-SssI +	Cluster 3 HyperCG DMR	chr1	444000	444200	T2&T3 Union	ZF-SssI +	Cluster 4 HyperCG DMR
chr1	13080400	13080600	T2&T3 Union	ZF-SssI -/-	Cluster 2 HyperCG DMR	chr1	1227800	1228000	T2&T3 Union	ZF-SssI -/-	Cluster 3 HyperCG DMR	chr1	915200	915400	T2&T3 Union	ZF-SssI -/-	Cluster 4 HyperCG DMR	chr1	13478400	13478600	T2&T3 Union	ZF-SssI +	Cluster 2 HyperCG DMR	chr1	919800	920000	T2&T3 Union	ZF-SssI +	Cluster 3 HyperCG DMR	chr1	449400	449600	T2&T3 Union	ZF-SssI +	Cluster 4 HyperCG DMR
chr1	13201600	13201800	T2&T3 Union	ZF-SssI -/-	Cluster 2 HyperCG DMR	chr1	1253400	1253600	T2&T3 Union	ZF-SssI -/-	Cluster 3 HyperCG DMR	chr1	915800	916000	T2&T3 Union	ZF-SssI -/-	Cluster 4 HyperCG DMR	chr1	13535800	13536000	T2&T3 Union	ZF-SssI +	Cluster 2 HyperCG DMR	chr1	924200	924400	T2&T3 Union	ZF-SssI +	Cluster 3 HyperCG DMR	chr1	451000	451200	T2&T3 Union	ZF-SssI +	Cluster 4 HyperCG DMR
chr1	13298000	13298200	T2&T3 Union	ZF-SssI -/-	Cluster 2 HyperCG DMR	chr1	1259000	1259200	T2&T3 Union	ZF-SssI -/-	Cluster 3 HyperCG DMR	chr1	916600	916800	T2&T3 Union	ZF-SssI -/-	Cluster 4 HyperCG DMR	chr1	13538800	13539000	T2&T3 Union	ZF-SssI +	Cluster 2 HyperCG DMR	chr1	936200	936400	T2&T3 Union	ZF-SssI +	Cluster 3 HyperCG DMR	chr1	451400	451600	T2&T3 Union	ZF-SssI +	Cluster 4 HyperCG DMR
chr1	13299400	13299600	T2&T3 Union	ZF-SssI -/-	Cluster 2 HyperCG DMR	chr1	1264600	1264800	T2&T3 Union	ZF-SssI -/-	Cluster 3 HyperCG DMR	chr1	916800	917000	T2&T3 Union	ZF-SssI -/-	Cluster 4 HyperCG DMR	chr1	13540400	13540600	T2&T3 Union	ZF-SssI +	Cluster 2 HyperCG DMR	chr1	939000	939200	T2&T3 Union	ZF-SssI +	Cluster 3 HyperCG DMR	chr1	454600	454800	T2&T3 Union	ZF-SssI +	Cluster 4 HyperCG DMR
chr1	13302400	13302600	T2&T3 Union	ZF-SssI -/-	Cluster 2 HyperCG DMR	chr1	1267400	1267600	T2&T3 Union	ZF-SssI -/-	Cluster 3 HyperCG DMR	chr1	918800	919000	T2&T3 Union	ZF-SssI -/-	Cluster 4 HyperCG DMR	chr1	13556200	13556400	T2&T3 Union	ZF-SssI +	Cluster 2 HyperCG DMR	chr1	958400	958600	T2&T3 Union	ZF-SssI +	Cluster 3 HyperCG DMR	chr1	454800	455000	T2&T3 Union	ZF-SssI +	Cluster 4 HyperCG DMR
chr1	13306800	13307000	T2&T3 Union	ZF-SssI -/-	Cluster 2 HyperCG DMR	chr1	1267600	1267800	T2&T3 Union	ZF-SssI -/-	Cluster 3 HyperCG DMR	chr1	919600	919800	T2&T3 Union	ZF-SssI -/-	Cluster 4 HyperCG DMR	chr1	13565000	13565200	T2&T3 Union	ZF-SssI +	Cluster 2 HyperCG DMR	chr1	965400	965600	T2&T3 Union	ZF-SssI +	Cluster 3 HyperCG DMR	chr1	455000	455200	T2&T3 Union	ZF-SssI +	Cluster 4 HyperCG DMR
chr1	13335600	13335800	T2&T3 Union	ZF-SssI -/-	Cluster 2 HyperCG DMR	chr1	1283400	1283600	T2&T3 Union	ZF-SssI -/-	Cluster 3 HyperCG DMR	chr1	920000	920200	T2&T3 Union	ZF-SssI -/-	Cluster 4 HyperCG DMR	chr1	13597000	13597200	T2&T3 Union	ZF-SssI +	Cluster 2 HyperCG DMR	chr1	979800	980000	T2&T3 Union	ZF-SssI +	Cluster 3 HyperCG DMR	chr1	458400	458600	T2&T3 Union	ZF-SssI +	Cluster 4 HyperCG DMR
chr1	13347600	13347800	T2&T3 Union	ZF-SssI -/-	Cluster 2 HyperCG DMR	chr1	1293600	1293800	T2&T3 Union	ZF-SssI -/-	Cluster 3 HyperCG DMR	chr1	920200	920400	T2&T3 Union	ZF-SssI -/-	Cluster 4 HyperCG DMR	chr1	13635400	13635600	T2&T3 Union	ZF-SssI +	Cluster 2 HyperCG DMR	chr1	992400	992600	T2&T3 Union	ZF-SssI +	Cluster 3 HyperCG DMR	chr1	462800	463000	T2&T3 Union	ZF-SssI +	Cluster 4 HyperCG DMR
chr1	13350400	13350600	T2&T3 Union	ZF-SssI -/-	Cluster 2 HyperCG DMR	chr1	1318600	1318800	T2&T3 Union	ZF-SssI -/-	Cluster 3 HyperCG DMR	chr1	935800	936000	T2&T3 Union	ZF-SssI -/-	Cluster 4 HyperCG DMR	chr1	13648800	13649000	T2&T3 Union	ZF-SssI +	Cluster 2 HyperCG DMR	chr1	995200	995400	T2&T3 Union	ZF-SssI +	Cluster 3 HyperCG DMR	chr1	464200	464400	T2&T3 Union	ZF-SssI +	Cluster 4 HyperCG DMR
chr1	13351800	13352000	T2&T3 Union	ZF-SssI -/-	Cluster 2 HyperCG DMR	chr1	1324400	1324600	T2&T3 Union	ZF-SssI -/-	Cluster 3 HyperCG DMR	chr1	936400	936600	T2&T3 Union	ZF-SssI -/-	Cluster 4 HyperCG DMR	chr1	13678600	13678800	T2&T3 Union	ZF-SssI +	Cluster 2 HyperCG DMR	chr1	995400	995600	T2&T3 Union	ZF-SssI +	Cluster 3 HyperCG DMR	chr1	476000	476200	T2&T3 Union	ZF-SssI +	Cluster 4 HyperCG DMR
chr1	13395600	13395800	T2&T3 Union	ZF-SssI -/-	Cluster 2 HyperCG DMR	chr1	1325800	1326000	T2&T3 Union	ZF-SssI -/-	Cluster 3 HyperCG DMR	chr1	940800	941000	T2&T3 Union	ZF-SssI -/-	Cluster 4 HyperCG DMR	chr1	13693600	13693800	T2&T3 Union	ZF-SssI +	Cluster 2 HyperCG DMR	chr1	1007400	1007600	T2&T3 Union	ZF-SssI +	Cluster 3 HyperCG DMR	chr1	478000	478200	T2&T3 Union	ZF-SssI +	Cluster 4 HyperCG DMR
chr1	13396600	13396800	T2&T3 Union	ZF-SssI -/-	Cluster 2 HyperCG DMR	chr1	1332000	1332200	T2&T3 Union	ZF-SssI -/-	Cluster 3 HyperCG DMR	chr1	948000	948200	T2&T3 Union	ZF-SssI -/-	Cluster 4 HyperCG DMR	chr1	13782400	13782600	T2&T3 Union	ZF-SssI +	Cluster 2 HyperCG DMR	chr1	1008000	1008200	T2&T3 Union	ZF-SssI +	Cluster 3 HyperCG DMR	chr1	480400	480600	T2&T3 Union	ZF-SssI +	Cluster 4 HyperCG DMR
chr1	13444600	13444800	T2&T3 Union	ZF-SssI -/-	Cluster 2 HyperCG DMR	chr1	1342200	1342400	T2&T3 Union	ZF-SssI -/-	Cluster 3 HyperCG DMR	chr1	992200	992400	T2&T3 Union	ZF-SssI -/-	Cluster 4 HyperCG DMR	chr1	13784400	13784600	T2&T3 Union	ZF-SssI +	Cluster 2 HyperCG DMR	chr1	1009800	1010000	T2&T3 Union	ZF-SssI +	Cluster 3 HyperCG DMR	chr1	491800	492000	T2&T3 Union	ZF-SssI +	Cluster 4 HyperCG DMR
chr1	13451000	13451200	T2&T3 Union	ZF-SssI -/-	Cluster 2 HyperCG DMR	chr1	1351600	1351800	T2&T3 Union	ZF-SssI -/-	Cluster 3 HyperCG DMR	chr1	995000	995200	T2&T3 Union	ZF-SssI -/-	Cluster 4 HyperCG DMR	chr1	13805800	13806000	T2&T3 Union	ZF-SssI +	Cluster 2 HyperCG DMR	chr1	1010600	1010800	T2&T3 Union	ZF-SssI +	Cluster 3 HyperCG DMR	chr1	496800	497000	T2&T3 Union	ZF-SssI +	Cluster 4 HyperCG DMR
chr1	13478400	13478600	T2&T3 Union	ZF-SssI -/-	Cluster 2 HyperCG DMR	chr1	1353200	1353400	T2&T3 Union	ZF-SssI -/-	Cluster 3 HyperCG DMR	chr1	1000000	1000200	T2&T3 Union	ZF-SssI -/-	Cluster 4 HyperCG DMR	chr1	13813200	13813400	T2&T3 Union	ZF-SssI +	Cluster 2 HyperCG DMR	chr1	1016200	1016400	T2&T3 Union	ZF-SssI +	Cluster 3 HyperCG DMR	chr1	497000	497200	T2&T3 Union	ZF-SssI +	Cluster 4 HyperCG DMR
chr1	13480400	13480600	T2&T3 Union	ZF-SssI -/-	Cluster 2 HyperCG DMR	chr1	1356400	1356600	T2&T3 Union	ZF-SssI -/-	Cluster 3 HyperCG DMR	chr1	1009400	1009600	T2&T3 Union	ZF-SssI -/-	Cluster 4 HyperCG DMR	chr1	13827600	13827800	T2&T3 Union	ZF-SssI +	Cluster 2 HyperCG DMR	chr1	1016400	1016600	T2&T3 Union	ZF-SssI +	Cluster 3 HyperCG DMR	chr1	512200	512400	T2&T3 Union	ZF-SssI +	Cluster 4 HyperCG DMR
chr1	13535800	13536000	T2&T3 Union	ZF-SssI -/-	Cluster 2 HyperCG DMR	chr1	1356800	1357000	T2&T3 Union	ZF-SssI -/-	Cluster 3 HyperCG DMR	chr1	1010400	1010600	T2&T3 Union	ZF-SssI -/-	Cluster 4 HyperCG DMR	chr1	13842600	13842800	T2&T3 Union	ZF-SssI +	Cluster 2 HyperCG DMR	chr1	1019800	1020000	T2&T3 Union	ZF-SssI +	Cluster 3 HyperCG DMR	chr1	512400	512600	T2&T3 Union	ZF-SssI +	Cluster 4 HyperCG DMR
chr1	13538800	13539000	T2&T3 Union	ZF-SssI -/-	Cluster 2 HyperCG DMR	chr1	1366600	1366800	T2&T3 Union	ZF-SssI -/-	Cluster 3 HyperCG DMR	chr1	1010800	1011000	T2&T3 Union	ZF-SssI -/-	Cluster 4 HyperCG DMR	chr1	13844400	13844600	T2&T3 Union	ZF-SssI +	Cluster 2 HyperCG DMR	chr1	1046200	1046400	T2&T3 Union	ZF-SssI +	Cluster 3 HyperCG DMR	chr1	513400	513600	T2&T3 Union	ZF-SssI +	Cluster 4 HyperCG DMR
chr1	13540400	13540600	T2&T3 Union	ZF-SssI -/-	Cluster 2 HyperCG DMR	chr1	1366800	1367000	T2&T3 Union	ZF-SssI -/-	Cluster 3 HyperCG DMR	chr1	1019200	1019400	T2&T3 Union	ZF-SssI -/-	Cluster 4 HyperCG DMR	chr1	13845800	13846000	T2&T3 Union	ZF-SssI +	Cluster 2 HyperCG DMR	chr1	1048400	1048600	T2&T3 Union	ZF-SssI +	Cluster 3 HyperCG DMR	chr1	514000	514200	T2&T3 Union	ZF-SssI +	Cluster 4 HyperCG DMR
chr1	13565000	13565200	T2&T3 Union	ZF-SssI -/-	Cluster 2 HyperCG DMR	chr1	1367600	1367800	T2&T3 Union	ZF-SssI -/-	Cluster 3 HyperCG DMR	chr1	1019600	1019800	T2&T3 Union	ZF-SssI -/-	Cluster 4 HyperCG DMR	chr1	13854400	13854600	T2&T3 Union	ZF-SssI +	Cluster 2 HyperCG DMR	chr1	1052800	1053000	T2&T3 Union	ZF-SssI +	Cluster 3 HyperCG DMR	chr1	520000	520200	T2&T3 Union	ZF-SssI +	Cluster 4 HyperCG DMR
chr1	13635400	13635600	T2&T3 Union	ZF-SssI -/-	Cluster 2 HyperCG DMR	chr1	1369200	1369400	T2&T3 Union	ZF-SssI -/-	Cluster 3 HyperCG DMR	chr1	1026200	1026400	T2&T3 Union	ZF-SssI -/-	Cluster 4 HyperCG DMR	chr1	13956000	13956200	T2&T3 Union	ZF-SssI +	Cluster 2 HyperCG DMR	chr1	1060400	1060600	T2&T3 Union	ZF-SssI +	Cluster 3 HyperCG DMR	chr1	524800	525000	T2&T3 Union	ZF-SssI +	Cluster 4 HyperCG DMR
chr1	13648800	13649000	T2&T3 Union	ZF-SssI -/-	Cluster 2 HyperCG DMR	chr1	1369600	1369800	T2&T3 Union	ZF-SssI -/-	Cluster 3 HyperCG DMR	chr1	1026400	1026600	T2&T3 Union	ZF-SssI -/-	Cluster 4 HyperCG DMR	chr1	13971800	13972000	T2&T3 Union	ZF-SssI +	Cluster 2 HyperCG DMR	chr1	1061800	1062000	T2&T3 Union	ZF-SssI +	Cluster 3 HyperCG DMR	chr1	527000	527200	T2&T3 Union	ZF-SssI +	Cluster 4 HyperCG DMR
chr1	13693600	13693800	T2&T3 Union	ZF-SssI -/-	Cluster 2 HyperCG DMR	chr1	1370200	1370400	T2&T3 Union	ZF-SssI -/-	Cluster 3 HyperCG DMR	chr1	1027000	1027200	T2&T3 Union	ZF-SssI -/-	Cluster 4 HyperCG DMR	chr1	14028000	14028200	T2&T3 Union	ZF-SssI +	Cluster 2 HyperCG DMR	chr1	1062800	1063000	T2&T3 Union	ZF-SssI +	Cluster 3 HyperCG DMR	chr1	527400	527600	T2&T3 Union	ZF-SssI +	Cluster 4 HyperCG DMR
chr1	13722000	13722200	T2&T3 Union	ZF-SssI -/-	Cluster 2 HyperCG DMR	chr1	1370600	1370800	T2&T3 Union	ZF-SssI -/-	Cluster 3 HyperCG DMR	chr1	1027200	1027400	T2&T3 Union	ZF-SssI -/-	Cluster 4 HyperCG DMR	chr1	14043000	14043200	T2&T3 Union	ZF-SssI +	Cluster 2 HyperCG DMR	chr1	1067800	1068000	T2&T3 Union	ZF-SssI +	Cluster 3 HyperCG DMR	chr1	530800	531000	T2&T3 Union	ZF-SssI +	Cluster 4 HyperCG DMR
chr1	13782400	13782600	T2&T3 Union	ZF-SssI -/-	Cluster 2 HyperCG DMR	chr1	1370800	1371000	T2&T3 Union	ZF-SssI -/-	Cluster 3 HyperCG DMR	chr1	1033600	1033800	T2&T3 Union	ZF-SssI -/-	Cluster 4 HyperCG DMR	chr1	14097400	14097600	T2&T3 Union	ZF-SssI +	Cluster 2 HyperCG DMR	chr1	1068200	1068400	T2&T3 Union	ZF-SssI +	Cluster 3 HyperCG DMR	chr1	531200	531400	T2&T3 Union	ZF-SssI +	Cluster 4 HyperCG DMR
chr1	13784400	13784600	T2&T3 Union	ZF-SssI -/-	Cluster 2 HyperCG DMR	chr1	1373600	1373800	T2&T3 Union	ZF-SssI -/-	Cluster 3 HyperCG DMR	chr1	1042400	1042600	T2&T3 Union	ZF-SssI -/-	Cluster 4 HyperCG DMR	chr1	14105400	14105600	T2&T3 Union	ZF-SssI +	Cluster 2 HyperCG DMR	chr1	1068400	1068600	T2&T3 Union	ZF-SssI +	Cluster 3 HyperCG DMR	chr1	533600	533800	T2&T3 Union	ZF-SssI +	Cluster 4 HyperCG DMR
chr1	13813200	13813400	T2&T3 Union	ZF-SssI -/-	Cluster 2 HyperCG DMR	chr1	1373800	1374000	T2&T3 Union	ZF-SssI -/-	Cluster 3 HyperCG DMR	chr1	1057200	1057400	T2&T3 Union	ZF-SssI -/-	Cluster 4 HyperCG DMR	chr1	14111400	14111600	T2&T3 Union	ZF-SssI +	Cluster 2 HyperCG DMR	chr1	1075000	1075200	T2&T3 Union	ZF-SssI +	Cluster 3 HyperCG DMR	chr1	534800	535000	T2&T3 Union	ZF-SssI +	Cluster 4 HyperCG DMR
chr1	13828600	13828800	T2&T3 Union	ZF-SssI -/-	Cluster 2 HyperCG DMR	chr1	1382600	1382800	T2&T3 Union	ZF-SssI -/-	Cluster 3 HyperCG DMR	chr1	1060200	1060400	T2&T3 Union	ZF-SssI -/-	Cluster 4 HyperCG DMR	chr1	14128200	14128400	T2&T3 Union	ZF-SssI +	Cluster 2 HyperCG DMR	chr1	1079200	1079400	T2&T3 Union	ZF-SssI +	Cluster 3 HyperCG DMR	chr1	535200	535400	T2&T3 Union	ZF-SssI +	Cluster 4 HyperCG DMR
chr1	13845800	13846000	T2&T3 Union	ZF-SssI -/-	Cluster 2 HyperCG DMR	chr1	1385600	1385800	T2&T3 Union	ZF-SssI -/-	Cluster 3 HyperCG DMR	chr1	1061200	1061400	T2&T3 Union	ZF-SssI -/-	Cluster 4 HyperCG DMR	chr1	14130400	14130600	T2&T3 Union	ZF-SssI +	Cluster 2 HyperCG DMR	chr1	1091400	1091600	T2&T3 Union	ZF-SssI +	Cluster 3 HyperCG DMR	chr1	535800	536000	T2&T3 Union	ZF-SssI +	Cluster 4 HyperCG DMR
chr1	13847200	13847400	T2&T3 Union	ZF-SssI -/-	Cluster 2 HyperCG DMR	chr1	1386800	1387000	T2&T3 Union	ZF-SssI -/-	Cluster 3 HyperCG DMR	chr1	1062600	1062800	T2&T3 Union	ZF-SssI -/-	Cluster 4 HyperCG DMR	chr1	14140200	14140400	T2&T3 Union	ZF-SssI +	Cluster 2 HyperCG DMR	chr1	1091800	1092000	T2&T3 Union	ZF-SssI +	Cluster 3 HyperCG DMR	chr1	538800	539000	T2&T3 Union	ZF-SssI +	Cluster 4 HyperCG DMR
chr1	13854400	13854600	T2&T3 Union	ZF-SssI -/-	Cluster 2 HyperCG DMR	chr1	1387000	1387200	T2&T3 Union	ZF-SssI -/-	Cluster 3 HyperCG DMR	chr1	1065400	1065600	T2&T3 Union	ZF-SssI -/-	Cluster 4 HyperCG DMR	chr1	14144600	14144800	T2&T3 Union	ZF-SssI +	Cluster 2 HyperCG DMR	chr1	1094400	1094600	T2&T3 Union	ZF-SssI +	Cluster 3 HyperCG DMR	chr1	541400	541600	T2&T3 Union	ZF-SssI +	Cluster 4 HyperCG DMR
chr1	13956000	13956200	T2&T3 Union	ZF-SssI -/-	Cluster 2 HyperCG DMR	chr1	1389000	1389200	T2&T3 Union	ZF-SssI -/-	Cluster 3 HyperCG DMR	chr1	1074200	1074400	T2&T3 Union	ZF-SssI -/-	Cluster 4 HyperCG DMR	chr1	14145200	14145400	T2&T3 Union	ZF-SssI +	Cluster 2 HyperCG DMR	chr1	1094600	1094800	T2&T3 Union	ZF-SssI +	Cluster 3 HyperCG DMR	chr1	541600	541800	T2&T3 Union	ZF-SssI +	Cluster 4 HyperCG DMR
chr1	13958000	13958200	T2&T3 Union	ZF-SssI -/-	Cluster 2 HyperCG DMR	chr1	1392400	1392600	T2&T3 Union	ZF-SssI -/-	Cluster 3 HyperCG DMR	chr1	1082000	1082200	T2&T3 Union	ZF-SssI -/-	Cluster 4 HyperCG DMR	chr1	14218600	14218800	T2&T3 Union	ZF-SssI +	Cluster 2 HyperCG DMR	chr1	1098000	1098200	T2&T3 Union	ZF-SssI +	Cluster 3 HyperCG DMR	chr1	541800	542000	T2&T3 Union	ZF-SssI +	Cluster 4 HyperCG DMR
chr1	14028000	14028200	T2&T3 Union	ZF-SssI -/-	Cluster 2 HyperCG DMR	chr1	1393200	1393400	T2&T3 Union	ZF-SssI -/-	Cluster 3 HyperCG DMR	chr1	1095400	1095600	T2&T3 Union	ZF-SssI -/-	Cluster 4 HyperCG DMR	chr1	14226800	14227000	T2&T3 Union	ZF-SssI +	Cluster 2 HyperCG DMR	chr1	1111200	1111400	T2&T3 Union	ZF-SssI +	Cluster 3 HyperCG DMR	chr1	546600	546800	T2&T3 Union	ZF-SssI +	Cluster 4 HyperCG DMR
chr1	14043000	14043200	T2&T3 Union	ZF-SssI -/-	Cluster 2 HyperCG DMR	chr1	1397200	1397400	T2&T3 Union	ZF-SssI -/-	Cluster 3 HyperCG DMR	chr1	1096600	1096800	T2&T3 Union	ZF-SssI -/-	Cluster 4 HyperCG DMR	chr1	14290200	14290400	T2&T3 Union	ZF-SssI +	Cluster 2 HyperCG DMR	chr1	1111400	1111600	T2&T3 Union	ZF-SssI +	Cluster 3 HyperCG DMR	chr1	547800	548000	T2&T3 Union	ZF-SssI +	Cluster 4 HyperCG DMR
chr1	14109200	14109400	T2&T3 Union	ZF-SssI -/-	Cluster 2 HyperCG DMR	chr1	1406000	1406200	T2&T3 Union	ZF-SssI -/-	Cluster 3 HyperCG DMR	chr1	1100600	1100800	T2&T3 Union	ZF-SssI -/-	Cluster 4 HyperCG DMR	chr1	14293800	14294000	T2&T3 Union	ZF-SssI +	Cluster 2 HyperCG DMR	chr1	1112800	1113000	T2&T3 Union	ZF-SssI +	Cluster 3 HyperCG DMR	chr1	548400	548600	T2&T3 Union	ZF-SssI +	Cluster 4 HyperCG DMR
chr1	14111400	14111600	T2&T3 Union	ZF-SssI -/-	Cluster 2 HyperCG DMR	chr1	1409600	1409800	T2&T3 Union	ZF-SssI -/-	Cluster 3 HyperCG DMR	chr1	1124600	1124800	T2&T3 Union	ZF-SssI -/-	Cluster 4 HyperCG DMR	chr1	14329400	14329600	T2&T3 Union	ZF-SssI +	Cluster 2 HyperCG DMR	chr1	1113200	1113400	T2&T3 Union	ZF-SssI +	Cluster 3 HyperCG DMR	chr1	554000	554200	T2&T3 Union	ZF-SssI +	Cluster 4 HyperCG DMR
chr1	14114400	14114600	T2&T3 Union	ZF-SssI -/-	Cluster 2 HyperCG DMR	chr1	1413200	1413400	T2&T3 Union	ZF-SssI -/-	Cluster 3 HyperCG DMR	chr1	1126600	1126800	T2&T3 Union	ZF-SssI -/-	Cluster 4 HyperCG DMR	chr1	14350200	14350400	T2&T3 Union	ZF-SssI +	Cluster 2 HyperCG DMR	chr1	1113400	1113600	T2&T3 Union	ZF-SssI +	Cluster 3 HyperCG DMR	chr1	557400	557600	T2&T3 Union	ZF-SssI +	Cluster 4 HyperCG DMR
chr1	14130400	14130600	T2&T3 Union	ZF-SssI -/-	Cluster 2 HyperCG DMR	chr1	1416600	1416800	T2&T3 Union	ZF-SssI -/-	Cluster 3 HyperCG DMR	chr1	1126800	1127000	T2&T3 Union	ZF-SssI -/-	Cluster 4 HyperCG DMR	chr1	14357800	14358000	T2&T3 Union	ZF-SssI +	Cluster 2 HyperCG DMR	chr1	1117200	1117400	T2&T3 Union	ZF-SssI +	Cluster 3 HyperCG DMR	chr1	557800	558000	T2&T3 Union	ZF-SssI +	Cluster 4 HyperCG DMR
chr1	14140200	14140400	T2&T3 Union	ZF-SssI -/-	Cluster 2 HyperCG DMR	chr1	1439600	1439800	T2&T3 Union	ZF-SssI -/-	Cluster 3 HyperCG DMR	chr1	1127600	1127800	T2&T3 Union	ZF-SssI -/-	Cluster 4 HyperCG DMR	chr1	14370800	14371000	T2&T3 Union	ZF-SssI +	Cluster 2 HyperCG DMR	chr1	1118800	1119000	T2&T3 Union	ZF-SssI +	Cluster 3 HyperCG DMR	chr1	558000	558200	T2&T3 Union	ZF-SssI +	Cluster 4 HyperCG DMR
chr1	14195200	14195400	T2&T3 Union	ZF-SssI -/-	Cluster 2 HyperCG DMR	chr1	1447000	1447200	T2&T3 Union	ZF-SssI -/-	Cluster 3 HyperCG DMR	chr1	1141800	1142000	T2&T3 Union	ZF-SssI -/-	Cluster 4 HyperCG DMR	chr1	14371200	14371400	T2&T3 Union	ZF-SssI +	Cluster 2 HyperCG DMR	chr1	1119000	1119200	T2&T3 Union	ZF-SssI +	Cluster 3 HyperCG DMR	chr1	561000	561200	T2&T3 Union	ZF-SssI +	Cluster 4 HyperCG DMR
chr1	14226800	14227000	T2&T3 Union	ZF-SssI -/-	Cluster 2 HyperCG DMR	chr1	1453200	1453400	T2&T3 Union	ZF-SssI -/-	Cluster 3 HyperCG DMR	chr1	1142000	1142200	T2&T3 Union	ZF-SssI -/-	Cluster 4 HyperCG DMR	chr1	14375600	14375800	T2&T3 Union	ZF-SssI +	Cluster 2 HyperCG DMR	chr1	1144400	1144600	T2&T3 Union	ZF-SssI +	Cluster 3 HyperCG DMR	chr1	561200	561400	T2&T3 Union	ZF-SssI +	Cluster 4 HyperCG DMR
chr1	14229600	14229800	T2&T3 Union	ZF-SssI -/-	Cluster 2 HyperCG DMR	chr1	1473000	1473200	T2&T3 Union	ZF-SssI -/-	Cluster 3 HyperCG DMR	chr1	1148800	1149000	T2&T3 Union	ZF-SssI -/-	Cluster 4 HyperCG DMR	chr1	14391400	14391600	T2&T3 Union	ZF-SssI +	Cluster 2 HyperCG DMR	chr1	1145000	1145200	T2&T3 Union	ZF-SssI +	Cluster 3 HyperCG DMR	chr1	561600	561800	T2&T3 Union	ZF-SssI +	Cluster 4 HyperCG DMR
chr1	14246600	14246800	T2&T3 Union	ZF-SssI -/-	Cluster 2 HyperCG DMR	chr1	1484600	1484800	T2&T3 Union	ZF-SssI -/-	Cluster 3 HyperCG DMR	chr1	1156200	1156400	T2&T3 Union	ZF-SssI -/-	Cluster 4 HyperCG DMR	chr1	14428000	14428200	T2&T3 Union	ZF-SssI +	Cluster 2 HyperCG DMR	chr1	1149000	1149200	T2&T3 Union	ZF-SssI +	Cluster 3 HyperCG DMR	chr1	561800	562000	T2&T3 Union	ZF-SssI +	Cluster 4 HyperCG DMR
chr1	14251400	14251600	T2&T3 Union	ZF-SssI -/-	Cluster 2 HyperCG DMR	chr1	1484800	1485000	T2&T3 Union	ZF-SssI -/-	Cluster 3 HyperCG DMR	chr1	1165400	1165600	T2&T3 Union	ZF-SssI -/-	Cluster 4 HyperCG DMR	chr1	14475800	14476000	T2&T3 Union	ZF-SssI +	Cluster 2 HyperCG DMR	chr1	1150200	1150400	T2&T3 Union	ZF-SssI +	Cluster 3 HyperCG DMR	chr1	566400	566600	T2&T3 Union	ZF-SssI +	Cluster 4 HyperCG DMR
chr1	14350200	14350400	T2&T3 Union	ZF-SssI -/-	Cluster 2 HyperCG DMR	chr1	1485800	1486000	T2&T3 Union	ZF-SssI -/-	Cluster 3 HyperCG DMR	chr1	1177200	1177400	T2&T3 Union	ZF-SssI -/-	Cluster 4 HyperCG DMR	chr1	14583000	14583200	T2&T3 Union	ZF-SssI +	Cluster 2 HyperCG DMR	chr1	1155400	1155600	T2&T3 Union	ZF-SssI +	Cluster 3 HyperCG DMR	chr1	573800	574000	T2&T3 Union	ZF-SssI +	Cluster 4 HyperCG DMR
chr1	14353800	14354000	T2&T3 Union	ZF-SssI -/-	Cluster 2 HyperCG DMR	chr1	1487800	1488000	T2&T3 Union	ZF-SssI -/-	Cluster 3 HyperCG DMR	chr1	1177400	1177600	T2&T3 Union	ZF-SssI -/-	Cluster 4 HyperCG DMR	chr1	14591000	14591200	T2&T3 Union	ZF-SssI +	Cluster 2 HyperCG DMR	chr1	1155600	1155800	T2&T3 Union	ZF-SssI +	Cluster 3 HyperCG DMR	chr1	578000	578200	T2&T3 Union	ZF-SssI +	Cluster 4 HyperCG DMR
chr1	14357800	14358000	T2&T3 Union	ZF-SssI -/-	Cluster 2 HyperCG DMR	chr1	1488400	1488600	T2&T3 Union	ZF-SssI -/-	Cluster 3 HyperCG DMR	chr1	1177800	1178000	T2&T3 Union	ZF-SssI -/-	Cluster 4 HyperCG DMR	chr1	14600400	14600600	T2&T3 Union	ZF-SssI +	Cluster 2 HyperCG DMR	chr1	1155800	1156000	T2&T3 Union	ZF-SssI +	Cluster 3 HyperCG DMR	chr1	579000	579200	T2&T3 Union	ZF-SssI +	Cluster 4 HyperCG DMR
chr1	14370800	14371000	T2&T3 Union	ZF-SssI -/-	Cluster 2 HyperCG DMR	chr1	1500400	1500600	T2&T3 Union	ZF-SssI -/-	Cluster 3 HyperCG DMR	chr1	1192400	1192600	T2&T3 Union	ZF-SssI -/-	Cluster 4 HyperCG DMR	chr1	14669200	14669400	T2&T3 Union	ZF-SssI +	Cluster 2 HyperCG DMR	chr1	1164000	1164200	T2&T3 Union	ZF-SssI +	Cluster 3 HyperCG DMR	chr1	579400	579600	T2&T3 Union	ZF-SssI +	Cluster 4 HyperCG DMR
chr1	14375600	14375800	T2&T3 Union	ZF-SssI -/-	Cluster 2 HyperCG DMR	chr1	1507800	1508000	T2&T3 Union	ZF-SssI -/-	Cluster 3 HyperCG DMR	chr1	1209200	1209400	T2&T3 Union	ZF-SssI -/-	Cluster 4 HyperCG DMR	chr1	14811200	14811400	T2&T3 Union	ZF-SssI +	Cluster 2 HyperCG DMR	chr1	1180600	1180800	T2&T3 Union	ZF-SssI +	Cluster 3 HyperCG DMR	chr1	579800	580000	T2&T3 Union	ZF-SssI +	Cluster 4 HyperCG DMR
chr1	14406000	14406200	T2&T3 Union	ZF-SssI -/-	Cluster 2 HyperCG DMR	chr1	1508200	1508400	T2&T3 Union	ZF-SssI -/-	Cluster 3 HyperCG DMR	chr1	1209400	1209600	T2&T3 Union	ZF-SssI -/-	Cluster 4 HyperCG DMR	chr1	14841600	14841800	T2&T3 Union	ZF-SssI +	Cluster 2 HyperCG DMR	chr1	1186000	1186200	T2&T3 Union	ZF-SssI +	Cluster 3 HyperCG DMR	chr1	580000	580200	T2&T3 Union	ZF-SssI +	Cluster 4 HyperCG DMR
chr1	14428000	14428200	T2&T3 Union	ZF-SssI -/-	Cluster 2 HyperCG DMR	chr1	1563000	1563200	T2&T3 Union	ZF-SssI -/-	Cluster 3 HyperCG DMR	chr1	1209600	1209800	T2&T3 Union	ZF-SssI -/-	Cluster 4 HyperCG DMR	chr1	14846800	14847000	T2&T3 Union	ZF-SssI +	Cluster 2 HyperCG DMR	chr1	1189600	1189800	T2&T3 Union	ZF-SssI +	Cluster 3 HyperCG DMR	chr1	580200	580400	T2&T3 Union	ZF-SssI +	Cluster 4 HyperCG DMR
chr1	14436000	14436200	T2&T3 Union	ZF-SssI -/-	Cluster 2 HyperCG DMR	chr1	1585000	1585200	T2&T3 Union	ZF-SssI -/-	Cluster 3 HyperCG DMR	chr1	1209800	1210000	T2&T3 Union	ZF-SssI -/-	Cluster 4 HyperCG DMR	chr1	14869000	14869200	T2&T3 Union	ZF-SssI +	Cluster 2 HyperCG DMR	chr1	1194200	1194400	T2&T3 Union	ZF-SssI +	Cluster 3 HyperCG DMR	chr1	581200	581400	T2&T3 Union	ZF-SssI +	Cluster 4 HyperCG DMR
chr1	14439800	14440000	T2&T3 Union	ZF-SssI -/-	Cluster 2 HyperCG DMR	chr1	1596400	1596600	T2&T3 Union	ZF-SssI -/-	Cluster 3 HyperCG DMR	chr1	1210200	1210400	T2&T3 Union	ZF-SssI -/-	Cluster 4 HyperCG DMR	chr1	14871800	14872000	T2&T3 Union	ZF-SssI +	Cluster 2 HyperCG DMR	chr1	1199400	1199600	T2&T3 Union	ZF-SssI +	Cluster 3 HyperCG DMR	chr1	581400	581600	T2&T3 Union	ZF-SssI +	Cluster 4 HyperCG DMR
chr1	14475800	14476000	T2&T3 Union	ZF-SssI -/-	Cluster 2 HyperCG DMR	chr1	1602000	1602200	T2&T3 Union	ZF-SssI -/-	Cluster 3 HyperCG DMR	chr1	1212000	1212200	T2&T3 Union	ZF-SssI -/-	Cluster 4 HyperCG DMR	chr1	14900600	14900800	T2&T3 Union	ZF-SssI +	Cluster 2 HyperCG DMR	chr1	1200600	1200800	T2&T3 Union	ZF-SssI +	Cluster 3 HyperCG DMR	chr1	583400	583600	T2&T3 Union	ZF-SssI +	Cluster 4 HyperCG DMR
chr1	14591000	14591200	T2&T3 Union	ZF-SssI -/-	Cluster 2 HyperCG DMR	chr1	1603400	1603600	T2&T3 Union	ZF-SssI -/-	Cluster 3 HyperCG DMR	chr1	1212800	1213000	T2&T3 Union	ZF-SssI -/-	Cluster 4 HyperCG DMR	chr1	14906200	14906400	T2&T3 Union	ZF-SssI +	Cluster 2 HyperCG DMR	chr1	1204200	1204400	T2&T3 Union	ZF-SssI +	Cluster 3 HyperCG DMR	chr1	583600	583800	T2&T3 Union	ZF-SssI +	Cluster 4 HyperCG DMR
chr1	14669200	14669400	T2&T3 Union	ZF-SssI -/-	Cluster 2 HyperCG DMR	chr1	1604000	1604200	T2&T3 Union	ZF-SssI -/-	Cluster 3 HyperCG DMR	chr1	1213000	1213200	T2&T3 Union	ZF-SssI -/-	Cluster 4 HyperCG DMR	chr1	14915000	14915200	T2&T3 Union	ZF-SssI +	Cluster 2 HyperCG DMR	chr1	1211600	1211800	T2&T3 Union	ZF-SssI +	Cluster 3 HyperCG DMR	chr1	583800	584000	T2&T3 Union	ZF-SssI +	Cluster 4 HyperCG DMR
chr1	14869000	14869200	T2&T3 Union	ZF-SssI -/-	Cluster 2 HyperCG DMR	chr1	1609000	1609200	T2&T3 Union	ZF-SssI -/-	Cluster 3 HyperCG DMR	chr1	1213200	1213400	T2&T3 Union	ZF-SssI -/-	Cluster 4 HyperCG DMR	chr1	15055200	15055400	T2&T3 Union	ZF-SssI +	Cluster 2 HyperCG DMR	chr1	1211800	1212000	T2&T3 Union	ZF-SssI +	Cluster 3 HyperCG DMR	chr1	586600	586800	T2&T3 Union	ZF-SssI +	Cluster 4 HyperCG DMR
chr1	14880800	14881000	T2&T3 Union	ZF-SssI -/-	Cluster 2 HyperCG DMR	chr1	1609200	1609400	T2&T3 Union	ZF-SssI -/-	Cluster 3 HyperCG DMR	chr1	1213600	1213800	T2&T3 Union	ZF-SssI -/-	Cluster 4 HyperCG DMR	chr1	15065400	15065600	T2&T3 Union	ZF-SssI +	Cluster 2 HyperCG DMR	chr1	1212200	1212400	T2&T3 Union	ZF-SssI +	Cluster 3 HyperCG DMR	chr1	586800	587000	T2&T3 Union	ZF-SssI +	Cluster 4 HyperCG DMR
chr1	14900600	14900800	T2&T3 Union	ZF-SssI -/-	Cluster 2 HyperCG DMR	chr1	1631400	1631600	T2&T3 Union	ZF-SssI -/-	Cluster 3 HyperCG DMR	chr1	1213800	1214000	T2&T3 Union	ZF-SssI -/-	Cluster 4 HyperCG DMR	chr1	15106400	15106600	T2&T3 Union	ZF-SssI +	Cluster 2 HyperCG DMR	chr1	1227800	1228000	T2&T3 Union	ZF-SssI +	Cluster 3 HyperCG DMR	chr1	594800	595000	T2&T3 Union	ZF-SssI +	Cluster 4 HyperCG DMR
chr1	14911200	14911400	T2&T3 Union	ZF-SssI -/-	Cluster 2 HyperCG DMR	chr1	1648800	1649000	T2&T3 Union	ZF-SssI -/-	Cluster 3 HyperCG DMR	chr1	1214200	1214400	T2&T3 Union	ZF-SssI -/-	Cluster 4 HyperCG DMR	chr1	15118000	15118200	T2&T3 Union	ZF-SssI +	Cluster 2 HyperCG DMR	chr1	1253400	1253600	T2&T3 Union	ZF-SssI +	Cluster 3 HyperCG DMR	chr1	595000	595200	T2&T3 Union	ZF-SssI +	Cluster 4 HyperCG DMR
chr1	15002400	15002600	T2&T3 Union	ZF-SssI -/-	Cluster 2 HyperCG DMR	chr1	1650200	1650400	T2&T3 Union	ZF-SssI -/-	Cluster 3 HyperCG DMR	chr1	1214800	1215000	T2&T3 Union	ZF-SssI -/-	Cluster 4 HyperCG DMR	chr1	15157400	15157600	T2&T3 Union	ZF-SssI +	Cluster 2 HyperCG DMR	chr1	1254000	1254200	T2&T3 Union	ZF-SssI +	Cluster 3 HyperCG DMR	chr1	599400	599600	T2&T3 Union	ZF-SssI +	Cluster 4 HyperCG DMR
chr1	15005000	15005200	T2&T3 Union	ZF-SssI -/-	Cluster 2 HyperCG DMR	chr1	1654000	1654200	T2&T3 Union	ZF-SssI -/-	Cluster 3 HyperCG DMR	chr1	1215000	1215200	T2&T3 Union	ZF-SssI -/-	Cluster 4 HyperCG DMR	chr1	15158000	15158200	T2&T3 Union	ZF-SssI +	Cluster 2 HyperCG DMR	chr1	1259000	1259200	T2&T3 Union	ZF-SssI +	Cluster 3 HyperCG DMR	chr1	604200	604400	T2&T3 Union	ZF-SssI +	Cluster 4 HyperCG DMR
chr1	15024800	15025000	T2&T3 Union	ZF-SssI -/-	Cluster 2 HyperCG DMR	chr1	1655000	1655200	T2&T3 Union	ZF-SssI -/-	Cluster 3 HyperCG DMR	chr1	1218000	1218200	T2&T3 Union	ZF-SssI -/-	Cluster 4 HyperCG DMR	chr1	15203400	15203600	T2&T3 Union	ZF-SssI +	Cluster 2 HyperCG DMR	chr1	1264600	1264800	T2&T3 Union	ZF-SssI +	Cluster 3 HyperCG DMR	chr1	605000	605200	T2&T3 Union	ZF-SssI +	Cluster 4 HyperCG DMR
chr1	15045800	15046000	T2&T3 Union	ZF-SssI -/-	Cluster 2 HyperCG DMR	chr1	1675200	1675400	T2&T3 Union	ZF-SssI -/-	Cluster 3 HyperCG DMR	chr1	1230600	1230800	T2&T3 Union	ZF-SssI -/-	Cluster 4 HyperCG DMR	chr1	15223800	15224000	T2&T3 Union	ZF-SssI +	Cluster 2 HyperCG DMR	chr1	1267400	1267600	T2&T3 Union	ZF-SssI +	Cluster 3 HyperCG DMR	chr1	605800	606000	T2&T3 Union	ZF-SssI +	Cluster 4 HyperCG DMR
chr1	15055200	15055400	T2&T3 Union	ZF-SssI -/-	Cluster 2 HyperCG DMR	chr1	1680800	1681000	T2&T3 Union	ZF-SssI -/-	Cluster 3 HyperCG DMR	chr1	1235000	1235200	T2&T3 Union	ZF-SssI -/-	Cluster 4 HyperCG DMR	chr1	15270600	15270800	T2&T3 Union	ZF-SssI +	Cluster 2 HyperCG DMR	chr1	1267600	1267800	T2&T3 Union	ZF-SssI +	Cluster 3 HyperCG DMR	chr1	608000	608200	T2&T3 Union	ZF-SssI +	Cluster 4 HyperCG DMR
chr1	15066600	15066800	T2&T3 Union	ZF-SssI -/-	Cluster 2 HyperCG DMR	chr1	1681000	1681200	T2&T3 Union	ZF-SssI -/-	Cluster 3 HyperCG DMR	chr1	1241200	1241400	T2&T3 Union	ZF-SssI -/-	Cluster 4 HyperCG DMR	chr1	15306000	15306200	T2&T3 Union	ZF-SssI +	Cluster 2 HyperCG DMR	chr1	1268200	1268400	T2&T3 Union	ZF-SssI +	Cluster 3 HyperCG DMR	chr1	608200	608400	T2&T3 Union	ZF-SssI +	Cluster 4 HyperCG DMR
chr1	15068200	15068400	T2&T3 Union	ZF-SssI -/-	Cluster 2 HyperCG DMR	chr1	1685400	1685600	T2&T3 Union	ZF-SssI -/-	Cluster 3 HyperCG DMR	chr1	1243600	1243800	T2&T3 Union	ZF-SssI -/-	Cluster 4 HyperCG DMR	chr1	15316200	15316400	T2&T3 Union	ZF-SssI +	Cluster 2 HyperCG DMR	chr1	1269200	1269400	T2&T3 Union	ZF-SssI +	Cluster 3 HyperCG DMR	chr1	608400	608600	T2&T3 Union	ZF-SssI +	Cluster 4 HyperCG DMR
chr1	15069800	15070000	T2&T3 Union	ZF-SssI -/-	Cluster 2 HyperCG DMR	chr1	1686400	1686600	T2&T3 Union	ZF-SssI -/-	Cluster 3 HyperCG DMR	chr1	1243800	1244000	T2&T3 Union	ZF-SssI -/-	Cluster 4 HyperCG DMR	chr1	15343600	15343800	T2&T3 Union	ZF-SssI +	Cluster 2 HyperCG DMR	chr1	1269600	1269800	T2&T3 Union	ZF-SssI +	Cluster 3 HyperCG DMR	chr1	608600	608800	T2&T3 Union	ZF-SssI +	Cluster 4 HyperCG DMR
chr1	15106400	15106600	T2&T3 Union	ZF-SssI -/-	Cluster 2 HyperCG DMR	chr1	1688400	1688600	T2&T3 Union	ZF-SssI -/-	Cluster 3 HyperCG DMR	chr1	1246800	1247000	T2&T3 Union	ZF-SssI -/-	Cluster 4 HyperCG DMR	chr1	15386400	15386600	T2&T3 Union	ZF-SssI +	Cluster 2 HyperCG DMR	chr1	1283400	1283600	T2&T3 Union	ZF-SssI +	Cluster 3 HyperCG DMR	chr1	610800	611000	T2&T3 Union	ZF-SssI +	Cluster 4 HyperCG DMR
chr1	15118000	15118200	T2&T3 Union	ZF-SssI -/-	Cluster 2 HyperCG DMR	chr1	1688600	1688800	T2&T3 Union	ZF-SssI -/-	Cluster 3 HyperCG DMR	chr1	1254200	1254400	T2&T3 Union	ZF-SssI -/-	Cluster 4 HyperCG DMR	chr1	15400400	15400600	T2&T3 Union	ZF-SssI +	Cluster 2 HyperCG DMR	chr1	1284400	1284600	T2&T3 Union	ZF-SssI +	Cluster 3 HyperCG DMR	chr1	611400	611600	T2&T3 Union	ZF-SssI +	Cluster 4 HyperCG DMR
chr1	15158000	15158200	T2&T3 Union	ZF-SssI -/-	Cluster 2 HyperCG DMR	chr1	1711800	1712000	T2&T3 Union	ZF-SssI -/-	Cluster 3 HyperCG DMR	chr1	1254400	1254600	T2&T3 Union	ZF-SssI -/-	Cluster 4 HyperCG DMR	chr1	15413800	15414000	T2&T3 Union	ZF-SssI +	Cluster 2 HyperCG DMR	chr1	1293600	1293800	T2&T3 Union	ZF-SssI +	Cluster 3 HyperCG DMR	chr1	624000	624200	T2&T3 Union	ZF-SssI +	Cluster 4 HyperCG DMR
chr1	15188200	15188400	T2&T3 Union	ZF-SssI -/-	Cluster 2 HyperCG DMR	chr1	1722600	1722800	T2&T3 Union	ZF-SssI -/-	Cluster 3 HyperCG DMR	chr1	1257200	1257400	T2&T3 Union	ZF-SssI -/-	Cluster 4 HyperCG DMR	chr1	15433000	15433200	T2&T3 Union	ZF-SssI +	Cluster 2 HyperCG DMR	chr1	1295000	1295200	T2&T3 Union	ZF-SssI +	Cluster 3 HyperCG DMR	chr1	625400	625600	T2&T3 Union	ZF-SssI +	Cluster 4 HyperCG DMR
chr1	15203400	15203600	T2&T3 Union	ZF-SssI -/-	Cluster 2 HyperCG DMR	chr1	1723000	1723200	T2&T3 Union	ZF-SssI -/-	Cluster 3 HyperCG DMR	chr1	1260600	1260800	T2&T3 Union	ZF-SssI -/-	Cluster 4 HyperCG DMR	chr1	15440000	15440200	T2&T3 Union	ZF-SssI +	Cluster 2 HyperCG DMR	chr1	1295600	1295800	T2&T3 Union	ZF-SssI +	Cluster 3 HyperCG DMR	chr1	625600	625800	T2&T3 Union	ZF-SssI +	Cluster 4 HyperCG DMR
chr1	15388000	15388200	T2&T3 Union	ZF-SssI -/-	Cluster 2 HyperCG DMR	chr1	1727000	1727200	T2&T3 Union	ZF-SssI -/-	Cluster 3 HyperCG DMR	chr1	1268800	1269000	T2&T3 Union	ZF-SssI -/-	Cluster 4 HyperCG DMR	chr1	15442800	15443000	T2&T3 Union	ZF-SssI +	Cluster 2 HyperCG DMR	chr1	1296600	1296800	T2&T3 Union	ZF-SssI +	Cluster 3 HyperCG DMR	chr1	625800	626000	T2&T3 Union	ZF-SssI +	Cluster 4 HyperCG DMR
chr1	15400400	15400600	T2&T3 Union	ZF-SssI -/-	Cluster 2 HyperCG DMR	chr1	1736400	1736600	T2&T3 Union	ZF-SssI -/-	Cluster 3 HyperCG DMR	chr1	1269000	1269200	T2&T3 Union	ZF-SssI -/-	Cluster 4 HyperCG DMR	chr1	15454800	15455000	T2&T3 Union	ZF-SssI +	Cluster 2 HyperCG DMR	chr1	1318000	1318200	T2&T3 Union	ZF-SssI +	Cluster 3 HyperCG DMR	chr1	626000	626200	T2&T3 Union	ZF-SssI +	Cluster 4 HyperCG DMR
chr1	15410600	15410800	T2&T3 Union	ZF-SssI -/-	Cluster 2 HyperCG DMR	chr1	1751200	1751400	T2&T3 Union	ZF-SssI -/-	Cluster 3 HyperCG DMR	chr1	1269400	1269600	T2&T3 Union	ZF-SssI -/-	Cluster 4 HyperCG DMR	chr1	15462600	15462800	T2&T3 Union	ZF-SssI +	Cluster 2 HyperCG DMR	chr1	1324200	1324400	T2&T3 Union	ZF-SssI +	Cluster 3 HyperCG DMR	chr1	635800	636000	T2&T3 Union	ZF-SssI +	Cluster 4 HyperCG DMR
chr1	15433000	15433200	T2&T3 Union	ZF-SssI -/-	Cluster 2 HyperCG DMR	chr1	1752400	1752600	T2&T3 Union	ZF-SssI -/-	Cluster 3 HyperCG DMR	chr1	1270000	1270200	T2&T3 Union	ZF-SssI -/-	Cluster 4 HyperCG DMR	chr1	15465800	15466000	T2&T3 Union	ZF-SssI +	Cluster 2 HyperCG DMR	chr1	1324400	1324600	T2&T3 Union	ZF-SssI +	Cluster 3 HyperCG DMR	chr1	636000	636200	T2&T3 Union	ZF-SssI +	Cluster 4 HyperCG DMR
chr1	15454400	15454600	T2&T3 Union	ZF-SssI -/-	Cluster 2 HyperCG DMR	chr1	1761400	1761600	T2&T3 Union	ZF-SssI -/-	Cluster 3 HyperCG DMR	chr1	1271000	1271200	T2&T3 Union	ZF-SssI -/-	Cluster 4 HyperCG DMR	chr1	15507200	15507400	T2&T3 Union	ZF-SssI +	Cluster 2 HyperCG DMR	chr1	1325800	1326000	T2&T3 Union	ZF-SssI +	Cluster 3 HyperCG DMR	chr1	636200	636400	T2&T3 Union	ZF-SssI +	Cluster 4 HyperCG DMR
chr1	15462600	15462800	T2&T3 Union	ZF-SssI -/-	Cluster 2 HyperCG DMR	chr1	1763000	1763200	T2&T3 Union	ZF-SssI -/-	Cluster 3 HyperCG DMR	chr1	1281000	1281200	T2&T3 Union	ZF-SssI -/-	Cluster 4 HyperCG DMR	chr1	15519000	15519200	T2&T3 Union	ZF-SssI +	Cluster 2 HyperCG DMR	chr1	1326400	1326600	T2&T3 Union	ZF-SssI +	Cluster 3 HyperCG DMR	chr1	636400	636600	T2&T3 Union	ZF-SssI +	Cluster 4 HyperCG DMR
chr1	15474600	15474800	T2&T3 Union	ZF-SssI -/-	Cluster 2 HyperCG DMR	chr1	1770400	1770600	T2&T3 Union	ZF-SssI -/-	Cluster 3 HyperCG DMR	chr1	1284600	1284800	T2&T3 Union	ZF-SssI -/-	Cluster 4 HyperCG DMR	chr1	15541600	15541800	T2&T3 Union	ZF-SssI +	Cluster 2 HyperCG DMR	chr1	1327800	1328000	T2&T3 Union	ZF-SssI +	Cluster 3 HyperCG DMR	chr1	636600	636800	T2&T3 Union	ZF-SssI +	Cluster 4 HyperCG DMR
chr1	15494800	15495000	T2&T3 Union	ZF-SssI -/-	Cluster 2 HyperCG DMR	chr1	1776600	1776800	T2&T3 Union	ZF-SssI -/-	Cluster 3 HyperCG DMR	chr1	1292800	1293000	T2&T3 Union	ZF-SssI -/-	Cluster 4 HyperCG DMR	chr1	15550200	15550400	T2&T3 Union	ZF-SssI +	Cluster 2 HyperCG DMR	chr1	1342200	1342400	T2&T3 Union	ZF-SssI +	Cluster 3 HyperCG DMR	chr1	642800	643000	T2&T3 Union	ZF-SssI +	Cluster 4 HyperCG DMR
chr1	15516000	15516200	T2&T3 Union	ZF-SssI -/-	Cluster 2 HyperCG DMR	chr1	1780600	1780800	T2&T3 Union	ZF-SssI -/-	Cluster 3 HyperCG DMR	chr1	1293000	1293200	T2&T3 Union	ZF-SssI -/-	Cluster 4 HyperCG DMR	chr1	15557200	15557400	T2&T3 Union	ZF-SssI +	Cluster 2 HyperCG DMR	chr1	1347600	1347800	T2&T3 Union	ZF-SssI +	Cluster 3 HyperCG DMR	chr1	643000	643200	T2&T3 Union	ZF-SssI +	Cluster 4 HyperCG DMR
chr1	15519000	15519200	T2&T3 Union	ZF-SssI -/-	Cluster 2 HyperCG DMR	chr1	1781000	1781200	T2&T3 Union	ZF-SssI -/-	Cluster 3 HyperCG DMR	chr1	1295400	1295600	T2&T3 Union	ZF-SssI -/-	Cluster 4 HyperCG DMR	chr1	15559400	15559600	T2&T3 Union	ZF-SssI +	Cluster 2 HyperCG DMR	chr1	1348200	1348400	T2&T3 Union	ZF-SssI +	Cluster 3 HyperCG DMR	chr1	643600	643800	T2&T3 Union	ZF-SssI +	Cluster 4 HyperCG DMR
chr1	15541600	15541800	T2&T3 Union	ZF-SssI -/-	Cluster 2 HyperCG DMR	chr1	1791400	1791600	T2&T3 Union	ZF-SssI -/-	Cluster 3 HyperCG DMR	chr1	1302200	1302400	T2&T3 Union	ZF-SssI -/-	Cluster 4 HyperCG DMR	chr1	15618200	15618400	T2&T3 Union	ZF-SssI +	Cluster 2 HyperCG DMR	chr1	1349000	1349200	T2&T3 Union	ZF-SssI +	Cluster 3 HyperCG DMR	chr1	654400	654600	T2&T3 Union	ZF-SssI +	Cluster 4 HyperCG DMR
chr1	15559400	15559600	T2&T3 Union	ZF-SssI -/-	Cluster 2 HyperCG DMR	chr1	1794600	1794800	T2&T3 Union	ZF-SssI -/-	Cluster 3 HyperCG DMR	chr1	1302400	1302600	T2&T3 Union	ZF-SssI -/-	Cluster 4 HyperCG DMR	chr1	15626400	15626600	T2&T3 Union	ZF-SssI +	Cluster 2 HyperCG DMR	chr1	1351600	1351800	T2&T3 Union	ZF-SssI +	Cluster 3 HyperCG DMR	chr1	655400	655600	T2&T3 Union	ZF-SssI +	Cluster 4 HyperCG DMR
chr1	15626200	15626400	T2&T3 Union	ZF-SssI -/-	Cluster 2 HyperCG DMR	chr1	1794800	1795000	T2&T3 Union	ZF-SssI -/-	Cluster 3 HyperCG DMR	chr1	1304400	1304600	T2&T3 Union	ZF-SssI -/-	Cluster 4 HyperCG DMR	chr1	15664000	15664200	T2&T3 Union	ZF-SssI +	Cluster 2 HyperCG DMR	chr1	1353200	1353400	T2&T3 Union	ZF-SssI +	Cluster 3 HyperCG DMR	chr1	659200	659400	T2&T3 Union	ZF-SssI +	Cluster 4 HyperCG DMR
chr1	15664000	15664200	T2&T3 Union	ZF-SssI -/-	Cluster 2 HyperCG DMR	chr1	1796000	1796200	T2&T3 Union	ZF-SssI -/-	Cluster 3 HyperCG DMR	chr1	1325000	1325200	T2&T3 Union	ZF-SssI -/-	Cluster 4 HyperCG DMR	chr1	15675200	15675400	T2&T3 Union	ZF-SssI +	Cluster 2 HyperCG DMR	chr1	1356400	1356600	T2&T3 Union	ZF-SssI +	Cluster 3 HyperCG DMR	chr1	663600	663800	T2&T3 Union	ZF-SssI +	Cluster 4 HyperCG DMR
chr1	15681400	15681600	T2&T3 Union	ZF-SssI -/-	Cluster 2 HyperCG DMR	chr1	1802400	1802600	T2&T3 Union	ZF-SssI -/-	Cluster 3 HyperCG DMR	chr1	1325400	1325600	T2&T3 Union	ZF-SssI -/-	Cluster 4 HyperCG DMR	chr1	15681400	15681600	T2&T3 Union	ZF-SssI +	Cluster 2 HyperCG DMR	chr1	1356800	1357000	T2&T3 Union	ZF-SssI +	Cluster 3 HyperCG DMR	chr1	663800	664000	T2&T3 Union	ZF-SssI +	Cluster 4 HyperCG DMR
chr1	15681600	15681800	T2&T3 Union	ZF-SssI -/-	Cluster 2 HyperCG DMR	chr1	1802600	1802800	T2&T3 Union	ZF-SssI -/-	Cluster 3 HyperCG DMR	chr1	1331600	1331800	T2&T3 Union	ZF-SssI -/-	Cluster 4 HyperCG DMR	chr1	15681600	15681800	T2&T3 Union	ZF-SssI +	Cluster 2 HyperCG DMR	chr1	1362800	1363000	T2&T3 Union	ZF-SssI +	Cluster 3 HyperCG DMR	chr1	665400	665600	T2&T3 Union	ZF-SssI +	Cluster 4 HyperCG DMR
chr1	15698800	15699000	T2&T3 Union	ZF-SssI -/-	Cluster 2 HyperCG DMR	chr1	1808800	1809000	T2&T3 Union	ZF-SssI -/-	Cluster 3 HyperCG DMR	chr1	1332200	1332400	T2&T3 Union	ZF-SssI -/-	Cluster 4 HyperCG DMR	chr1	15684600	15684800	T2&T3 Union	ZF-SssI +	Cluster 2 HyperCG DMR	chr1	1363000	1363200	T2&T3 Union	ZF-SssI +	Cluster 3 HyperCG DMR	chr1	667000	667200	T2&T3 Union	ZF-SssI +	Cluster 4 HyperCG DMR
chr1	15723400	15723600	T2&T3 Union	ZF-SssI -/-	Cluster 2 HyperCG DMR	chr1	1809200	1809400	T2&T3 Union	ZF-SssI -/-	Cluster 3 HyperCG DMR	chr1	1332400	1332600	T2&T3 Union	ZF-SssI -/-	Cluster 4 HyperCG DMR	chr1	15703200	15703400	T2&T3 Union	ZF-SssI +	Cluster 2 HyperCG DMR	chr1	1366600	1366800	T2&T3 Union	ZF-SssI +	Cluster 3 HyperCG DMR	chr1	668400	668600	T2&T3 Union	ZF-SssI +	Cluster 4 HyperCG DMR
chr1	15753400	15753600	T2&T3 Union	ZF-SssI -/-	Cluster 2 HyperCG DMR	chr1	1809400	1809600	T2&T3 Union	ZF-SssI -/-	Cluster 3 HyperCG DMR	chr1	1332800	1333000	T2&T3 Union	ZF-SssI -/-	Cluster 4 HyperCG DMR	chr1	15759800	15760000	T2&T3 Union	ZF-SssI +	Cluster 2 HyperCG DMR	chr1	1366800	1367000	T2&T3 Union	ZF-SssI +	Cluster 3 HyperCG DMR	chr1	675800	676000	T2&T3 Union	ZF-SssI +	Cluster 4 HyperCG DMR
chr1	15759800	15760000	T2&T3 Union	ZF-SssI -/-	Cluster 2 HyperCG DMR	chr1	1828600	1828800	T2&T3 Union	ZF-SssI -/-	Cluster 3 HyperCG DMR	chr1	1335000	1335200	T2&T3 Union	ZF-SssI -/-	Cluster 4 HyperCG DMR	chr1	15776200	15776400	T2&T3 Union	ZF-SssI +	Cluster 2 HyperCG DMR	chr1	1369200	1369400	T2&T3 Union	ZF-SssI +	Cluster 3 HyperCG DMR	chr1	678800	679000	T2&T3 Union	ZF-SssI +	Cluster 4 HyperCG DMR
chr1	15776200	15776400	T2&T3 Union	ZF-SssI -/-	Cluster 2 HyperCG DMR	chr1	1853800	1854000	T2&T3 Union	ZF-SssI -/-	Cluster 3 HyperCG DMR	chr1	1335800	1336000	T2&T3 Union	ZF-SssI -/-	Cluster 4 HyperCG DMR	chr1	15796200	15796400	T2&T3 Union	ZF-SssI +	Cluster 2 HyperCG DMR	chr1	1369600	1369800	T2&T3 Union	ZF-SssI +	Cluster 3 HyperCG DMR	chr1	680200	680400	T2&T3 Union	ZF-SssI +	Cluster 4 HyperCG DMR
chr1	15796200	15796400	T2&T3 Union	ZF-SssI -/-	Cluster 2 HyperCG DMR	chr1	1869800	1870000	T2&T3 Union	ZF-SssI -/-	Cluster 3 HyperCG DMR	chr1	1341200	1341400	T2&T3 Union	ZF-SssI -/-	Cluster 4 HyperCG DMR	chr1	15818400	15818600	T2&T3 Union	ZF-SssI +	Cluster 2 HyperCG DMR	chr1	1369800	1370000	T2&T3 Union	ZF-SssI +	Cluster 3 HyperCG DMR	chr1	681400	681600	T2&T3 Union	ZF-SssI +	Cluster 4 HyperCG DMR
chr1	15850400	15850600	T2&T3 Union	ZF-SssI -/-	Cluster 2 HyperCG DMR	chr1	1894600	1894800	T2&T3 Union	ZF-SssI -/-	Cluster 3 HyperCG DMR	chr1	1341400	1341600	T2&T3 Union	ZF-SssI -/-	Cluster 4 HyperCG DMR	chr1	15837200	15837400	T2&T3 Union	ZF-SssI +	Cluster 2 HyperCG DMR	chr1	1370600	1370800	T2&T3 Union	ZF-SssI +	Cluster 3 HyperCG DMR	chr1	681600	681800	T2&T3 Union	ZF-SssI +	Cluster 4 HyperCG DMR
chr1	15855200	15855400	T2&T3 Union	ZF-SssI -/-	Cluster 2 HyperCG DMR	chr1	1898600	1898800	T2&T3 Union	ZF-SssI -/-	Cluster 3 HyperCG DMR	chr1	1342600	1342800	T2&T3 Union	ZF-SssI -/-	Cluster 4 HyperCG DMR	chr1	15850400	15850600	T2&T3 Union	ZF-SssI +	Cluster 2 HyperCG DMR	chr1	1370800	1371000	T2&T3 Union	ZF-SssI +	Cluster 3 HyperCG DMR	chr1	682600	682800	T2&T3 Union	ZF-SssI +	Cluster 4 HyperCG DMR
chr1	15894000	15894200	T2&T3 Union	ZF-SssI -/-	Cluster 2 HyperCG DMR	chr1	1902200	1902400	T2&T3 Union	ZF-SssI -/-	Cluster 3 HyperCG DMR	chr1	1342800	1343000	T2&T3 Union	ZF-SssI -/-	Cluster 4 HyperCG DMR	chr1	15855200	15855400	T2&T3 Union	ZF-SssI +	Cluster 2 HyperCG DMR	chr1	1373600	1373800	T2&T3 Union	ZF-SssI +	Cluster 3 HyperCG DMR	chr1	682800	683000	T2&T3 Union	ZF-SssI +	Cluster 4 HyperCG DMR
chr1	15916200	15916400	T2&T3 Union	ZF-SssI -/-	Cluster 2 HyperCG DMR	chr1	1903600	1903800	T2&T3 Union	ZF-SssI -/-	Cluster 3 HyperCG DMR	chr1	1348800	1349000	T2&T3 Union	ZF-SssI -/-	Cluster 4 HyperCG DMR	chr1	15875600	15875800	T2&T3 Union	ZF-SssI +	Cluster 2 HyperCG DMR	chr1	1373800	1374000	T2&T3 Union	ZF-SssI +	Cluster 3 HyperCG DMR	chr1	688200	688400	T2&T3 Union	ZF-SssI +	Cluster 4 HyperCG DMR
chr1	15943000	15943200	T2&T3 Union	ZF-SssI -/-	Cluster 2 HyperCG DMR	chr1	1904200	1904400	T2&T3 Union	ZF-SssI -/-	Cluster 3 HyperCG DMR	chr1	1356600	1356800	T2&T3 Union	ZF-SssI -/-	Cluster 4 HyperCG DMR	chr1	15886000	15886200	T2&T3 Union	ZF-SssI +	Cluster 2 HyperCG DMR	chr1	1376800	1377000	T2&T3 Union	ZF-SssI +	Cluster 3 HyperCG DMR	chr1	694800	695000	T2&T3 Union	ZF-SssI +	Cluster 4 HyperCG DMR
chr1	15957200	15957400	T2&T3 Union	ZF-SssI -/-	Cluster 2 HyperCG DMR	chr1	1912400	1912600	T2&T3 Union	ZF-SssI -/-	Cluster 3 HyperCG DMR	chr1	1362600	1362800	T2&T3 Union	ZF-SssI -/-	Cluster 4 HyperCG DMR	chr1	15894000	15894200	T2&T3 Union	ZF-SssI +	Cluster 2 HyperCG DMR	chr1	1377600	1377800	T2&T3 Union	ZF-SssI +	Cluster 3 HyperCG DMR	chr1	698000	698200	T2&T3 Union	ZF-SssI +	Cluster 4 HyperCG DMR
chr1	16020000	16020200	T2&T3 Union	ZF-SssI -/-	Cluster 2 HyperCG DMR	chr1	1924400	1924600	T2&T3 Union	ZF-SssI -/-	Cluster 3 HyperCG DMR	chr1	1363200	1363400	T2&T3 Union	ZF-SssI -/-	Cluster 4 HyperCG DMR	chr1	15916200	15916400	T2&T3 Union	ZF-SssI +	Cluster 2 HyperCG DMR	chr1	1382600	1382800	T2&T3 Union	ZF-SssI +	Cluster 3 HyperCG DMR	chr1	701000	701200	T2&T3 Union	ZF-SssI +	Cluster 4 HyperCG DMR
chr1	16029600	16029800	T2&T3 Union	ZF-SssI -/-	Cluster 2 HyperCG DMR	chr1	1925400	1925600	T2&T3 Union	ZF-SssI -/-	Cluster 3 HyperCG DMR	chr1	1363400	1363600	T2&T3 Union	ZF-SssI -/-	Cluster 4 HyperCG DMR	chr1	15925600	15925800	T2&T3 Union	ZF-SssI +	Cluster 2 HyperCG DMR	chr1	1385600	1385800	T2&T3 Union	ZF-SssI +	Cluster 3 HyperCG DMR	chr1	703600	703800	T2&T3 Union	ZF-SssI +	Cluster 4 HyperCG DMR
chr1	16053000	16053200	T2&T3 Union	ZF-SssI -/-	Cluster 2 HyperCG DMR	chr1	1925800	1926000	T2&T3 Union	ZF-SssI -/-	Cluster 3 HyperCG DMR	chr1	1365200	1365400	T2&T3 Union	ZF-SssI -/-	Cluster 4 HyperCG DMR	chr1	15943000	15943200	T2&T3 Union	ZF-SssI +	Cluster 2 HyperCG DMR	chr1	1386800	1387000	T2&T3 Union	ZF-SssI +	Cluster 3 HyperCG DMR	chr1	707600	707800	T2&T3 Union	ZF-SssI +	Cluster 4 HyperCG DMR
chr1	16054400	16054600	T2&T3 Union	ZF-SssI -/-	Cluster 2 HyperCG DMR	chr1	1943200	1943400	T2&T3 Union	ZF-SssI -/-	Cluster 3 HyperCG DMR	chr1	1365400	1365600	T2&T3 Union	ZF-SssI -/-	Cluster 4 HyperCG DMR	chr1	15957200	15957400	T2&T3 Union	ZF-SssI +	Cluster 2 HyperCG DMR	chr1	1389000	1389200	T2&T3 Union	ZF-SssI +	Cluster 3 HyperCG DMR	chr1	708200	708400	T2&T3 Union	ZF-SssI +	Cluster 4 HyperCG DMR
chr1	16061600	16061800	T2&T3 Union	ZF-SssI -/-	Cluster 2 HyperCG DMR	chr1	1948200	1948400	T2&T3 Union	ZF-SssI -/-	Cluster 3 HyperCG DMR	chr1	1376000	1376200	T2&T3 Union	ZF-SssI -/-	Cluster 4 HyperCG DMR	chr1	15999800	16000000	T2&T3 Union	ZF-SssI +	Cluster 2 HyperCG DMR	chr1	1391800	1392000	T2&T3 Union	ZF-SssI +	Cluster 3 HyperCG DMR	chr1	708800	709000	T2&T3 Union	ZF-SssI +	Cluster 4 HyperCG DMR
chr1	16094000	16094200	T2&T3 Union	ZF-SssI -/-	Cluster 2 HyperCG DMR	chr1	1950000	1950200	T2&T3 Union	ZF-SssI -/-	Cluster 3 HyperCG DMR	chr1	1376400	1376600	T2&T3 Union	ZF-SssI -/-	Cluster 4 HyperCG DMR	chr1	16001200	16001400	T2&T3 Union	ZF-SssI +	Cluster 2 HyperCG DMR	chr1	1392400	1392600	T2&T3 Union	ZF-SssI +	Cluster 3 HyperCG DMR	chr1	730400	730600	T2&T3 Union	ZF-SssI +	Cluster 4 HyperCG DMR
chr1	16107800	16108000	T2&T3 Union	ZF-SssI -/-	Cluster 2 HyperCG DMR	chr1	1957800	1958000	T2&T3 Union	ZF-SssI -/-	Cluster 3 HyperCG DMR	chr1	1382000	1382200	T2&T3 Union	ZF-SssI -/-	Cluster 4 HyperCG DMR	chr1	16061600	16061800	T2&T3 Union	ZF-SssI +	Cluster 2 HyperCG DMR	chr1	1393000	1393200	T2&T3 Union	ZF-SssI +	Cluster 3 HyperCG DMR	chr1	731600	731800	T2&T3 Union	ZF-SssI +	Cluster 4 HyperCG DMR
chr1	16122800	16123000	T2&T3 Union	ZF-SssI -/-	Cluster 2 HyperCG DMR	chr1	1960800	1961000	T2&T3 Union	ZF-SssI -/-	Cluster 3 HyperCG DMR	chr1	1387800	1388000	T2&T3 Union	ZF-SssI -/-	Cluster 4 HyperCG DMR	chr1	16110400	16110600	T2&T3 Union	ZF-SssI +	Cluster 2 HyperCG DMR	chr1	1393200	1393400	T2&T3 Union	ZF-SssI +	Cluster 3 HyperCG DMR	chr1	732800	733000	T2&T3 Union	ZF-SssI +	Cluster 4 HyperCG DMR
chr1	16204800	16205000	T2&T3 Union	ZF-SssI -/-	Cluster 2 HyperCG DMR	chr1	1961800	1962000	T2&T3 Union	ZF-SssI -/-	Cluster 3 HyperCG DMR	chr1	1389800	1390000	T2&T3 Union	ZF-SssI -/-	Cluster 4 HyperCG DMR	chr1	16111800	16112000	T2&T3 Union	ZF-SssI +	Cluster 2 HyperCG DMR	chr1	1394400	1394600	T2&T3 Union	ZF-SssI +	Cluster 3 HyperCG DMR	chr1	733600	733800	T2&T3 Union	ZF-SssI +	Cluster 4 HyperCG DMR
chr1	16205000	16205200	T2&T3 Union	ZF-SssI -/-	Cluster 2 HyperCG DMR	chr1	1982800	1983000	T2&T3 Union	ZF-SssI -/-	Cluster 3 HyperCG DMR	chr1	1393400	1393600	T2&T3 Union	ZF-SssI -/-	Cluster 4 HyperCG DMR	chr1	16122800	16123000	T2&T3 Union	ZF-SssI +	Cluster 2 HyperCG DMR	chr1	1397000	1397200	T2&T3 Union	ZF-SssI +	Cluster 3 HyperCG DMR	chr1	733800	734000	T2&T3 Union	ZF-SssI +	Cluster 4 HyperCG DMR
chr1	16208000	16208200	T2&T3 Union	ZF-SssI -/-	Cluster 2 HyperCG DMR	chr1	1985600	1985800	T2&T3 Union	ZF-SssI -/-	Cluster 3 HyperCG DMR	chr1	1393600	1393800	T2&T3 Union	ZF-SssI -/-	Cluster 4 HyperCG DMR	chr1	16204800	16205000	T2&T3 Union	ZF-SssI +	Cluster 2 HyperCG DMR	chr1	1397200	1397400	T2&T3 Union	ZF-SssI +	Cluster 3 HyperCG DMR	chr1	735200	735400	T2&T3 Union	ZF-SssI +	Cluster 4 HyperCG DMR
chr1	16209200	16209400	T2&T3 Union	ZF-SssI -/-	Cluster 2 HyperCG DMR	chr1	1987800	1988000	T2&T3 Union	ZF-SssI -/-	Cluster 3 HyperCG DMR	chr1	1394000	1394200	T2&T3 Union	ZF-SssI -/-	Cluster 4 HyperCG DMR	chr1	16208000	16208200	T2&T3 Union	ZF-SssI +	Cluster 2 HyperCG DMR	chr1	1404000	1404200	T2&T3 Union	ZF-SssI +	Cluster 3 HyperCG DMR	chr1	742000	742200	T2&T3 Union	ZF-SssI +	Cluster 4 HyperCG DMR
chr1	16227200	16227400	T2&T3 Union	ZF-SssI -/-	Cluster 2 HyperCG DMR	chr1	2004200	2004400	T2&T3 Union	ZF-SssI -/-	Cluster 3 HyperCG DMR	chr1	1396600	1396800	T2&T3 Union	ZF-SssI -/-	Cluster 4 HyperCG DMR	chr1	16227200	16227400	T2&T3 Union	ZF-SssI +	Cluster 2 HyperCG DMR	chr1	1406000	1406200	T2&T3 Union	ZF-SssI +	Cluster 3 HyperCG DMR	chr1	743600	743800	T2&T3 Union	ZF-SssI +	Cluster 4 HyperCG DMR
chr1	16289000	16289200	T2&T3 Union	ZF-SssI -/-	Cluster 2 HyperCG DMR	chr1	2005000	2005200	T2&T3 Union	ZF-SssI -/-	Cluster 3 HyperCG DMR	chr1	1399600	1399800	T2&T3 Union	ZF-SssI -/-	Cluster 4 HyperCG DMR	chr1	16288200	16288400	T2&T3 Union	ZF-SssI +	Cluster 2 HyperCG DMR	chr1	1413200	1413400	T2&T3 Union	ZF-SssI +	Cluster 3 HyperCG DMR	chr1	744200	744400	T2&T3 Union	ZF-SssI +	Cluster 4 HyperCG DMR
chr1	16338200	16338400	T2&T3 Union	ZF-SssI -/-	Cluster 2 HyperCG DMR	chr1	2015600	2015800	T2&T3 Union	ZF-SssI -/-	Cluster 3 HyperCG DMR	chr1	1400200	1400400	T2&T3 Union	ZF-SssI -/-	Cluster 4 HyperCG DMR	chr1	16289000	16289200	T2&T3 Union	ZF-SssI +	Cluster 2 HyperCG DMR	chr1	1416600	1416800	T2&T3 Union	ZF-SssI +	Cluster 3 HyperCG DMR	chr1	746000	746200	T2&T3 Union	ZF-SssI +	Cluster 4 HyperCG DMR
chr1	16383400	16383600	T2&T3 Union	ZF-SssI -/-	Cluster 2 HyperCG DMR	chr1	2021000	2021200	T2&T3 Union	ZF-SssI -/-	Cluster 3 HyperCG DMR	chr1	1400400	1400600	T2&T3 Union	ZF-SssI -/-	Cluster 4 HyperCG DMR	chr1	16384800	16385000	T2&T3 Union	ZF-SssI +	Cluster 2 HyperCG DMR	chr1	1439600	1439800	T2&T3 Union	ZF-SssI +	Cluster 3 HyperCG DMR	chr1	757200	757400	T2&T3 Union	ZF-SssI +	Cluster 4 HyperCG DMR
chr1	16384800	16385000	T2&T3 Union	ZF-SssI -/-	Cluster 2 HyperCG DMR	chr1	2022800	2023000	T2&T3 Union	ZF-SssI -/-	Cluster 3 HyperCG DMR	chr1	1401600	1401800	T2&T3 Union	ZF-SssI -/-	Cluster 4 HyperCG DMR	chr1	16392400	16392600	T2&T3 Union	ZF-SssI +	Cluster 2 HyperCG DMR	chr1	1447000	1447200	T2&T3 Union	ZF-SssI +	Cluster 3 HyperCG DMR	chr1	758400	758600	T2&T3 Union	ZF-SssI +	Cluster 4 HyperCG DMR
chr1	16392400	16392600	T2&T3 Union	ZF-SssI -/-	Cluster 2 HyperCG DMR	chr1	2023800	2024000	T2&T3 Union	ZF-SssI -/-	Cluster 3 HyperCG DMR	chr1	1408000	1408200	T2&T3 Union	ZF-SssI -/-	Cluster 4 HyperCG DMR	chr1	16393800	16394000	T2&T3 Union	ZF-SssI +	Cluster 2 HyperCG DMR	chr1	1453200	1453400	T2&T3 Union	ZF-SssI +	Cluster 3 HyperCG DMR	chr1	763000	763200	T2&T3 Union	ZF-SssI +	Cluster 4 HyperCG DMR
chr1	16393800	16394000	T2&T3 Union	ZF-SssI -/-	Cluster 2 HyperCG DMR	chr1	2044800	2045000	T2&T3 Union	ZF-SssI -/-	Cluster 3 HyperCG DMR	chr1	1408200	1408400	T2&T3 Union	ZF-SssI -/-	Cluster 4 HyperCG DMR	chr1	16398200	16398400	T2&T3 Union	ZF-SssI +	Cluster 2 HyperCG DMR	chr1	1459600	1459800	T2&T3 Union	ZF-SssI +	Cluster 3 HyperCG DMR	chr1	769200	769400	T2&T3 Union	ZF-SssI +	Cluster 4 HyperCG DMR
chr1	16429200	16429400	T2&T3 Union	ZF-SssI -/-	Cluster 2 HyperCG DMR	chr1	2046400	2046600	T2&T3 Union	ZF-SssI -/-	Cluster 3 HyperCG DMR	chr1	1409200	1409400	T2&T3 Union	ZF-SssI -/-	Cluster 4 HyperCG DMR	chr1	16486200	16486400	T2&T3 Union	ZF-SssI +	Cluster 2 HyperCG DMR	chr1	1460200	1460400	T2&T3 Union	ZF-SssI +	Cluster 3 HyperCG DMR	chr1	771800	772000	T2&T3 Union	ZF-SssI +	Cluster 4 HyperCG DMR
chr1	16452800	16453000	T2&T3 Union	ZF-SssI -/-	Cluster 2 HyperCG DMR	chr1	2049000	2049200	T2&T3 Union	ZF-SssI -/-	Cluster 3 HyperCG DMR	chr1	1413000	1413200	T2&T3 Union	ZF-SssI -/-	Cluster 4 HyperCG DMR	chr1	16489600	16489800	T2&T3 Union	ZF-SssI +	Cluster 2 HyperCG DMR	chr1	1465200	1465400	T2&T3 Union	ZF-SssI +	Cluster 3 HyperCG DMR	chr1	772800	773000	T2&T3 Union	ZF-SssI +	Cluster 4 HyperCG DMR
chr1	16477600	16477800	T2&T3 Union	ZF-SssI -/-	Cluster 2 HyperCG DMR	chr1	2050600	2050800	T2&T3 Union	ZF-SssI -/-	Cluster 3 HyperCG DMR	chr1	1414000	1414200	T2&T3 Union	ZF-SssI -/-	Cluster 4 HyperCG DMR	chr1	16491200	16491400	T2&T3 Union	ZF-SssI +	Cluster 2 HyperCG DMR	chr1	1465400	1465600	T2&T3 Union	ZF-SssI +	Cluster 3 HyperCG DMR	chr1	774800	775000	T2&T3 Union	ZF-SssI +	Cluster 4 HyperCG DMR
chr1	16489600	16489800	T2&T3 Union	ZF-SssI -/-	Cluster 2 HyperCG DMR	chr1	2051400	2051600	T2&T3 Union	ZF-SssI -/-	Cluster 3 HyperCG DMR	chr1	1414600	1414800	T2&T3 Union	ZF-SssI -/-	Cluster 4 HyperCG DMR	chr1	16501600	16501800	T2&T3 Union	ZF-SssI +	Cluster 2 HyperCG DMR	chr1	1473000	1473200	T2&T3 Union	ZF-SssI +	Cluster 3 HyperCG DMR	chr1	784000	784200	T2&T3 Union	ZF-SssI +	Cluster 4 HyperCG DMR
chr1	16490400	16490600	T2&T3 Union	ZF-SssI -/-	Cluster 2 HyperCG DMR	chr1	2052800	2053000	T2&T3 Union	ZF-SssI -/-	Cluster 3 HyperCG DMR	chr1	1436200	1436400	T2&T3 Union	ZF-SssI -/-	Cluster 4 HyperCG DMR	chr1	16529000	16529200	T2&T3 Union	ZF-SssI +	Cluster 2 HyperCG DMR	chr1	1484600	1484800	T2&T3 Union	ZF-SssI +	Cluster 3 HyperCG DMR	chr1	784200	784400	T2&T3 Union	ZF-SssI +	Cluster 4 HyperCG DMR
chr1	16491200	16491400	T2&T3 Union	ZF-SssI -/-	Cluster 2 HyperCG DMR	chr1	2057200	2057400	T2&T3 Union	ZF-SssI -/-	Cluster 3 HyperCG DMR	chr1	1438200	1438400	T2&T3 Union	ZF-SssI -/-	Cluster 4 HyperCG DMR	chr1	16542400	16542600	T2&T3 Union	ZF-SssI +	Cluster 2 HyperCG DMR	chr1	1484800	1485000	T2&T3 Union	ZF-SssI +	Cluster 3 HyperCG DMR	chr1	784600	784800	T2&T3 Union	ZF-SssI +	Cluster 4 HyperCG DMR
chr1	16501600	16501800	T2&T3 Union	ZF-SssI -/-	Cluster 2 HyperCG DMR	chr1	2057800	2058000	T2&T3 Union	ZF-SssI -/-	Cluster 3 HyperCG DMR	chr1	1438400	1438600	T2&T3 Union	ZF-SssI -/-	Cluster 4 HyperCG DMR	chr1	16634600	16634800	T2&T3 Union	ZF-SssI +	Cluster 2 HyperCG DMR	chr1	1487800	1488000	T2&T3 Union	ZF-SssI +	Cluster 3 HyperCG DMR	chr1	793600	793800	T2&T3 Union	ZF-SssI +	Cluster 4 HyperCG DMR
chr1	16529800	16530000	T2&T3 Union	ZF-SssI -/-	Cluster 2 HyperCG DMR	chr1	2058400	2058600	T2&T3 Union	ZF-SssI -/-	Cluster 3 HyperCG DMR	chr1	1438600	1438800	T2&T3 Union	ZF-SssI -/-	Cluster 4 HyperCG DMR	chr1	16653000	16653200	T2&T3 Union	ZF-SssI +	Cluster 2 HyperCG DMR	chr1	1491600	1491800	T2&T3 Union	ZF-SssI +	Cluster 3 HyperCG DMR	chr1	794000	794200	T2&T3 Union	ZF-SssI +	Cluster 4 HyperCG DMR
chr1	16532800	16533000	T2&T3 Union	ZF-SssI -/-	Cluster 2 HyperCG DMR	chr1	2061000	2061200	T2&T3 Union	ZF-SssI -/-	Cluster 3 HyperCG DMR	chr1	1446800	1447000	T2&T3 Union	ZF-SssI -/-	Cluster 4 HyperCG DMR	chr1	16667600	16667800	T2&T3 Union	ZF-SssI +	Cluster 2 HyperCG DMR	chr1	1499200	1499400	T2&T3 Union	ZF-SssI +	Cluster 3 HyperCG DMR	chr1	795600	795800	T2&T3 Union	ZF-SssI +	Cluster 4 HyperCG DMR
chr1	16556000	16556200	T2&T3 Union	ZF-SssI -/-	Cluster 2 HyperCG DMR	chr1	2062800	2063000	T2&T3 Union	ZF-SssI -/-	Cluster 3 HyperCG DMR	chr1	1447200	1447400	T2&T3 Union	ZF-SssI -/-	Cluster 4 HyperCG DMR	chr1	16693400	16693600	T2&T3 Union	ZF-SssI +	Cluster 2 HyperCG DMR	chr1	1500400	1500600	T2&T3 Union	ZF-SssI +	Cluster 3 HyperCG DMR	chr1	795800	796000	T2&T3 Union	ZF-SssI +	Cluster 4 HyperCG DMR
chr1	16634600	16634800	T2&T3 Union	ZF-SssI -/-	Cluster 2 HyperCG DMR	chr1	2063400	2063600	T2&T3 Union	ZF-SssI -/-	Cluster 3 HyperCG DMR	chr1	1448000	1448200	T2&T3 Union	ZF-SssI -/-	Cluster 4 HyperCG DMR	chr1	16694200	16694400	T2&T3 Union	ZF-SssI +	Cluster 2 HyperCG DMR	chr1	1503000	1503200	T2&T3 Union	ZF-SssI +	Cluster 3 HyperCG DMR	chr1	796000	796200	T2&T3 Union	ZF-SssI +	Cluster 4 HyperCG DMR
chr1	16653000	16653200	T2&T3 Union	ZF-SssI -/-	Cluster 2 HyperCG DMR	chr1	2064200	2064400	T2&T3 Union	ZF-SssI -/-	Cluster 3 HyperCG DMR	chr1	1453600	1453800	T2&T3 Union	ZF-SssI -/-	Cluster 4 HyperCG DMR	chr1	16706800	16707000	T2&T3 Union	ZF-SssI +	Cluster 2 HyperCG DMR	chr1	1507800	1508000	T2&T3 Union	ZF-SssI +	Cluster 3 HyperCG DMR	chr1	800600	800800	T2&T3 Union	ZF-SssI +	Cluster 4 HyperCG DMR
chr1	16667600	16667800	T2&T3 Union	ZF-SssI -/-	Cluster 2 HyperCG DMR	chr1	2069400	2069600	T2&T3 Union	ZF-SssI -/-	Cluster 3 HyperCG DMR	chr1	1459400	1459600	T2&T3 Union	ZF-SssI -/-	Cluster 4 HyperCG DMR	chr1	16718200	16718400	T2&T3 Union	ZF-SssI +	Cluster 2 HyperCG DMR	chr1	1508200	1508400	T2&T3 Union	ZF-SssI +	Cluster 3 HyperCG DMR	chr1	802000	802200	T2&T3 Union	ZF-SssI +	Cluster 4 HyperCG DMR
chr1	16680800	16681000	T2&T3 Union	ZF-SssI -/-	Cluster 2 HyperCG DMR	chr1	2069600	2069800	T2&T3 Union	ZF-SssI -/-	Cluster 3 HyperCG DMR	chr1	1459800	1460000	T2&T3 Union	ZF-SssI -/-	Cluster 4 HyperCG DMR	chr1	16724400	16724600	T2&T3 Union	ZF-SssI +	Cluster 2 HyperCG DMR	chr1	1532400	1532600	T2&T3 Union	ZF-SssI +	Cluster 3 HyperCG DMR	chr1	802200	802400	T2&T3 Union	ZF-SssI +	Cluster 4 HyperCG DMR
chr1	16694200	16694400	T2&T3 Union	ZF-SssI -/-	Cluster 2 HyperCG DMR	chr1	2072400	2072600	T2&T3 Union	ZF-SssI -/-	Cluster 3 HyperCG DMR	chr1	1461600	1461800	T2&T3 Union	ZF-SssI -/-	Cluster 4 HyperCG DMR	chr1	16797600	16797800	T2&T3 Union	ZF-SssI +	Cluster 2 HyperCG DMR	chr1	1539800	1540000	T2&T3 Union	ZF-SssI +	Cluster 3 HyperCG DMR	chr1	802400	802600	T2&T3 Union	ZF-SssI +	Cluster 4 HyperCG DMR
chr1	16718200	16718400	T2&T3 Union	ZF-SssI -/-	Cluster 2 HyperCG DMR	chr1	2072600	2072800	T2&T3 Union	ZF-SssI -/-	Cluster 3 HyperCG DMR	chr1	1471400	1471600	T2&T3 Union	ZF-SssI -/-	Cluster 4 HyperCG DMR	chr1	16846400	16846600	T2&T3 Union	ZF-SssI +	Cluster 2 HyperCG DMR	chr1	1542200	1542400	T2&T3 Union	ZF-SssI +	Cluster 3 HyperCG DMR	chr1	810800	811000	T2&T3 Union	ZF-SssI +	Cluster 4 HyperCG DMR
chr1	16734000	16734200	T2&T3 Union	ZF-SssI -/-	Cluster 2 HyperCG DMR	chr1	2088000	2088200	T2&T3 Union	ZF-SssI -/-	Cluster 3 HyperCG DMR	chr1	1472000	1472200	T2&T3 Union	ZF-SssI -/-	Cluster 4 HyperCG DMR	chr1	16884200	16884400	T2&T3 Union	ZF-SssI +	Cluster 2 HyperCG DMR	chr1	1563000	1563200	T2&T3 Union	ZF-SssI +	Cluster 3 HyperCG DMR	chr1	816600	816800	T2&T3 Union	ZF-SssI +	Cluster 4 HyperCG DMR
chr1	16742000	16742200	T2&T3 Union	ZF-SssI -/-	Cluster 2 HyperCG DMR	chr1	2098200	2098400	T2&T3 Union	ZF-SssI -/-	Cluster 3 HyperCG DMR	chr1	1487600	1487800	T2&T3 Union	ZF-SssI -/-	Cluster 4 HyperCG DMR	chr1	16973200	16973400	T2&T3 Union	ZF-SssI +	Cluster 2 HyperCG DMR	chr1	1580200	1580400	T2&T3 Union	ZF-SssI +	Cluster 3 HyperCG DMR	chr1	816800	817000	T2&T3 Union	ZF-SssI +	Cluster 4 HyperCG DMR
chr1	16941000	16941200	T2&T3 Union	ZF-SssI -/-	Cluster 2 HyperCG DMR	chr1	2101000	2101200	T2&T3 Union	ZF-SssI -/-	Cluster 3 HyperCG DMR	chr1	1498400	1498600	T2&T3 Union	ZF-SssI -/-	Cluster 4 HyperCG DMR	chr1	17023800	17024000	T2&T3 Union	ZF-SssI +	Cluster 2 HyperCG DMR	chr1	1582000	1582200	T2&T3 Union	ZF-SssI +	Cluster 3 HyperCG DMR	chr1	818200	818400	T2&T3 Union	ZF-SssI +	Cluster 4 HyperCG DMR
chr1	16945800	16946000	T2&T3 Union	ZF-SssI -/-	Cluster 2 HyperCG DMR	chr1	2115600	2115800	T2&T3 Union	ZF-SssI -/-	Cluster 3 HyperCG DMR	chr1	1498800	1499000	T2&T3 Union	ZF-SssI -/-	Cluster 4 HyperCG DMR	chr1	17038200	17038400	T2&T3 Union	ZF-SssI +	Cluster 2 HyperCG DMR	chr1	1585000	1585200	T2&T3 Union	ZF-SssI +	Cluster 3 HyperCG DMR	chr1	818600	818800	T2&T3 Union	ZF-SssI +	Cluster 4 HyperCG DMR
chr1	16973200	16973400	T2&T3 Union	ZF-SssI -/-	Cluster 2 HyperCG DMR	chr1	2119800	2120000	T2&T3 Union	ZF-SssI -/-	Cluster 3 HyperCG DMR	chr1	1509200	1509400	T2&T3 Union	ZF-SssI -/-	Cluster 4 HyperCG DMR	chr1	17053400	17053600	T2&T3 Union	ZF-SssI +	Cluster 2 HyperCG DMR	chr1	1586200	1586400	T2&T3 Union	ZF-SssI +	Cluster 3 HyperCG DMR	chr1	820400	820600	T2&T3 Union	ZF-SssI +	Cluster 4 HyperCG DMR
chr1	17023800	17024000	T2&T3 Union	ZF-SssI -/-	Cluster 2 HyperCG DMR	chr1	2131600	2131800	T2&T3 Union	ZF-SssI -/-	Cluster 3 HyperCG DMR	chr1	1515400	1515600	T2&T3 Union	ZF-SssI -/-	Cluster 4 HyperCG DMR	chr1	17088800	17089000	T2&T3 Union	ZF-SssI +	Cluster 2 HyperCG DMR	chr1	1593200	1593400	T2&T3 Union	ZF-SssI +	Cluster 3 HyperCG DMR	chr1	820600	820800	T2&T3 Union	ZF-SssI +	Cluster 4 HyperCG DMR
chr1	17042200	17042400	T2&T3 Union	ZF-SssI -/-	Cluster 2 HyperCG DMR	chr1	2136800	2137000	T2&T3 Union	ZF-SssI -/-	Cluster 3 HyperCG DMR	chr1	1521200	1521400	T2&T3 Union	ZF-SssI -/-	Cluster 4 HyperCG DMR	chr1	17089400	17089600	T2&T3 Union	ZF-SssI +	Cluster 2 HyperCG DMR	chr1	1594600	1594800	T2&T3 Union	ZF-SssI +	Cluster 3 HyperCG DMR	chr1	820800	821000	T2&T3 Union	ZF-SssI +	Cluster 4 HyperCG DMR
chr1	17070600	17070800	T2&T3 Union	ZF-SssI -/-	Cluster 2 HyperCG DMR	chr1	2137000	2137200	T2&T3 Union	ZF-SssI -/-	Cluster 3 HyperCG DMR	chr1	1521800	1522000	T2&T3 Union	ZF-SssI -/-	Cluster 4 HyperCG DMR	chr1	17148600	17148800	T2&T3 Union	ZF-SssI +	Cluster 2 HyperCG DMR	chr1	1602000	1602200	T2&T3 Union	ZF-SssI +	Cluster 3 HyperCG DMR	chr1	821000	821200	T2&T3 Union	ZF-SssI +	Cluster 4 HyperCG DMR
chr1	17087000	17087200	T2&T3 Union	ZF-SssI -/-	Cluster 2 HyperCG DMR	chr1	2185800	2186000	T2&T3 Union	ZF-SssI -/-	Cluster 3 HyperCG DMR	chr1	1524400	1524600	T2&T3 Union	ZF-SssI -/-	Cluster 4 HyperCG DMR	chr1	17161400	17161600	T2&T3 Union	ZF-SssI +	Cluster 2 HyperCG DMR	chr1	1603000	1603200	T2&T3 Union	ZF-SssI +	Cluster 3 HyperCG DMR	chr1	823400	823600	T2&T3 Union	ZF-SssI +	Cluster 4 HyperCG DMR
chr1	17088800	17089000	T2&T3 Union	ZF-SssI -/-	Cluster 2 HyperCG DMR	chr1	2209000	2209200	T2&T3 Union	ZF-SssI -/-	Cluster 3 HyperCG DMR	chr1	1526400	1526600	T2&T3 Union	ZF-SssI -/-	Cluster 4 HyperCG DMR	chr1	17258200	17258400	T2&T3 Union	ZF-SssI +	Cluster 2 HyperCG DMR	chr1	1603400	1603600	T2&T3 Union	ZF-SssI +	Cluster 3 HyperCG DMR	chr1	826200	826400	T2&T3 Union	ZF-SssI +	Cluster 4 HyperCG DMR
chr1	17089400	17089600	T2&T3 Union	ZF-SssI -/-	Cluster 2 HyperCG DMR	chr1	2217200	2217400	T2&T3 Union	ZF-SssI -/-	Cluster 3 HyperCG DMR	chr1	1527000	1527200	T2&T3 Union	ZF-SssI -/-	Cluster 4 HyperCG DMR	chr1	17283400	17283600	T2&T3 Union	ZF-SssI +	Cluster 2 HyperCG DMR	chr1	1604000	1604200	T2&T3 Union	ZF-SssI +	Cluster 3 HyperCG DMR	chr1	830000	830200	T2&T3 Union	ZF-SssI +	Cluster 4 HyperCG DMR
chr1	17161400	17161600	T2&T3 Union	ZF-SssI -/-	Cluster 2 HyperCG DMR	chr1	2243400	2243600	T2&T3 Union	ZF-SssI -/-	Cluster 3 HyperCG DMR	chr1	1531800	1532000	T2&T3 Union	ZF-SssI -/-	Cluster 4 HyperCG DMR	chr1	17453200	17453400	T2&T3 Union	ZF-SssI +	Cluster 2 HyperCG DMR	chr1	1609200	1609400	T2&T3 Union	ZF-SssI +	Cluster 3 HyperCG DMR	chr1	833200	833400	T2&T3 Union	ZF-SssI +	Cluster 4 HyperCG DMR
chr1	17234200	17234400	T2&T3 Union	ZF-SssI -/-	Cluster 2 HyperCG DMR	chr1	2266200	2266400	T2&T3 Union	ZF-SssI -/-	Cluster 3 HyperCG DMR	chr1	1532200	1532400	T2&T3 Union	ZF-SssI -/-	Cluster 4 HyperCG DMR	chr1	17518800	17519000	T2&T3 Union	ZF-SssI +	Cluster 2 HyperCG DMR	chr1	1618200	1618400	T2&T3 Union	ZF-SssI +	Cluster 3 HyperCG DMR	chr1	833400	833600	T2&T3 Union	ZF-SssI +	Cluster 4 HyperCG DMR
chr1	17258200	17258400	T2&T3 Union	ZF-SssI -/-	Cluster 2 HyperCG DMR	chr1	2273000	2273200	T2&T3 Union	ZF-SssI -/-	Cluster 3 HyperCG DMR	chr1	1561400	1561600	T2&T3 Union	ZF-SssI -/-	Cluster 4 HyperCG DMR	chr1	17522200	17522400	T2&T3 Union	ZF-SssI +	Cluster 2 HyperCG DMR	chr1	1627200	1627400	T2&T3 Union	ZF-SssI +	Cluster 3 HyperCG DMR	chr1	835000	835200	T2&T3 Union	ZF-SssI +	Cluster 4 HyperCG DMR
chr1	17365400	17365600	T2&T3 Union	ZF-SssI -/-	Cluster 2 HyperCG DMR	chr1	2279000	2279200	T2&T3 Union	ZF-SssI -/-	Cluster 3 HyperCG DMR	chr1	1562400	1562600	T2&T3 Union	ZF-SssI -/-	Cluster 4 HyperCG DMR	chr1	17530200	17530400	T2&T3 Union	ZF-SssI +	Cluster 2 HyperCG DMR	chr1	1648800	1649000	T2&T3 Union	ZF-SssI +	Cluster 3 HyperCG DMR	chr1	840600	840800	T2&T3 Union	ZF-SssI +	Cluster 4 HyperCG DMR
chr1	17453200	17453400	T2&T3 Union	ZF-SssI -/-	Cluster 2 HyperCG DMR	chr1	2286600	2286800	T2&T3 Union	ZF-SssI -/-	Cluster 3 HyperCG DMR	chr1	1562800	1563000	T2&T3 Union	ZF-SssI -/-	Cluster 4 HyperCG DMR	chr1	17544800	17545000	T2&T3 Union	ZF-SssI +	Cluster 2 HyperCG DMR	chr1	1650200	1650400	T2&T3 Union	ZF-SssI +	Cluster 3 HyperCG DMR	chr1	841000	841200	T2&T3 Union	ZF-SssI +	Cluster 4 HyperCG DMR
chr1	17522200	17522400	T2&T3 Union	ZF-SssI -/-	Cluster 2 HyperCG DMR	chr1	2292600	2292800	T2&T3 Union	ZF-SssI -/-	Cluster 3 HyperCG DMR	chr1	1587000	1587200	T2&T3 Union	ZF-SssI -/-	Cluster 4 HyperCG DMR	chr1	17554600	17554800	T2&T3 Union	ZF-SssI +	Cluster 2 HyperCG DMR	chr1	1654000	1654200	T2&T3 Union	ZF-SssI +	Cluster 3 HyperCG DMR	chr1	841600	841800	T2&T3 Union	ZF-SssI +	Cluster 4 HyperCG DMR
chr1	17544800	17545000	T2&T3 Union	ZF-SssI -/-	Cluster 2 HyperCG DMR	chr1	2292800	2293000	T2&T3 Union	ZF-SssI -/-	Cluster 3 HyperCG DMR	chr1	1596200	1596400	T2&T3 Union	ZF-SssI -/-	Cluster 4 HyperCG DMR	chr1	17590600	17590800	T2&T3 Union	ZF-SssI +	Cluster 2 HyperCG DMR	chr1	1654400	1654600	T2&T3 Union	ZF-SssI +	Cluster 3 HyperCG DMR	chr1	842200	842400	T2&T3 Union	ZF-SssI +	Cluster 4 HyperCG DMR
chr1	17568800	17569000	T2&T3 Union	ZF-SssI -/-	Cluster 2 HyperCG DMR	chr1	2296600	2296800	T2&T3 Union	ZF-SssI -/-	Cluster 3 HyperCG DMR	chr1	1596800	1597000	T2&T3 Union	ZF-SssI -/-	Cluster 4 HyperCG DMR	chr1	17621200	17621400	T2&T3 Union	ZF-SssI +	Cluster 2 HyperCG DMR	chr1	1675200	1675400	T2&T3 Union	ZF-SssI +	Cluster 3 HyperCG DMR	chr1	842600	842800	T2&T3 Union	ZF-SssI +	Cluster 4 HyperCG DMR
chr1	17770800	17771000	T2&T3 Union	ZF-SssI -/-	Cluster 2 HyperCG DMR	chr1	2306400	2306600	T2&T3 Union	ZF-SssI -/-	Cluster 3 HyperCG DMR	chr1	1619200	1619400	T2&T3 Union	ZF-SssI -/-	Cluster 4 HyperCG DMR	chr1	17640400	17640600	T2&T3 Union	ZF-SssI +	Cluster 2 HyperCG DMR	chr1	1680800	1681000	T2&T3 Union	ZF-SssI +	Cluster 3 HyperCG DMR	chr1	843000	843200	T2&T3 Union	ZF-SssI +	Cluster 4 HyperCG DMR
chr1	17783200	17783400	T2&T3 Union	ZF-SssI -/-	Cluster 2 HyperCG DMR	chr1	2306600	2306800	T2&T3 Union	ZF-SssI -/-	Cluster 3 HyperCG DMR	chr1	1619600	1619800	T2&T3 Union	ZF-SssI -/-	Cluster 4 HyperCG DMR	chr1	17733600	17733800	T2&T3 Union	ZF-SssI +	Cluster 2 HyperCG DMR	chr1	1681000	1681200	T2&T3 Union	ZF-SssI +	Cluster 3 HyperCG DMR	chr1	846200	846400	T2&T3 Union	ZF-SssI +	Cluster 4 HyperCG DMR
chr1	17822800	17823000	T2&T3 Union	ZF-SssI -/-	Cluster 2 HyperCG DMR	chr1	2306800	2307000	T2&T3 Union	ZF-SssI -/-	Cluster 3 HyperCG DMR	chr1	1620800	1621000	T2&T3 Union	ZF-SssI -/-	Cluster 4 HyperCG DMR	chr1	17738200	17738400	T2&T3 Union	ZF-SssI +	Cluster 2 HyperCG DMR	chr1	1684200	1684400	T2&T3 Union	ZF-SssI +	Cluster 3 HyperCG DMR	chr1	855000	855200	T2&T3 Union	ZF-SssI +	Cluster 4 HyperCG DMR
chr1	17851000	17851200	T2&T3 Union	ZF-SssI -/-	Cluster 2 HyperCG DMR	chr1	2308400	2308600	T2&T3 Union	ZF-SssI -/-	Cluster 3 HyperCG DMR	chr1	1628000	1628200	T2&T3 Union	ZF-SssI -/-	Cluster 4 HyperCG DMR	chr1	17770800	17771000	T2&T3 Union	ZF-SssI +	Cluster 2 HyperCG DMR	chr1	1684400	1684600	T2&T3 Union	ZF-SssI +	Cluster 3 HyperCG DMR	chr1	855600	855800	T2&T3 Union	ZF-SssI +	Cluster 4 HyperCG DMR
chr1	18067000	18067200	T2&T3 Union	ZF-SssI -/-	Cluster 2 HyperCG DMR	chr1	2310200	2310400	T2&T3 Union	ZF-SssI -/-	Cluster 3 HyperCG DMR	chr1	1630400	1630600	T2&T3 Union	ZF-SssI -/-	Cluster 4 HyperCG DMR	chr1	18255200	18255400	T2&T3 Union	ZF-SssI +	Cluster 2 HyperCG DMR	chr1	1684600	1684800	T2&T3 Union	ZF-SssI +	Cluster 3 HyperCG DMR	chr1	858000	858200	T2&T3 Union	ZF-SssI +	Cluster 4 HyperCG DMR
chr1	18144000	18144200	T2&T3 Union	ZF-SssI -/-	Cluster 2 HyperCG DMR	chr1	2313800	2314000	T2&T3 Union	ZF-SssI -/-	Cluster 3 HyperCG DMR	chr1	1632800	1633000	T2&T3 Union	ZF-SssI -/-	Cluster 4 HyperCG DMR	chr1	18304000	18304200	T2&T3 Union	ZF-SssI +	Cluster 2 HyperCG DMR	chr1	1685400	1685600	T2&T3 Union	ZF-SssI +	Cluster 3 HyperCG DMR	chr1	858400	858600	T2&T3 Union	ZF-SssI +	Cluster 4 HyperCG DMR
chr1	18255200	18255400	T2&T3 Union	ZF-SssI -/-	Cluster 2 HyperCG DMR	chr1	2314000	2314200	T2&T3 Union	ZF-SssI -/-	Cluster 3 HyperCG DMR	chr1	1633400	1633600	T2&T3 Union	ZF-SssI -/-	Cluster 4 HyperCG DMR	chr1	18489400	18489600	T2&T3 Union	ZF-SssI +	Cluster 2 HyperCG DMR	chr1	1687200	1687400	T2&T3 Union	ZF-SssI +	Cluster 3 HyperCG DMR	chr1	858600	858800	T2&T3 Union	ZF-SssI +	Cluster 4 HyperCG DMR
chr1	18304000	18304200	T2&T3 Union	ZF-SssI -/-	Cluster 2 HyperCG DMR	chr1	2342600	2342800	T2&T3 Union	ZF-SssI -/-	Cluster 3 HyperCG DMR	chr1	1634600	1634800	T2&T3 Union	ZF-SssI -/-	Cluster 4 HyperCG DMR	chr1	18501600	18501800	T2&T3 Union	ZF-SssI +	Cluster 2 HyperCG DMR	chr1	1687400	1687600	T2&T3 Union	ZF-SssI +	Cluster 3 HyperCG DMR	chr1	859000	859200	T2&T3 Union	ZF-SssI +	Cluster 4 HyperCG DMR
chr1	18353200	18353400	T2&T3 Union	ZF-SssI -/-	Cluster 2 HyperCG DMR	chr1	2343000	2343200	T2&T3 Union	ZF-SssI -/-	Cluster 3 HyperCG DMR	chr1	1640200	1640400	T2&T3 Union	ZF-SssI -/-	Cluster 4 HyperCG DMR	chr1	18523800	18524000	T2&T3 Union	ZF-SssI +	Cluster 2 HyperCG DMR	chr1	1688400	1688600	T2&T3 Union	ZF-SssI +	Cluster 3 HyperCG DMR	chr1	859200	859400	T2&T3 Union	ZF-SssI +	Cluster 4 HyperCG DMR
chr1	18489400	18489600	T2&T3 Union	ZF-SssI -/-	Cluster 2 HyperCG DMR	chr1	2350600	2350800	T2&T3 Union	ZF-SssI -/-	Cluster 3 HyperCG DMR	chr1	1641000	1641200	T2&T3 Union	ZF-SssI -/-	Cluster 4 HyperCG DMR	chr1	18524000	18524200	T2&T3 Union	ZF-SssI +	Cluster 2 HyperCG DMR	chr1	1688600	1688800	T2&T3 Union	ZF-SssI +	Cluster 3 HyperCG DMR	chr1	862000	862200	T2&T3 Union	ZF-SssI +	Cluster 4 HyperCG DMR
chr1	18501600	18501800	T2&T3 Union	ZF-SssI -/-	Cluster 2 HyperCG DMR	chr1	2370600	2370800	T2&T3 Union	ZF-SssI -/-	Cluster 3 HyperCG DMR	chr1	1641200	1641400	T2&T3 Union	ZF-SssI -/-	Cluster 4 HyperCG DMR	chr1	18592000	18592200	T2&T3 Union	ZF-SssI +	Cluster 2 HyperCG DMR	chr1	1698200	1698400	T2&T3 Union	ZF-SssI +	Cluster 3 HyperCG DMR	chr1	862400	862600	T2&T3 Union	ZF-SssI +	Cluster 4 HyperCG DMR
chr1	18523800	18524000	T2&T3 Union	ZF-SssI -/-	Cluster 2 HyperCG DMR	chr1	2385600	2385800	T2&T3 Union	ZF-SssI -/-	Cluster 3 HyperCG DMR	chr1	1641800	1642000	T2&T3 Union	ZF-SssI -/-	Cluster 4 HyperCG DMR	chr1	18673200	18673400	T2&T3 Union	ZF-SssI +	Cluster 2 HyperCG DMR	chr1	1711600	1711800	T2&T3 Union	ZF-SssI +	Cluster 3 HyperCG DMR	chr1	862800	863000	T2&T3 Union	ZF-SssI +	Cluster 4 HyperCG DMR
chr1	18558800	18559000	T2&T3 Union	ZF-SssI -/-	Cluster 2 HyperCG DMR	chr1	2386200	2386400	T2&T3 Union	ZF-SssI -/-	Cluster 3 HyperCG DMR	chr1	1667600	1667800	T2&T3 Union	ZF-SssI -/-	Cluster 4 HyperCG DMR	chr1	18708200	18708400	T2&T3 Union	ZF-SssI +	Cluster 2 HyperCG DMR	chr1	1718000	1718200	T2&T3 Union	ZF-SssI +	Cluster 3 HyperCG DMR	chr1	871800	872000	T2&T3 Union	ZF-SssI +	Cluster 4 HyperCG DMR
chr1	18592000	18592200	T2&T3 Union	ZF-SssI -/-	Cluster 2 HyperCG DMR	chr1	2387600	2387800	T2&T3 Union	ZF-SssI -/-	Cluster 3 HyperCG DMR	chr1	1668000	1668200	T2&T3 Union	ZF-SssI -/-	Cluster 4 HyperCG DMR	chr1	18852400	18852600	T2&T3 Union	ZF-SssI +	Cluster 2 HyperCG DMR	chr1	1722600	1722800	T2&T3 Union	ZF-SssI +	Cluster 3 HyperCG DMR	chr1	873400	873600	T2&T3 Union	ZF-SssI +	Cluster 4 HyperCG DMR
chr1	18611400	18611600	T2&T3 Union	ZF-SssI -/-	Cluster 2 HyperCG DMR	chr1	2396800	2397000	T2&T3 Union	ZF-SssI -/-	Cluster 3 HyperCG DMR	chr1	1668200	1668400	T2&T3 Union	ZF-SssI -/-	Cluster 4 HyperCG DMR	chr1	18983800	18984000	T2&T3 Union	ZF-SssI +	Cluster 2 HyperCG DMR	chr1	1727000	1727200	T2&T3 Union	ZF-SssI +	Cluster 3 HyperCG DMR	chr1	874000	874200	T2&T3 Union	ZF-SssI +	Cluster 4 HyperCG DMR
chr1	18742800	18743000	T2&T3 Union	ZF-SssI -/-	Cluster 2 HyperCG DMR	chr1	2397600	2397800	T2&T3 Union	ZF-SssI -/-	Cluster 3 HyperCG DMR	chr1	1668400	1668600	T2&T3 Union	ZF-SssI -/-	Cluster 4 HyperCG DMR	chr1	19024200	19024400	T2&T3 Union	ZF-SssI +	Cluster 2 HyperCG DMR	chr1	1736200	1736400	T2&T3 Union	ZF-SssI +	Cluster 3 HyperCG DMR	chr1	874800	875000	T2&T3 Union	ZF-SssI +	Cluster 4 HyperCG DMR
chr1	19024200	19024400	T2&T3 Union	ZF-SssI -/-	Cluster 2 HyperCG DMR	chr1	2410600	2410800	T2&T3 Union	ZF-SssI -/-	Cluster 3 HyperCG DMR	chr1	1668600	1668800	T2&T3 Union	ZF-SssI -/-	Cluster 4 HyperCG DMR	chr1	19109000	19109200	T2&T3 Union	ZF-SssI +	Cluster 2 HyperCG DMR	chr1	1736400	1736600	T2&T3 Union	ZF-SssI +	Cluster 3 HyperCG DMR	chr1	886800	887000	T2&T3 Union	ZF-SssI +	Cluster 4 HyperCG DMR
chr1	19109000	19109200	T2&T3 Union	ZF-SssI -/-	Cluster 2 HyperCG DMR	chr1	2410800	2411000	T2&T3 Union	ZF-SssI -/-	Cluster 3 HyperCG DMR	chr1	1671000	1671200	T2&T3 Union	ZF-SssI -/-	Cluster 4 HyperCG DMR	chr1	19186800	19187000	T2&T3 Union	ZF-SssI +	Cluster 2 HyperCG DMR	chr1	1751200	1751400	T2&T3 Union	ZF-SssI +	Cluster 3 HyperCG DMR	chr1	890400	890600	T2&T3 Union	ZF-SssI +	Cluster 4 HyperCG DMR
chr1	19217000	19217200	T2&T3 Union	ZF-SssI -/-	Cluster 2 HyperCG DMR	chr1	2418800	2419000	T2&T3 Union	ZF-SssI -/-	Cluster 3 HyperCG DMR	chr1	1672600	1672800	T2&T3 Union	ZF-SssI -/-	Cluster 4 HyperCG DMR	chr1	19217000	19217200	T2&T3 Union	ZF-SssI +	Cluster 2 HyperCG DMR	chr1	1752200	1752400	T2&T3 Union	ZF-SssI +	Cluster 3 HyperCG DMR	chr1	893600	893800	T2&T3 Union	ZF-SssI +	Cluster 4 HyperCG DMR
chr1	19368400	19368600	T2&T3 Union	ZF-SssI -/-	Cluster 2 HyperCG DMR	chr1	2419000	2419200	T2&T3 Union	ZF-SssI -/-	Cluster 3 HyperCG DMR	chr1	1675000	1675200	T2&T3 Union	ZF-SssI -/-	Cluster 4 HyperCG DMR	chr1	19220200	19220400	T2&T3 Union	ZF-SssI +	Cluster 2 HyperCG DMR	chr1	1760000	1760200	T2&T3 Union	ZF-SssI +	Cluster 3 HyperCG DMR	chr1	893800	894000	T2&T3 Union	ZF-SssI +	Cluster 4 HyperCG DMR
chr1	19441000	19441200	T2&T3 Union	ZF-SssI -/-	Cluster 2 HyperCG DMR	chr1	2420000	2420200	T2&T3 Union	ZF-SssI -/-	Cluster 3 HyperCG DMR	chr1	1689000	1689200	T2&T3 Union	ZF-SssI -/-	Cluster 4 HyperCG DMR	chr1	19324600	19324800	T2&T3 Union	ZF-SssI +	Cluster 2 HyperCG DMR	chr1	1761400	1761600	T2&T3 Union	ZF-SssI +	Cluster 3 HyperCG DMR	chr1	894400	894600	T2&T3 Union	ZF-SssI +	Cluster 4 HyperCG DMR
chr1	19504800	19505000	T2&T3 Union	ZF-SssI -/-	Cluster 2 HyperCG DMR	chr1	2420200	2420400	T2&T3 Union	ZF-SssI -/-	Cluster 3 HyperCG DMR	chr1	1690400	1690600	T2&T3 Union	ZF-SssI -/-	Cluster 4 HyperCG DMR	chr1	19324800	19325000	T2&T3 Union	ZF-SssI +	Cluster 2 HyperCG DMR	chr1	1763000	1763200	T2&T3 Union	ZF-SssI +	Cluster 3 HyperCG DMR	chr1	894600	894800	T2&T3 Union	ZF-SssI +	Cluster 4 HyperCG DMR
chr1	19523000	19523200	T2&T3 Union	ZF-SssI -/-	Cluster 2 HyperCG DMR	chr1	2425600	2425800	T2&T3 Union	ZF-SssI -/-	Cluster 3 HyperCG DMR	chr1	1701800	1702000	T2&T3 Union	ZF-SssI -/-	Cluster 4 HyperCG DMR	chr1	19368400	19368600	T2&T3 Union	ZF-SssI +	Cluster 2 HyperCG DMR	chr1	1770400	1770600	T2&T3 Union	ZF-SssI +	Cluster 3 HyperCG DMR	chr1	895600	895800	T2&T3 Union	ZF-SssI +	Cluster 4 HyperCG DMR
chr1	19596800	19597000	T2&T3 Union	ZF-SssI -/-	Cluster 2 HyperCG DMR	chr1	2427800	2428000	T2&T3 Union	ZF-SssI -/-	Cluster 3 HyperCG DMR	chr1	1702000	1702200	T2&T3 Union	ZF-SssI -/-	Cluster 4 HyperCG DMR	chr1	19523000	19523200	T2&T3 Union	ZF-SssI +	Cluster 2 HyperCG DMR	chr1	1775600	1775800	T2&T3 Union	ZF-SssI +	Cluster 3 HyperCG DMR	chr1	904400	904600	T2&T3 Union	ZF-SssI +	Cluster 4 HyperCG DMR
chr1	19636400	19636600	T2&T3 Union	ZF-SssI -/-	Cluster 2 HyperCG DMR	chr1	2430400	2430600	T2&T3 Union	ZF-SssI -/-	Cluster 3 HyperCG DMR	chr1	1702400	1702600	T2&T3 Union	ZF-SssI -/-	Cluster 4 HyperCG DMR	chr1	19596800	19597000	T2&T3 Union	ZF-SssI +	Cluster 2 HyperCG DMR	chr1	1776600	1776800	T2&T3 Union	ZF-SssI +	Cluster 3 HyperCG DMR	chr1	904600	904800	T2&T3 Union	ZF-SssI +	Cluster 4 HyperCG DMR
chr1	19861400	19861600	T2&T3 Union	ZF-SssI -/-	Cluster 2 HyperCG DMR	chr1	2453400	2453600	T2&T3 Union	ZF-SssI -/-	Cluster 3 HyperCG DMR	chr1	1708200	1708400	T2&T3 Union	ZF-SssI -/-	Cluster 4 HyperCG DMR	chr1	19636400	19636600	T2&T3 Union	ZF-SssI +	Cluster 2 HyperCG DMR	chr1	1780600	1780800	T2&T3 Union	ZF-SssI +	Cluster 3 HyperCG DMR	chr1	905800	906000	T2&T3 Union	ZF-SssI +	Cluster 4 HyperCG DMR
chr1	19938000	19938200	T2&T3 Union	ZF-SssI -/-	Cluster 2 HyperCG DMR	chr1	2455400	2455600	T2&T3 Union	ZF-SssI -/-	Cluster 3 HyperCG DMR	chr1	1708600	1708800	T2&T3 Union	ZF-SssI -/-	Cluster 4 HyperCG DMR	chr1	19774800	19775000	T2&T3 Union	ZF-SssI +	Cluster 2 HyperCG DMR	chr1	1781000	1781200	T2&T3 Union	ZF-SssI +	Cluster 3 HyperCG DMR	chr1	906000	906200	T2&T3 Union	ZF-SssI +	Cluster 4 HyperCG DMR
chr1	20058400	20058600	T2&T3 Union	ZF-SssI -/-	Cluster 2 HyperCG DMR	chr1	2456200	2456400	T2&T3 Union	ZF-SssI -/-	Cluster 3 HyperCG DMR	chr1	1709600	1709800	T2&T3 Union	ZF-SssI -/-	Cluster 4 HyperCG DMR	chr1	19838400	19838600	T2&T3 Union	ZF-SssI +	Cluster 2 HyperCG DMR	chr1	1794600	1794800	T2&T3 Union	ZF-SssI +	Cluster 3 HyperCG DMR	chr1	906200	906400	T2&T3 Union	ZF-SssI +	Cluster 4 HyperCG DMR
chr1	20205200	20205400	T2&T3 Union	ZF-SssI -/-	Cluster 2 HyperCG DMR	chr1	2456600	2456800	T2&T3 Union	ZF-SssI -/-	Cluster 3 HyperCG DMR	chr1	1711400	1711600	T2&T3 Union	ZF-SssI -/-	Cluster 4 HyperCG DMR	chr1	19971800	19972000	T2&T3 Union	ZF-SssI +	Cluster 2 HyperCG DMR	chr1	1794800	1795000	T2&T3 Union	ZF-SssI +	Cluster 3 HyperCG DMR	chr1	908600	908800	T2&T3 Union	ZF-SssI +	Cluster 4 HyperCG DMR
chr1	20302200	20302400	T2&T3 Union	ZF-SssI -/-	Cluster 2 HyperCG DMR	chr1	2463600	2463800	T2&T3 Union	ZF-SssI -/-	Cluster 3 HyperCG DMR	chr1	1712000	1712200	T2&T3 Union	ZF-SssI -/-	Cluster 4 HyperCG DMR	chr1	20080000	20080200	T2&T3 Union	ZF-SssI +	Cluster 2 HyperCG DMR	chr1	1796000	1796200	T2&T3 Union	ZF-SssI +	Cluster 3 HyperCG DMR	chr1	909000	909200	T2&T3 Union	ZF-SssI +	Cluster 4 HyperCG DMR
chr1	20314000	20314200	T2&T3 Union	ZF-SssI -/-	Cluster 2 HyperCG DMR	chr1	2464000	2464200	T2&T3 Union	ZF-SssI -/-	Cluster 3 HyperCG DMR	chr1	1723400	1723600	T2&T3 Union	ZF-SssI -/-	Cluster 4 HyperCG DMR	chr1	20083200	20083400	T2&T3 Union	ZF-SssI +	Cluster 2 HyperCG DMR	chr1	1796200	1796400	T2&T3 Union	ZF-SssI +	Cluster 3 HyperCG DMR	chr1	914200	914400	T2&T3 Union	ZF-SssI +	Cluster 4 HyperCG DMR
chr1	20317000	20317200	T2&T3 Union	ZF-SssI -/-	Cluster 2 HyperCG DMR	chr1	2470200	2470400	T2&T3 Union	ZF-SssI -/-	Cluster 3 HyperCG DMR	chr1	1724200	1724400	T2&T3 Union	ZF-SssI -/-	Cluster 4 HyperCG DMR	chr1	20089400	20089600	T2&T3 Union	ZF-SssI +	Cluster 2 HyperCG DMR	chr1	1802400	1802600	T2&T3 Union	ZF-SssI +	Cluster 3 HyperCG DMR	chr1	915000	915200	T2&T3 Union	ZF-SssI +	Cluster 4 HyperCG DMR
chr1	20330600	20330800	T2&T3 Union	ZF-SssI -/-	Cluster 2 HyperCG DMR	chr1	2479800	2480000	T2&T3 Union	ZF-SssI -/-	Cluster 3 HyperCG DMR	chr1	1746800	1747000	T2&T3 Union	ZF-SssI -/-	Cluster 4 HyperCG DMR	chr1	20274600	20274800	T2&T3 Union	ZF-SssI +	Cluster 2 HyperCG DMR	chr1	1808800	1809000	T2&T3 Union	ZF-SssI +	Cluster 3 HyperCG DMR	chr1	916600	916800	T2&T3 Union	ZF-SssI +	Cluster 4 HyperCG DMR
chr1	20399400	20399600	T2&T3 Union	ZF-SssI -/-	Cluster 2 HyperCG DMR	chr1	2480800	2481000	T2&T3 Union	ZF-SssI -/-	Cluster 3 HyperCG DMR	chr1	1752600	1752800	T2&T3 Union	ZF-SssI -/-	Cluster 4 HyperCG DMR	chr1	20302200	20302400	T2&T3 Union	ZF-SssI +	Cluster 2 HyperCG DMR	chr1	1809200	1809400	T2&T3 Union	ZF-SssI +	Cluster 3 HyperCG DMR	chr1	916800	917000	T2&T3 Union	ZF-SssI +	Cluster 4 HyperCG DMR
chr1	20436000	20436200	T2&T3 Union	ZF-SssI -/-	Cluster 2 HyperCG DMR	chr1	2481400	2481600	T2&T3 Union	ZF-SssI -/-	Cluster 3 HyperCG DMR	chr1	1753400	1753600	T2&T3 Union	ZF-SssI -/-	Cluster 4 HyperCG DMR	chr1	20317000	20317200	T2&T3 Union	ZF-SssI +	Cluster 2 HyperCG DMR	chr1	1809400	1809600	T2&T3 Union	ZF-SssI +	Cluster 3 HyperCG DMR	chr1	918800	919000	T2&T3 Union	ZF-SssI +	Cluster 4 HyperCG DMR
chr1	20585200	20585400	T2&T3 Union	ZF-SssI -/-	Cluster 2 HyperCG DMR	chr1	2481600	2481800	T2&T3 Union	ZF-SssI -/-	Cluster 3 HyperCG DMR	chr1	1760200	1760400	T2&T3 Union	ZF-SssI -/-	Cluster 4 HyperCG DMR	chr1	20382800	20383000	T2&T3 Union	ZF-SssI +	Cluster 2 HyperCG DMR	chr1	1847800	1848000	T2&T3 Union	ZF-SssI +	Cluster 3 HyperCG DMR	chr1	919600	919800	T2&T3 Union	ZF-SssI +	Cluster 4 HyperCG DMR
chr1	20721000	20721200	T2&T3 Union	ZF-SssI -/-	Cluster 2 HyperCG DMR	chr1	2483600	2483800	T2&T3 Union	ZF-SssI -/-	Cluster 3 HyperCG DMR	chr1	1762000	1762200	T2&T3 Union	ZF-SssI -/-	Cluster 4 HyperCG DMR	chr1	20399400	20399600	T2&T3 Union	ZF-SssI +	Cluster 2 HyperCG DMR	chr1	1853800	1854000	T2&T3 Union	ZF-SssI +	Cluster 3 HyperCG DMR	chr1	920000	920200	T2&T3 Union	ZF-SssI +	Cluster 4 HyperCG DMR
chr1	20889200	20889400	T2&T3 Union	ZF-SssI -/-	Cluster 2 HyperCG DMR	chr1	2486200	2486400	T2&T3 Union	ZF-SssI -/-	Cluster 3 HyperCG DMR	chr1	1762400	1762600	T2&T3 Union	ZF-SssI -/-	Cluster 4 HyperCG DMR	chr1	20420000	20420200	T2&T3 Union	ZF-SssI +	Cluster 2 HyperCG DMR	chr1	1894600	1894800	T2&T3 Union	ZF-SssI +	Cluster 3 HyperCG DMR	chr1	920200	920400	T2&T3 Union	ZF-SssI +	Cluster 4 HyperCG DMR
chr1	20933600	20933800	T2&T3 Union	ZF-SssI -/-	Cluster 2 HyperCG DMR	chr1	2492200	2492400	T2&T3 Union	ZF-SssI -/-	Cluster 3 HyperCG DMR	chr1	1762600	1762800	T2&T3 Union	ZF-SssI -/-	Cluster 4 HyperCG DMR	chr1	20543600	20543800	T2&T3 Union	ZF-SssI +	Cluster 2 HyperCG DMR	chr1	1898200	1898400	T2&T3 Union	ZF-SssI +	Cluster 3 HyperCG DMR	chr1	925000	925200	T2&T3 Union	ZF-SssI +	Cluster 4 HyperCG DMR
chr1	20995600	20995800	T2&T3 Union	ZF-SssI -/-	Cluster 2 HyperCG DMR	chr1	2502000	2502200	T2&T3 Union	ZF-SssI -/-	Cluster 3 HyperCG DMR	chr1	1764800	1765000	T2&T3 Union	ZF-SssI -/-	Cluster 4 HyperCG DMR	chr1	20555400	20555600	T2&T3 Union	ZF-SssI +	Cluster 2 HyperCG DMR	chr1	1898600	1898800	T2&T3 Union	ZF-SssI +	Cluster 3 HyperCG DMR	chr1	935000	935200	T2&T3 Union	ZF-SssI +	Cluster 4 HyperCG DMR
chr1	21097000	21097200	T2&T3 Union	ZF-SssI -/-	Cluster 2 HyperCG DMR	chr1	2507800	2508000	T2&T3 Union	ZF-SssI -/-	Cluster 3 HyperCG DMR	chr1	1766800	1767000	T2&T3 Union	ZF-SssI -/-	Cluster 4 HyperCG DMR	chr1	20645800	20646000	T2&T3 Union	ZF-SssI +	Cluster 2 HyperCG DMR	chr1	1902200	1902400	T2&T3 Union	ZF-SssI +	Cluster 3 HyperCG DMR	chr1	935800	936000	T2&T3 Union	ZF-SssI +	Cluster 4 HyperCG DMR
chr1	21139400	21139600	T2&T3 Union	ZF-SssI -/-	Cluster 2 HyperCG DMR	chr1	2509200	2509400	T2&T3 Union	ZF-SssI -/-	Cluster 3 HyperCG DMR	chr1	1767000	1767200	T2&T3 Union	ZF-SssI -/-	Cluster 4 HyperCG DMR	chr1	20721000	20721200	T2&T3 Union	ZF-SssI +	Cluster 2 HyperCG DMR	chr1	1902400	1902600	T2&T3 Union	ZF-SssI +	Cluster 3 HyperCG DMR	chr1	936400	936600	T2&T3 Union	ZF-SssI +	Cluster 4 HyperCG DMR
chr1	21139800	21140000	T2&T3 Union	ZF-SssI -/-	Cluster 2 HyperCG DMR	chr1	2510200	2510400	T2&T3 Union	ZF-SssI -/-	Cluster 3 HyperCG DMR	chr1	1770200	1770400	T2&T3 Union	ZF-SssI -/-	Cluster 4 HyperCG DMR	chr1	20789000	20789200	T2&T3 Union	ZF-SssI +	Cluster 2 HyperCG DMR	chr1	1903600	1903800	T2&T3 Union	ZF-SssI +	Cluster 3 HyperCG DMR	chr1	939200	939400	T2&T3 Union	ZF-SssI +	Cluster 4 HyperCG DMR
chr1	21143600	21143800	T2&T3 Union	ZF-SssI -/-	Cluster 2 HyperCG DMR	chr1	2514600	2514800	T2&T3 Union	ZF-SssI -/-	Cluster 3 HyperCG DMR	chr1	1770600	1770800	T2&T3 Union	ZF-SssI -/-	Cluster 4 HyperCG DMR	chr1	20995600	20995800	T2&T3 Union	ZF-SssI +	Cluster 2 HyperCG DMR	chr1	1904200	1904400	T2&T3 Union	ZF-SssI +	Cluster 3 HyperCG DMR	chr1	940800	941000	T2&T3 Union	ZF-SssI +	Cluster 4 HyperCG DMR
chr1	21276800	21277000	T2&T3 Union	ZF-SssI -/-	Cluster 2 HyperCG DMR	chr1	2515000	2515200	T2&T3 Union	ZF-SssI -/-	Cluster 3 HyperCG DMR	chr1	1770800	1771000	T2&T3 Union	ZF-SssI -/-	Cluster 4 HyperCG DMR	chr1	21097000	21097200	T2&T3 Union	ZF-SssI +	Cluster 2 HyperCG DMR	chr1	1912200	1912400	T2&T3 Union	ZF-SssI +	Cluster 3 HyperCG DMR	chr1	941000	941200	T2&T3 Union	ZF-SssI +	Cluster 4 HyperCG DMR
chr1	21303400	21303600	T2&T3 Union	ZF-SssI -/-	Cluster 2 HyperCG DMR	chr1	2517800	2518000	T2&T3 Union	ZF-SssI -/-	Cluster 3 HyperCG DMR	chr1	1771200	1771400	T2&T3 Union	ZF-SssI -/-	Cluster 4 HyperCG DMR	chr1	21139800	21140000	T2&T3 Union	ZF-SssI +	Cluster 2 HyperCG DMR	chr1	1912400	1912600	T2&T3 Union	ZF-SssI +	Cluster 3 HyperCG DMR	chr1	941200	941400	T2&T3 Union	ZF-SssI +	Cluster 4 HyperCG DMR
chr1	21360200	21360400	T2&T3 Union	ZF-SssI -/-	Cluster 2 HyperCG DMR	chr1	2543400	2543600	T2&T3 Union	ZF-SssI -/-	Cluster 3 HyperCG DMR	chr1	1771400	1771600	T2&T3 Union	ZF-SssI -/-	Cluster 4 HyperCG DMR	chr1	21143600	21143800	T2&T3 Union	ZF-SssI +	Cluster 2 HyperCG DMR	chr1	1912600	1912800	T2&T3 Union	ZF-SssI +	Cluster 3 HyperCG DMR	chr1	942000	942200	T2&T3 Union	ZF-SssI +	Cluster 4 HyperCG DMR
chr1	21451200	21451400	T2&T3 Union	ZF-SssI -/-	Cluster 2 HyperCG DMR	chr1	2544200	2544400	T2&T3 Union	ZF-SssI -/-	Cluster 3 HyperCG DMR	chr1	1776000	1776200	T2&T3 Union	ZF-SssI -/-	Cluster 4 HyperCG DMR	chr1	21360200	21360400	T2&T3 Union	ZF-SssI +	Cluster 2 HyperCG DMR	chr1	1917000	1917200	T2&T3 Union	ZF-SssI +	Cluster 3 HyperCG DMR	chr1	947200	947400	T2&T3 Union	ZF-SssI +	Cluster 4 HyperCG DMR
chr1	21560200	21560400	T2&T3 Union	ZF-SssI -/-	Cluster 2 HyperCG DMR	chr1	2544600	2544800	T2&T3 Union	ZF-SssI -/-	Cluster 3 HyperCG DMR	chr1	1783600	1783800	T2&T3 Union	ZF-SssI -/-	Cluster 4 HyperCG DMR	chr1	21396200	21396400	T2&T3 Union	ZF-SssI +	Cluster 2 HyperCG DMR	chr1	1925400	1925600	T2&T3 Union	ZF-SssI +	Cluster 3 HyperCG DMR	chr1	947400	947600	T2&T3 Union	ZF-SssI +	Cluster 4 HyperCG DMR
chr1	21595400	21595600	T2&T3 Union	ZF-SssI -/-	Cluster 2 HyperCG DMR	chr1	2545200	2545400	T2&T3 Union	ZF-SssI -/-	Cluster 3 HyperCG DMR	chr1	1783800	1784000	T2&T3 Union	ZF-SssI -/-	Cluster 4 HyperCG DMR	chr1	21560200	21560400	T2&T3 Union	ZF-SssI +	Cluster 2 HyperCG DMR	chr1	1925800	1926000	T2&T3 Union	ZF-SssI +	Cluster 3 HyperCG DMR	chr1	948000	948200	T2&T3 Union	ZF-SssI +	Cluster 4 HyperCG DMR
chr1	21597400	21597600	T2&T3 Union	ZF-SssI -/-	Cluster 2 HyperCG DMR	chr1	2545400	2545600	T2&T3 Union	ZF-SssI -/-	Cluster 3 HyperCG DMR	chr1	1784000	1784200	T2&T3 Union	ZF-SssI -/-	Cluster 4 HyperCG DMR	chr1	21597400	21597600	T2&T3 Union	ZF-SssI +	Cluster 2 HyperCG DMR	chr1	1928800	1929000	T2&T3 Union	ZF-SssI +	Cluster 3 HyperCG DMR	chr1	962000	962200	T2&T3 Union	ZF-SssI +	Cluster 4 HyperCG DMR
chr1	21740800	21741000	T2&T3 Union	ZF-SssI -/-	Cluster 2 HyperCG DMR	chr1	2554200	2554400	T2&T3 Union	ZF-SssI -/-	Cluster 3 HyperCG DMR	chr1	1784600	1784800	T2&T3 Union	ZF-SssI -/-	Cluster 4 HyperCG DMR	chr1	21681400	21681600	T2&T3 Union	ZF-SssI +	Cluster 2 HyperCG DMR	chr1	1932000	1932200	T2&T3 Union	ZF-SssI +	Cluster 3 HyperCG DMR	chr1	979400	979600	T2&T3 Union	ZF-SssI +	Cluster 4 HyperCG DMR
chr1	21834400	21834600	T2&T3 Union	ZF-SssI -/-	Cluster 2 HyperCG DMR	chr1	2572800	2573000	T2&T3 Union	ZF-SssI -/-	Cluster 3 HyperCG DMR	chr1	1785400	1785600	T2&T3 Union	ZF-SssI -/-	Cluster 4 HyperCG DMR	chr1	21844400	21844600	T2&T3 Union	ZF-SssI +	Cluster 2 HyperCG DMR	chr1	1943200	1943400	T2&T3 Union	ZF-SssI +	Cluster 3 HyperCG DMR	chr1	984600	984800	T2&T3 Union	ZF-SssI +	Cluster 4 HyperCG DMR
chr1	21862600	21862800	T2&T3 Union	ZF-SssI -/-	Cluster 2 HyperCG DMR	chr1	2574800	2575000	T2&T3 Union	ZF-SssI -/-	Cluster 3 HyperCG DMR	chr1	1789400	1789600	T2&T3 Union	ZF-SssI -/-	Cluster 4 HyperCG DMR	chr1	21862600	21862800	T2&T3 Union	ZF-SssI +	Cluster 2 HyperCG DMR	chr1	1948200	1948400	T2&T3 Union	ZF-SssI +	Cluster 3 HyperCG DMR	chr1	985800	986000	T2&T3 Union	ZF-SssI +	Cluster 4 HyperCG DMR
chr1	21926000	21926200	T2&T3 Union	ZF-SssI -/-	Cluster 2 HyperCG DMR	chr1	2582000	2582200	T2&T3 Union	ZF-SssI -/-	Cluster 3 HyperCG DMR	chr1	1801200	1801400	T2&T3 Union	ZF-SssI -/-	Cluster 4 HyperCG DMR	chr1	21877000	21877200	T2&T3 Union	ZF-SssI +	Cluster 2 HyperCG DMR	chr1	1948400	1948600	T2&T3 Union	ZF-SssI +	Cluster 3 HyperCG DMR	chr1	986200	986400	T2&T3 Union	ZF-SssI +	Cluster 4 HyperCG DMR
chr1	22013800	22014000	T2&T3 Union	ZF-SssI -/-	Cluster 2 HyperCG DMR	chr1	2587000	2587200	T2&T3 Union	ZF-SssI -/-	Cluster 3 HyperCG DMR	chr1	1801400	1801600	T2&T3 Union	ZF-SssI -/-	Cluster 4 HyperCG DMR	chr1	22013800	22014000	T2&T3 Union	ZF-SssI +	Cluster 2 HyperCG DMR	chr1	1950000	1950200	T2&T3 Union	ZF-SssI +	Cluster 3 HyperCG DMR	chr1	990400	990600	T2&T3 Union	ZF-SssI +	Cluster 4 HyperCG DMR
chr1	22019000	22019200	T2&T3 Union	ZF-SssI -/-	Cluster 2 HyperCG DMR	chr1	2594200	2594400	T2&T3 Union	ZF-SssI -/-	Cluster 3 HyperCG DMR	chr1	1808200	1808400	T2&T3 Union	ZF-SssI -/-	Cluster 4 HyperCG DMR	chr1	22019000	22019200	T2&T3 Union	ZF-SssI +	Cluster 2 HyperCG DMR	chr1	1957200	1957400	T2&T3 Union	ZF-SssI +	Cluster 3 HyperCG DMR	chr1	991800	992000	T2&T3 Union	ZF-SssI +	Cluster 4 HyperCG DMR
chr1	22063200	22063400	T2&T3 Union	ZF-SssI -/-	Cluster 2 HyperCG DMR	chr1	2597800	2598000	T2&T3 Union	ZF-SssI -/-	Cluster 3 HyperCG DMR	chr1	1816000	1816200	T2&T3 Union	ZF-SssI -/-	Cluster 4 HyperCG DMR	chr1	22063200	22063400	T2&T3 Union	ZF-SssI +	Cluster 2 HyperCG DMR	chr1	1960800	1961000	T2&T3 Union	ZF-SssI +	Cluster 3 HyperCG DMR	chr1	992000	992200	T2&T3 Union	ZF-SssI +	Cluster 4 HyperCG DMR
chr1	22145400	22145600	T2&T3 Union	ZF-SssI -/-	Cluster 2 HyperCG DMR	chr1	2600600	2600800	T2&T3 Union	ZF-SssI -/-	Cluster 3 HyperCG DMR	chr1	1816400	1816600	T2&T3 Union	ZF-SssI -/-	Cluster 4 HyperCG DMR	chr1	22153600	22153800	T2&T3 Union	ZF-SssI +	Cluster 2 HyperCG DMR	chr1	1961800	1962000	T2&T3 Union	ZF-SssI +	Cluster 3 HyperCG DMR	chr1	992200	992400	T2&T3 Union	ZF-SssI +	Cluster 4 HyperCG DMR
chr1	22153600	22153800	T2&T3 Union	ZF-SssI -/-	Cluster 2 HyperCG DMR	chr1	2601400	2601600	T2&T3 Union	ZF-SssI -/-	Cluster 3 HyperCG DMR	chr1	1835000	1835200	T2&T3 Union	ZF-SssI -/-	Cluster 4 HyperCG DMR	chr1	22157400	22157600	T2&T3 Union	ZF-SssI +	Cluster 2 HyperCG DMR	chr1	1982800	1983000	T2&T3 Union	ZF-SssI +	Cluster 3 HyperCG DMR	chr1	995000	995200	T2&T3 Union	ZF-SssI +	Cluster 4 HyperCG DMR
chr1	22157400	22157600	T2&T3 Union	ZF-SssI -/-	Cluster 2 HyperCG DMR	chr1	2604000	2604200	T2&T3 Union	ZF-SssI -/-	Cluster 3 HyperCG DMR	chr1	1848200	1848400	T2&T3 Union	ZF-SssI -/-	Cluster 4 HyperCG DMR	chr1	22201800	22202000	T2&T3 Union	ZF-SssI +	Cluster 2 HyperCG DMR	chr1	1983400	1983600	T2&T3 Union	ZF-SssI +	Cluster 3 HyperCG DMR	chr1	999800	1000000	T2&T3 Union	ZF-SssI +	Cluster 4 HyperCG DMR
chr1	22201800	22202000	T2&T3 Union	ZF-SssI -/-	Cluster 2 HyperCG DMR	chr1	2604600	2604800	T2&T3 Union	ZF-SssI -/-	Cluster 3 HyperCG DMR	chr1	1852800	1853000	T2&T3 Union	ZF-SssI -/-	Cluster 4 HyperCG DMR	chr1	22384600	22384800	T2&T3 Union	ZF-SssI +	Cluster 2 HyperCG DMR	chr1	1983600	1983800	T2&T3 Union	ZF-SssI +	Cluster 3 HyperCG DMR	chr1	1000000	1000200	T2&T3 Union	ZF-SssI +	Cluster 4 HyperCG DMR
chr1	22210400	22210600	T2&T3 Union	ZF-SssI -/-	Cluster 2 HyperCG DMR	chr1	2604800	2605000	T2&T3 Union	ZF-SssI -/-	Cluster 3 HyperCG DMR	chr1	1853200	1853400	T2&T3 Union	ZF-SssI -/-	Cluster 4 HyperCG DMR	chr1	22403800	22404000	T2&T3 Union	ZF-SssI +	Cluster 2 HyperCG DMR	chr1	1985600	1985800	T2&T3 Union	ZF-SssI +	Cluster 3 HyperCG DMR	chr1	1000200	1000400	T2&T3 Union	ZF-SssI +	Cluster 4 HyperCG DMR
chr1	22348400	22348600	T2&T3 Union	ZF-SssI -/-	Cluster 2 HyperCG DMR	chr1	2605400	2605600	T2&T3 Union	ZF-SssI -/-	Cluster 3 HyperCG DMR	chr1	1854000	1854200	T2&T3 Union	ZF-SssI -/-	Cluster 4 HyperCG DMR	chr1	22418000	22418200	T2&T3 Union	ZF-SssI +	Cluster 2 HyperCG DMR	chr1	1987600	1987800	T2&T3 Union	ZF-SssI +	Cluster 3 HyperCG DMR	chr1	1002600	1002800	T2&T3 Union	ZF-SssI +	Cluster 4 HyperCG DMR
chr1	22384600	22384800	T2&T3 Union	ZF-SssI -/-	Cluster 2 HyperCG DMR	chr1	2617200	2617400	T2&T3 Union	ZF-SssI -/-	Cluster 3 HyperCG DMR	chr1	1854400	1854600	T2&T3 Union	ZF-SssI -/-	Cluster 4 HyperCG DMR	chr1	22469400	22469600	T2&T3 Union	ZF-SssI +	Cluster 2 HyperCG DMR	chr1	1987800	1988000	T2&T3 Union	ZF-SssI +	Cluster 3 HyperCG DMR	chr1	1003000	1003200	T2&T3 Union	ZF-SssI +	Cluster 4 HyperCG DMR
chr1	22403800	22404000	T2&T3 Union	ZF-SssI -/-	Cluster 2 HyperCG DMR	chr1	2632200	2632400	T2&T3 Union	ZF-SssI -/-	Cluster 3 HyperCG DMR	chr1	1856200	1856400	T2&T3 Union	ZF-SssI -/-	Cluster 4 HyperCG DMR	chr1	22565600	22565800	T2&T3 Union	ZF-SssI +	Cluster 2 HyperCG DMR	chr1	2005000	2005200	T2&T3 Union	ZF-SssI +	Cluster 3 HyperCG DMR	chr1	1009400	1009600	T2&T3 Union	ZF-SssI +	Cluster 4 HyperCG DMR
chr1	22404200	22404400	T2&T3 Union	ZF-SssI -/-	Cluster 2 HyperCG DMR	chr1	2632800	2633000	T2&T3 Union	ZF-SssI -/-	Cluster 3 HyperCG DMR	chr1	1857000	1857200	T2&T3 Union	ZF-SssI -/-	Cluster 4 HyperCG DMR	chr1	22587400	22587600	T2&T3 Union	ZF-SssI +	Cluster 2 HyperCG DMR	chr1	2005800	2006000	T2&T3 Union	ZF-SssI +	Cluster 3 HyperCG DMR	chr1	1010400	1010600	T2&T3 Union	ZF-SssI +	Cluster 4 HyperCG DMR
chr1	22418000	22418200	T2&T3 Union	ZF-SssI -/-	Cluster 2 HyperCG DMR	chr1	2643600	2643800	T2&T3 Union	ZF-SssI -/-	Cluster 3 HyperCG DMR	chr1	1857600	1857800	T2&T3 Union	ZF-SssI -/-	Cluster 4 HyperCG DMR	chr1	22647200	22647400	T2&T3 Union	ZF-SssI +	Cluster 2 HyperCG DMR	chr1	2012200	2012400	T2&T3 Union	ZF-SssI +	Cluster 3 HyperCG DMR	chr1	1010800	1011000	T2&T3 Union	ZF-SssI +	Cluster 4 HyperCG DMR
chr1	22469400	22469600	T2&T3 Union	ZF-SssI -/-	Cluster 2 HyperCG DMR	chr1	2644000	2644200	T2&T3 Union	ZF-SssI -/-	Cluster 3 HyperCG DMR	chr1	1867400	1867600	T2&T3 Union	ZF-SssI -/-	Cluster 4 HyperCG DMR	chr1	22647400	22647600	T2&T3 Union	ZF-SssI +	Cluster 2 HyperCG DMR	chr1	2015400	2015600	T2&T3 Union	ZF-SssI +	Cluster 3 HyperCG DMR	chr1	1017200	1017400	T2&T3 Union	ZF-SssI +	Cluster 4 HyperCG DMR
chr1	22565600	22565800	T2&T3 Union	ZF-SssI -/-	Cluster 2 HyperCG DMR	chr1	2645000	2645200	T2&T3 Union	ZF-SssI -/-	Cluster 3 HyperCG DMR	chr1	1867800	1868000	T2&T3 Union	ZF-SssI -/-	Cluster 4 HyperCG DMR	chr1	23121400	23121600	T2&T3 Union	ZF-SssI +	Cluster 2 HyperCG DMR	chr1	2021200	2021400	T2&T3 Union	ZF-SssI +	Cluster 3 HyperCG DMR	chr1	1017400	1017600	T2&T3 Union	ZF-SssI +	Cluster 4 HyperCG DMR
chr1	22587400	22587600	T2&T3 Union	ZF-SssI -/-	Cluster 2 HyperCG DMR	chr1	2647600	2647800	T2&T3 Union	ZF-SssI -/-	Cluster 3 HyperCG DMR	chr1	1879800	1880000	T2&T3 Union	ZF-SssI -/-	Cluster 4 HyperCG DMR	chr1	23349800	23350000	T2&T3 Union	ZF-SssI +	Cluster 2 HyperCG DMR	chr1	2022800	2023000	T2&T3 Union	ZF-SssI +	Cluster 3 HyperCG DMR	chr1	1019200	1019400	T2&T3 Union	ZF-SssI +	Cluster 4 HyperCG DMR
chr1	22647200	22647400	T2&T3 Union	ZF-SssI -/-	Cluster 2 HyperCG DMR	chr1	2648800	2649000	T2&T3 Union	ZF-SssI -/-	Cluster 3 HyperCG DMR	chr1	1885600	1885800	T2&T3 Union	ZF-SssI -/-	Cluster 4 HyperCG DMR	chr1	23454400	23454600	T2&T3 Union	ZF-SssI +	Cluster 2 HyperCG DMR	chr1	2042400	2042600	T2&T3 Union	ZF-SssI +	Cluster 3 HyperCG DMR	chr1	1019600	1019800	T2&T3 Union	ZF-SssI +	Cluster 4 HyperCG DMR
chr1	22647400	22647600	T2&T3 Union	ZF-SssI -/-	Cluster 2 HyperCG DMR	chr1	2649000	2649200	T2&T3 Union	ZF-SssI -/-	Cluster 3 HyperCG DMR	chr1	1885800	1886000	T2&T3 Union	ZF-SssI -/-	Cluster 4 HyperCG DMR	chr1	23454600	23454800	T2&T3 Union	ZF-SssI +	Cluster 2 HyperCG DMR	chr1	2044800	2045000	T2&T3 Union	ZF-SssI +	Cluster 3 HyperCG DMR	chr1	1024800	1025000	T2&T3 Union	ZF-SssI +	Cluster 4 HyperCG DMR
chr1	22687600	22687800	T2&T3 Union	ZF-SssI -/-	Cluster 2 HyperCG DMR	chr1	2687000	2687200	T2&T3 Union	ZF-SssI -/-	Cluster 3 HyperCG DMR	chr1	1886200	1886400	T2&T3 Union	ZF-SssI -/-	Cluster 4 HyperCG DMR	chr1	23640000	23640200	T2&T3 Union	ZF-SssI +	Cluster 2 HyperCG DMR	chr1	2046400	2046600	T2&T3 Union	ZF-SssI +	Cluster 3 HyperCG DMR	chr1	1025600	1025800	T2&T3 Union	ZF-SssI +	Cluster 4 HyperCG DMR
chr1	22966400	22966600	T2&T3 Union	ZF-SssI -/-	Cluster 2 HyperCG DMR	chr1	2702800	2703000	T2&T3 Union	ZF-SssI -/-	Cluster 3 HyperCG DMR	chr1	1894400	1894600	T2&T3 Union	ZF-SssI -/-	Cluster 4 HyperCG DMR	chr1	23640200	23640400	T2&T3 Union	ZF-SssI +	Cluster 2 HyperCG DMR	chr1	2049000	2049200	T2&T3 Union	ZF-SssI +	Cluster 3 HyperCG DMR	chr1	1026200	1026400	T2&T3 Union	ZF-SssI +	Cluster 4 HyperCG DMR
chr1	23121400	23121600	T2&T3 Union	ZF-SssI -/-	Cluster 2 HyperCG DMR	chr1	2705200	2705400	T2&T3 Union	ZF-SssI -/-	Cluster 3 HyperCG DMR	chr1	1899200	1899400	T2&T3 Union	ZF-SssI -/-	Cluster 4 HyperCG DMR	chr1	23885200	23885400	T2&T3 Union	ZF-SssI +	Cluster 2 HyperCG DMR	chr1	2050600	2050800	T2&T3 Union	ZF-SssI +	Cluster 3 HyperCG DMR	chr1	1026400	1026600	T2&T3 Union	ZF-SssI +	Cluster 4 HyperCG DMR
chr1	23349800	23350000	T2&T3 Union	ZF-SssI -/-	Cluster 2 HyperCG DMR	chr1	2709000	2709200	T2&T3 Union	ZF-SssI -/-	Cluster 3 HyperCG DMR	chr1	1901000	1901200	T2&T3 Union	ZF-SssI -/-	Cluster 4 HyperCG DMR	chr1	23927000	23927200	T2&T3 Union	ZF-SssI +	Cluster 2 HyperCG DMR	chr1	2051400	2051600	T2&T3 Union	ZF-SssI +	Cluster 3 HyperCG DMR	chr1	1026600	1026800	T2&T3 Union	ZF-SssI +	Cluster 4 HyperCG DMR
chr1	23426600	23426800	T2&T3 Union	ZF-SssI -/-	Cluster 2 HyperCG DMR	chr1	2714200	2714400	T2&T3 Union	ZF-SssI -/-	Cluster 3 HyperCG DMR	chr1	1903000	1903200	T2&T3 Union	ZF-SssI -/-	Cluster 4 HyperCG DMR	chr1	23944600	23944800	T2&T3 Union	ZF-SssI +	Cluster 2 HyperCG DMR	chr1	2052800	2053000	T2&T3 Union	ZF-SssI +	Cluster 3 HyperCG DMR	chr1	1027200	1027400	T2&T3 Union	ZF-SssI +	Cluster 4 HyperCG DMR
chr1	23454600	23454800	T2&T3 Union	ZF-SssI -/-	Cluster 2 HyperCG DMR	chr1	2725200	2725400	T2&T3 Union	ZF-SssI -/-	Cluster 3 HyperCG DMR	chr1	1914400	1914600	T2&T3 Union	ZF-SssI -/-	Cluster 4 HyperCG DMR	chr1	24154600	24154800	T2&T3 Union	ZF-SssI +	Cluster 2 HyperCG DMR	chr1	2053000	2053200	T2&T3 Union	ZF-SssI +	Cluster 3 HyperCG DMR	chr1	1027400	1027600	T2&T3 Union	ZF-SssI +	Cluster 4 HyperCG DMR
chr1	23640000	23640200	T2&T3 Union	ZF-SssI -/-	Cluster 2 HyperCG DMR	chr1	2726600	2726800	T2&T3 Union	ZF-SssI -/-	Cluster 3 HyperCG DMR	chr1	1914600	1914800	T2&T3 Union	ZF-SssI -/-	Cluster 4 HyperCG DMR	chr1	24161000	24161200	T2&T3 Union	ZF-SssI +	Cluster 2 HyperCG DMR	chr1	2059600	2059800	T2&T3 Union	ZF-SssI +	Cluster 3 HyperCG DMR	chr1	1031600	1031800	T2&T3 Union	ZF-SssI +	Cluster 4 HyperCG DMR
chr1	23640200	23640400	T2&T3 Union	ZF-SssI -/-	Cluster 2 HyperCG DMR	chr1	2732200	2732400	T2&T3 Union	ZF-SssI -/-	Cluster 3 HyperCG DMR	chr1	1920800	1921000	T2&T3 Union	ZF-SssI -/-	Cluster 4 HyperCG DMR	chr1	24179400	24179600	T2&T3 Union	ZF-SssI +	Cluster 2 HyperCG DMR	chr1	2064200	2064400	T2&T3 Union	ZF-SssI +	Cluster 3 HyperCG DMR	chr1	1033200	1033400	T2&T3 Union	ZF-SssI +	Cluster 4 HyperCG DMR
chr1	23646600	23646800	T2&T3 Union	ZF-SssI -/-	Cluster 2 HyperCG DMR	chr1	2732400	2732600	T2&T3 Union	ZF-SssI -/-	Cluster 3 HyperCG DMR	chr1	1923800	1924000	T2&T3 Union	ZF-SssI -/-	Cluster 4 HyperCG DMR	chr1	24249400	24249600	T2&T3 Union	ZF-SssI +	Cluster 2 HyperCG DMR	chr1	2069400	2069600	T2&T3 Union	ZF-SssI +	Cluster 3 HyperCG DMR	chr1	1033600	1033800	T2&T3 Union	ZF-SssI +	Cluster 4 HyperCG DMR
chr1	23810800	23811000	T2&T3 Union	ZF-SssI -/-	Cluster 2 HyperCG DMR	chr1	2733200	2733400	T2&T3 Union	ZF-SssI -/-	Cluster 3 HyperCG DMR	chr1	1925600	1925800	T2&T3 Union	ZF-SssI -/-	Cluster 4 HyperCG DMR	chr1	24309200	24309400	T2&T3 Union	ZF-SssI +	Cluster 2 HyperCG DMR	chr1	2069600	2069800	T2&T3 Union	ZF-SssI +	Cluster 3 HyperCG DMR	chr1	1042400	1042600	T2&T3 Union	ZF-SssI +	Cluster 4 HyperCG DMR
chr1	23885200	23885400	T2&T3 Union	ZF-SssI -/-	Cluster 2 HyperCG DMR	chr1	2734200	2734400	T2&T3 Union	ZF-SssI -/-	Cluster 3 HyperCG DMR	chr1	1951000	1951200	T2&T3 Union	ZF-SssI -/-	Cluster 4 HyperCG DMR	chr1	24309400	24309600	T2&T3 Union	ZF-SssI +	Cluster 2 HyperCG DMR	chr1	2072400	2072600	T2&T3 Union	ZF-SssI +	Cluster 3 HyperCG DMR	chr1	1048600	1048800	T2&T3 Union	ZF-SssI +	Cluster 4 HyperCG DMR
chr1	23927000	23927200	T2&T3 Union	ZF-SssI -/-	Cluster 2 HyperCG DMR	chr1	2740000	2740200	T2&T3 Union	ZF-SssI -/-	Cluster 3 HyperCG DMR	chr1	1960000	1960200	T2&T3 Union	ZF-SssI -/-	Cluster 4 HyperCG DMR	chr1	24422200	24422400	T2&T3 Union	ZF-SssI +	Cluster 2 HyperCG DMR	chr1	2072600	2072800	T2&T3 Union	ZF-SssI +	Cluster 3 HyperCG DMR	chr1	1057200	1057400	T2&T3 Union	ZF-SssI +	Cluster 4 HyperCG DMR
chr1	23962000	23962200	T2&T3 Union	ZF-SssI -/-	Cluster 2 HyperCG DMR	chr1	2741800	2742000	T2&T3 Union	ZF-SssI -/-	Cluster 3 HyperCG DMR	chr1	1960200	1960400	T2&T3 Union	ZF-SssI -/-	Cluster 4 HyperCG DMR	chr1	24456000	24456200	T2&T3 Union	ZF-SssI +	Cluster 2 HyperCG DMR	chr1	2075400	2075600	T2&T3 Union	ZF-SssI +	Cluster 3 HyperCG DMR	chr1	1057400	1057600	T2&T3 Union	ZF-SssI +	Cluster 4 HyperCG DMR
chr1	23982600	23982800	T2&T3 Union	ZF-SssI -/-	Cluster 2 HyperCG DMR	chr1	2742200	2742400	T2&T3 Union	ZF-SssI -/-	Cluster 3 HyperCG DMR	chr1	1962200	1962400	T2&T3 Union	ZF-SssI -/-	Cluster 4 HyperCG DMR	chr1	24620200	24620400	T2&T3 Union	ZF-SssI +	Cluster 2 HyperCG DMR	chr1	2079400	2079600	T2&T3 Union	ZF-SssI +	Cluster 3 HyperCG DMR	chr1	1058000	1058200	T2&T3 Union	ZF-SssI +	Cluster 4 HyperCG DMR
chr1	24154600	24154800	T2&T3 Union	ZF-SssI -/-	Cluster 2 HyperCG DMR	chr1	2742600	2742800	T2&T3 Union	ZF-SssI -/-	Cluster 3 HyperCG DMR	chr1	1966800	1967000	T2&T3 Union	ZF-SssI -/-	Cluster 4 HyperCG DMR	chr1	25104800	25105000	T2&T3 Union	ZF-SssI +	Cluster 2 HyperCG DMR	chr1	2088000	2088200	T2&T3 Union	ZF-SssI +	Cluster 3 HyperCG DMR	chr1	1060200	1060400	T2&T3 Union	ZF-SssI +	Cluster 4 HyperCG DMR
chr1	24161000	24161200	T2&T3 Union	ZF-SssI -/-	Cluster 2 HyperCG DMR	chr1	2742800	2743000	T2&T3 Union	ZF-SssI -/-	Cluster 3 HyperCG DMR	chr1	1967400	1967600	T2&T3 Union	ZF-SssI -/-	Cluster 4 HyperCG DMR	chr1	25111200	25111400	T2&T3 Union	ZF-SssI +	Cluster 2 HyperCG DMR	chr1	2096800	2097000	T2&T3 Union	ZF-SssI +	Cluster 3 HyperCG DMR	chr1	1061200	1061400	T2&T3 Union	ZF-SssI +	Cluster 4 HyperCG DMR
chr1	24173200	24173400	T2&T3 Union	ZF-SssI -/-	Cluster 2 HyperCG DMR	chr1	2743000	2743200	T2&T3 Union	ZF-SssI -/-	Cluster 3 HyperCG DMR	chr1	1979600	1979800	T2&T3 Union	ZF-SssI -/-	Cluster 4 HyperCG DMR	chr1	25148200	25148400	T2&T3 Union	ZF-SssI +	Cluster 2 HyperCG DMR	chr1	2098200	2098400	T2&T3 Union	ZF-SssI +	Cluster 3 HyperCG DMR	chr1	1062400	1062600	T2&T3 Union	ZF-SssI +	Cluster 4 HyperCG DMR
chr1	24179400	24179600	T2&T3 Union	ZF-SssI -/-	Cluster 2 HyperCG DMR	chr1	2745000	2745200	T2&T3 Union	ZF-SssI -/-	Cluster 3 HyperCG DMR	chr1	1983000	1983200	T2&T3 Union	ZF-SssI -/-	Cluster 4 HyperCG DMR	chr1	25258400	25258600	T2&T3 Union	ZF-SssI +	Cluster 2 HyperCG DMR	chr1	2098400	2098600	T2&T3 Union	ZF-SssI +	Cluster 3 HyperCG DMR	chr1	1065000	1065200	T2&T3 Union	ZF-SssI +	Cluster 4 HyperCG DMR
chr1	24246600	24246800	T2&T3 Union	ZF-SssI -/-	Cluster 2 HyperCG DMR	chr1	2750200	2750400	T2&T3 Union	ZF-SssI -/-	Cluster 3 HyperCG DMR	chr1	1984200	1984400	T2&T3 Union	ZF-SssI -/-	Cluster 4 HyperCG DMR	chr1	25349200	25349400	T2&T3 Union	ZF-SssI +	Cluster 2 HyperCG DMR	chr1	2101000	2101200	T2&T3 Union	ZF-SssI +	Cluster 3 HyperCG DMR	chr1	1065400	1065600	T2&T3 Union	ZF-SssI +	Cluster 4 HyperCG DMR
chr1	24249400	24249600	T2&T3 Union	ZF-SssI -/-	Cluster 2 HyperCG DMR	chr1	2770000	2770200	T2&T3 Union	ZF-SssI -/-	Cluster 3 HyperCG DMR	chr1	1986400	1986600	T2&T3 Union	ZF-SssI -/-	Cluster 4 HyperCG DMR	chr1	25485000	25485200	T2&T3 Union	ZF-SssI +	Cluster 2 HyperCG DMR	chr1	2110600	2110800	T2&T3 Union	ZF-SssI +	Cluster 3 HyperCG DMR	chr1	1074200	1074400	T2&T3 Union	ZF-SssI +	Cluster 4 HyperCG DMR
chr1	24291800	24292000	T2&T3 Union	ZF-SssI -/-	Cluster 2 HyperCG DMR	chr1	2772600	2772800	T2&T3 Union	ZF-SssI -/-	Cluster 3 HyperCG DMR	chr1	1993400	1993600	T2&T3 Union	ZF-SssI -/-	Cluster 4 HyperCG DMR	chr1	25511800	25512000	T2&T3 Union	ZF-SssI +	Cluster 2 HyperCG DMR	chr1	2112200	2112400	T2&T3 Union	ZF-SssI +	Cluster 3 HyperCG DMR	chr1	1082000	1082200	T2&T3 Union	ZF-SssI +	Cluster 4 HyperCG DMR
chr1	24309200	24309400	T2&T3 Union	ZF-SssI -/-	Cluster 2 HyperCG DMR	chr1	2776200	2776400	T2&T3 Union	ZF-SssI -/-	Cluster 3 HyperCG DMR	chr1	2003200	2003400	T2&T3 Union	ZF-SssI -/-	Cluster 4 HyperCG DMR	chr1	25836400	25836600	T2&T3 Union	ZF-SssI +	Cluster 2 HyperCG DMR	chr1	2115600	2115800	T2&T3 Union	ZF-SssI +	Cluster 3 HyperCG DMR	chr1	1082200	1082400	T2&T3 Union	ZF-SssI +	Cluster 4 HyperCG DMR
chr1	24309400	24309600	T2&T3 Union	ZF-SssI -/-	Cluster 2 HyperCG DMR	chr1	2782800	2783000	T2&T3 Union	ZF-SssI -/-	Cluster 3 HyperCG DMR	chr1	2003400	2003600	T2&T3 Union	ZF-SssI -/-	Cluster 4 HyperCG DMR	chr1	25909000	25909200	T2&T3 Union	ZF-SssI +	Cluster 2 HyperCG DMR	chr1	2127800	2128000	T2&T3 Union	ZF-SssI +	Cluster 3 HyperCG DMR	chr1	1095400	1095600	T2&T3 Union	ZF-SssI +	Cluster 4 HyperCG DMR
chr1	24312000	24312200	T2&T3 Union	ZF-SssI -/-	Cluster 2 HyperCG DMR	chr1	2783000	2783200	T2&T3 Union	ZF-SssI -/-	Cluster 3 HyperCG DMR	chr1	2014400	2014600	T2&T3 Union	ZF-SssI -/-	Cluster 4 HyperCG DMR	chr1	26068000	26068200	T2&T3 Union	ZF-SssI +	Cluster 2 HyperCG DMR	chr1	2131600	2131800	T2&T3 Union	ZF-SssI +	Cluster 3 HyperCG DMR	chr1	1095600	1095800	T2&T3 Union	ZF-SssI +	Cluster 4 HyperCG DMR
chr1	24382600	24382800	T2&T3 Union	ZF-SssI -/-	Cluster 2 HyperCG DMR	chr1	2804200	2804400	T2&T3 Union	ZF-SssI -/-	Cluster 3 HyperCG DMR	chr1	2016400	2016600	T2&T3 Union	ZF-SssI -/-	Cluster 4 HyperCG DMR	chr1	26388000	26388200	T2&T3 Union	ZF-SssI +	Cluster 2 HyperCG DMR	chr1	2136800	2137000	T2&T3 Union	ZF-SssI +	Cluster 3 HyperCG DMR	chr1	1095800	1096000	T2&T3 Union	ZF-SssI +	Cluster 4 HyperCG DMR
chr1	24456000	24456200	T2&T3 Union	ZF-SssI -/-	Cluster 2 HyperCG DMR	chr1	2807600	2807800	T2&T3 Union	ZF-SssI -/-	Cluster 3 HyperCG DMR	chr1	2016600	2016800	T2&T3 Union	ZF-SssI -/-	Cluster 4 HyperCG DMR	chr1	26421600	26421800	T2&T3 Union	ZF-SssI +	Cluster 2 HyperCG DMR	chr1	2137000	2137200	T2&T3 Union	ZF-SssI +	Cluster 3 HyperCG DMR	chr1	1096600	1096800	T2&T3 Union	ZF-SssI +	Cluster 4 HyperCG DMR
chr1	24526000	24526200	T2&T3 Union	ZF-SssI -/-	Cluster 2 HyperCG DMR	chr1	2814000	2814200	T2&T3 Union	ZF-SssI -/-	Cluster 3 HyperCG DMR	chr1	2027200	2027400	T2&T3 Union	ZF-SssI -/-	Cluster 4 HyperCG DMR	chr1	26633600	26633800	T2&T3 Union	ZF-SssI +	Cluster 2 HyperCG DMR	chr1	2154400	2154600	T2&T3 Union	ZF-SssI +	Cluster 3 HyperCG DMR	chr1	1099800	1100000	T2&T3 Union	ZF-SssI +	Cluster 4 HyperCG DMR
chr1	25093200	25093400	T2&T3 Union	ZF-SssI -/-	Cluster 2 HyperCG DMR	chr1	2821600	2821800	T2&T3 Union	ZF-SssI -/-	Cluster 3 HyperCG DMR	chr1	2028400	2028600	T2&T3 Union	ZF-SssI -/-	Cluster 4 HyperCG DMR	chr1	26808000	26808200	T2&T3 Union	ZF-SssI +	Cluster 2 HyperCG DMR	chr1	2156200	2156400	T2&T3 Union	ZF-SssI +	Cluster 3 HyperCG DMR	chr1	1100400	1100600	T2&T3 Union	ZF-SssI +	Cluster 4 HyperCG DMR
chr1	25104800	25105000	T2&T3 Union	ZF-SssI -/-	Cluster 2 HyperCG DMR	chr1	2821800	2822000	T2&T3 Union	ZF-SssI -/-	Cluster 3 HyperCG DMR	chr1	2036800	2037000	T2&T3 Union	ZF-SssI -/-	Cluster 4 HyperCG DMR	chr1	26843600	26843800	T2&T3 Union	ZF-SssI +	Cluster 2 HyperCG DMR	chr1	2156400	2156600	T2&T3 Union	ZF-SssI +	Cluster 3 HyperCG DMR	chr1	1100600	1100800	T2&T3 Union	ZF-SssI +	Cluster 4 HyperCG DMR
chr1	25141600	25141800	T2&T3 Union	ZF-SssI -/-	Cluster 2 HyperCG DMR	chr1	2830200	2830400	T2&T3 Union	ZF-SssI -/-	Cluster 3 HyperCG DMR	chr1	2038200	2038400	T2&T3 Union	ZF-SssI -/-	Cluster 4 HyperCG DMR	chr1	26876800	26877000	T2&T3 Union	ZF-SssI +	Cluster 2 HyperCG DMR	chr1	2170800	2171000	T2&T3 Union	ZF-SssI +	Cluster 3 HyperCG DMR	chr1	1107000	1107200	T2&T3 Union	ZF-SssI +	Cluster 4 HyperCG DMR
chr1	25142200	25142400	T2&T3 Union	ZF-SssI -/-	Cluster 2 HyperCG DMR	chr1	2831000	2831200	T2&T3 Union	ZF-SssI -/-	Cluster 3 HyperCG DMR	chr1	2047200	2047400	T2&T3 Union	ZF-SssI -/-	Cluster 4 HyperCG DMR	chr1	26969600	26969800	T2&T3 Union	ZF-SssI +	Cluster 2 HyperCG DMR	chr1	2171000	2171200	T2&T3 Union	ZF-SssI +	Cluster 3 HyperCG DMR	chr1	1107200	1107400	T2&T3 Union	ZF-SssI +	Cluster 4 HyperCG DMR
chr1	25199800	25200000	T2&T3 Union	ZF-SssI -/-	Cluster 2 HyperCG DMR	chr1	2832200	2832400	T2&T3 Union	ZF-SssI -/-	Cluster 3 HyperCG DMR	chr1	2049600	2049800	T2&T3 Union	ZF-SssI -/-	Cluster 4 HyperCG DMR	chr1	27010400	27010600	T2&T3 Union	ZF-SssI +	Cluster 2 HyperCG DMR	chr1	2172800	2173000	T2&T3 Union	ZF-SssI +	Cluster 3 HyperCG DMR	chr1	1113800	1114000	T2&T3 Union	ZF-SssI +	Cluster 4 HyperCG DMR
chr1	25264600	25264800	T2&T3 Union	ZF-SssI -/-	Cluster 2 HyperCG DMR	chr1	2833200	2833400	T2&T3 Union	ZF-SssI -/-	Cluster 3 HyperCG DMR	chr1	2051200	2051400	T2&T3 Union	ZF-SssI -/-	Cluster 4 HyperCG DMR	chr1	27077000	27077200	T2&T3 Union	ZF-SssI +	Cluster 2 HyperCG DMR	chr1	2178600	2178800	T2&T3 Union	ZF-SssI +	Cluster 3 HyperCG DMR	chr1	1124600	1124800	T2&T3 Union	ZF-SssI +	Cluster 4 HyperCG DMR
chr1	25485000	25485200	T2&T3 Union	ZF-SssI -/-	Cluster 2 HyperCG DMR	chr1	2833800	2834000	T2&T3 Union	ZF-SssI -/-	Cluster 3 HyperCG DMR	chr1	2054000	2054200	T2&T3 Union	ZF-SssI -/-	Cluster 4 HyperCG DMR	chr1	27328600	27328800	T2&T3 Union	ZF-SssI +	Cluster 2 HyperCG DMR	chr1	2179800	2180000	T2&T3 Union	ZF-SssI +	Cluster 3 HyperCG DMR	chr1	1126600	1126800	T2&T3 Union	ZF-SssI +	Cluster 4 HyperCG DMR
chr1	25511800	25512000	T2&T3 Union	ZF-SssI -/-	Cluster 2 HyperCG DMR	chr1	2845800	2846000	T2&T3 Union	ZF-SssI -/-	Cluster 3 HyperCG DMR	chr1	2056200	2056400	T2&T3 Union	ZF-SssI -/-	Cluster 4 HyperCG DMR	chr1	27387800	27388000	T2&T3 Union	ZF-SssI +	Cluster 2 HyperCG DMR	chr1	2185800	2186000	T2&T3 Union	ZF-SssI +	Cluster 3 HyperCG DMR	chr1	1126800	1127000	T2&T3 Union	ZF-SssI +	Cluster 4 HyperCG DMR
chr1	25807600	25807800	T2&T3 Union	ZF-SssI -/-	Cluster 2 HyperCG DMR	chr1	2859800	2860000	T2&T3 Union	ZF-SssI -/-	Cluster 3 HyperCG DMR	chr1	2058000	2058200	T2&T3 Union	ZF-SssI -/-	Cluster 4 HyperCG DMR	chr1	27923200	27923400	T2&T3 Union	ZF-SssI +	Cluster 2 HyperCG DMR	chr1	2186400	2186600	T2&T3 Union	ZF-SssI +	Cluster 3 HyperCG DMR	chr1	1127800	1128000	T2&T3 Union	ZF-SssI +	Cluster 4 HyperCG DMR
chr1	25836400	25836600	T2&T3 Union	ZF-SssI -/-	Cluster 2 HyperCG DMR	chr1	2877800	2878000	T2&T3 Union	ZF-SssI -/-	Cluster 3 HyperCG DMR	chr1	2059200	2059400	T2&T3 Union	ZF-SssI -/-	Cluster 4 HyperCG DMR	chr1	28121200	28121400	T2&T3 Union	ZF-SssI +	Cluster 2 HyperCG DMR	chr1	2199000	2199200	T2&T3 Union	ZF-SssI +	Cluster 3 HyperCG DMR	chr1	1128200	1128400	T2&T3 Union	ZF-SssI +	Cluster 4 HyperCG DMR
chr1	25909000	25909200	T2&T3 Union	ZF-SssI -/-	Cluster 2 HyperCG DMR	chr1	2881000	2881200	T2&T3 Union	ZF-SssI -/-	Cluster 3 HyperCG DMR	chr1	2073400	2073600	T2&T3 Union	ZF-SssI -/-	Cluster 4 HyperCG DMR	chr1	28172200	28172400	T2&T3 Union	ZF-SssI +	Cluster 2 HyperCG DMR	chr1	2206200	2206400	T2&T3 Union	ZF-SssI +	Cluster 3 HyperCG DMR	chr1	1128400	1128600	T2&T3 Union	ZF-SssI +	Cluster 4 HyperCG DMR
chr1	26068000	26068200	T2&T3 Union	ZF-SssI -/-	Cluster 2 HyperCG DMR	chr1	2883200	2883400	T2&T3 Union	ZF-SssI -/-	Cluster 3 HyperCG DMR	chr1	2075800	2076000	T2&T3 Union	ZF-SssI -/-	Cluster 4 HyperCG DMR	chr1	28197800	28198000	T2&T3 Union	ZF-SssI +	Cluster 2 HyperCG DMR	chr1	2209000	2209200	T2&T3 Union	ZF-SssI +	Cluster 3 HyperCG DMR	chr1	1136000	1136200	T2&T3 Union	ZF-SssI +	Cluster 4 HyperCG DMR
chr1	26336000	26336200	T2&T3 Union	ZF-SssI -/-	Cluster 2 HyperCG DMR	chr1	2883400	2883600	T2&T3 Union	ZF-SssI -/-	Cluster 3 HyperCG DMR	chr1	2079200	2079400	T2&T3 Union	ZF-SssI -/-	Cluster 4 HyperCG DMR	chr1	28262000	28262200	T2&T3 Union	ZF-SssI +	Cluster 2 HyperCG DMR	chr1	2209600	2209800	T2&T3 Union	ZF-SssI +	Cluster 3 HyperCG DMR	chr1	1141800	1142000	T2&T3 Union	ZF-SssI +	Cluster 4 HyperCG DMR
chr1	26633600	26633800	T2&T3 Union	ZF-SssI -/-	Cluster 2 HyperCG DMR	chr1	2894000	2894200	T2&T3 Union	ZF-SssI -/-	Cluster 3 HyperCG DMR	chr1	2087600	2087800	T2&T3 Union	ZF-SssI -/-	Cluster 4 HyperCG DMR	chr1	28720800	28721000	T2&T3 Union	ZF-SssI +	Cluster 2 HyperCG DMR	chr1	2210200	2210400	T2&T3 Union	ZF-SssI +	Cluster 3 HyperCG DMR	chr1	1142000	1142200	T2&T3 Union	ZF-SssI +	Cluster 4 HyperCG DMR
chr1	26843600	26843800	T2&T3 Union	ZF-SssI -/-	Cluster 2 HyperCG DMR	chr1	2895800	2896000	T2&T3 Union	ZF-SssI -/-	Cluster 3 HyperCG DMR	chr1	2097200	2097400	T2&T3 Union	ZF-SssI -/-	Cluster 4 HyperCG DMR	chr1	28910000	28910200	T2&T3 Union	ZF-SssI +	Cluster 2 HyperCG DMR	chr1	2217200	2217400	T2&T3 Union	ZF-SssI +	Cluster 3 HyperCG DMR	chr1	1144800	1145000	T2&T3 Union	ZF-SssI +	Cluster 4 HyperCG DMR
chr1	26876800	26877000	T2&T3 Union	ZF-SssI -/-	Cluster 2 HyperCG DMR	chr1	2902000	2902200	T2&T3 Union	ZF-SssI -/-	Cluster 3 HyperCG DMR	chr1	2107000	2107200	T2&T3 Union	ZF-SssI -/-	Cluster 4 HyperCG DMR	chr1	29025000	29025200	T2&T3 Union	ZF-SssI +	Cluster 2 HyperCG DMR	chr1	2217400	2217600	T2&T3 Union	ZF-SssI +	Cluster 3 HyperCG DMR	chr1	1148800	1149000	T2&T3 Union	ZF-SssI +	Cluster 4 HyperCG DMR
chr1	26969800	26970000	T2&T3 Union	ZF-SssI -/-	Cluster 2 HyperCG DMR	chr1	2913000	2913200	T2&T3 Union	ZF-SssI -/-	Cluster 3 HyperCG DMR	chr1	2111600	2111800	T2&T3 Union	ZF-SssI -/-	Cluster 4 HyperCG DMR	chr1	29060600	29060800	T2&T3 Union	ZF-SssI +	Cluster 2 HyperCG DMR	chr1	2221600	2221800	T2&T3 Union	ZF-SssI +	Cluster 3 HyperCG DMR	chr1	1155200	1155400	T2&T3 Union	ZF-SssI +	Cluster 4 HyperCG DMR
chr1	27010400	27010600	T2&T3 Union	ZF-SssI -/-	Cluster 2 HyperCG DMR	chr1	2918000	2918200	T2&T3 Union	ZF-SssI -/-	Cluster 3 HyperCG DMR	chr1	2111800	2112000	T2&T3 Union	ZF-SssI -/-	Cluster 4 HyperCG DMR	chr1	29145000	29145200	T2&T3 Union	ZF-SssI +	Cluster 2 HyperCG DMR	chr1	2243400	2243600	T2&T3 Union	ZF-SssI +	Cluster 3 HyperCG DMR	chr1	1165400	1165600	T2&T3 Union	ZF-SssI +	Cluster 4 HyperCG DMR
chr1	27270600	27270800	T2&T3 Union	ZF-SssI -/-	Cluster 2 HyperCG DMR	chr1	2918800	2919000	T2&T3 Union	ZF-SssI -/-	Cluster 3 HyperCG DMR	chr1	2112400	2112600	T2&T3 Union	ZF-SssI -/-	Cluster 4 HyperCG DMR	chr1	29675600	29675800	T2&T3 Union	ZF-SssI +	Cluster 2 HyperCG DMR	chr1	2264800	2265000	T2&T3 Union	ZF-SssI +	Cluster 3 HyperCG DMR	chr1	1176000	1176200	T2&T3 Union	ZF-SssI +	Cluster 4 HyperCG DMR
chr1	27367800	27368000	T2&T3 Union	ZF-SssI -/-	Cluster 2 HyperCG DMR	chr1	2919200	2919400	T2&T3 Union	ZF-SssI -/-	Cluster 3 HyperCG DMR	chr1	2112800	2113000	T2&T3 Union	ZF-SssI -/-	Cluster 4 HyperCG DMR	chr1	29750400	29750600	T2&T3 Union	ZF-SssI +	Cluster 2 HyperCG DMR	chr1	2266200	2266400	T2&T3 Union	ZF-SssI +	Cluster 3 HyperCG DMR	chr1	1177800	1178000	T2&T3 Union	ZF-SssI +	Cluster 4 HyperCG DMR
chr1	27702800	27703000	T2&T3 Union	ZF-SssI -/-	Cluster 2 HyperCG DMR	chr1	2919800	2920000	T2&T3 Union	ZF-SssI -/-	Cluster 3 HyperCG DMR	chr1	2115400	2115600	T2&T3 Union	ZF-SssI -/-	Cluster 4 HyperCG DMR	chr1	29802600	29802800	T2&T3 Union	ZF-SssI +	Cluster 2 HyperCG DMR	chr1	2279000	2279200	T2&T3 Union	ZF-SssI +	Cluster 3 HyperCG DMR	chr1	1178800	1179000	T2&T3 Union	ZF-SssI +	Cluster 4 HyperCG DMR
chr1	27808400	27808600	T2&T3 Union	ZF-SssI -/-	Cluster 2 HyperCG DMR	chr1	2922000	2922200	T2&T3 Union	ZF-SssI -/-	Cluster 3 HyperCG DMR	chr1	2123000	2123200	T2&T3 Union	ZF-SssI -/-	Cluster 4 HyperCG DMR	chr1	29929000	29929200	T2&T3 Union	ZF-SssI +	Cluster 2 HyperCG DMR	chr1	2286600	2286800	T2&T3 Union	ZF-SssI +	Cluster 3 HyperCG DMR	chr1	1180200	1180400	T2&T3 Union	ZF-SssI +	Cluster 4 HyperCG DMR
chr1	27812600	27812800	T2&T3 Union	ZF-SssI -/-	Cluster 2 HyperCG DMR	chr1	2922600	2922800	T2&T3 Union	ZF-SssI -/-	Cluster 3 HyperCG DMR	chr1	2123600	2123800	T2&T3 Union	ZF-SssI -/-	Cluster 4 HyperCG DMR	chr1	29934800	29935000	T2&T3 Union	ZF-SssI +	Cluster 2 HyperCG DMR	chr1	2292600	2292800	T2&T3 Union	ZF-SssI +	Cluster 3 HyperCG DMR	chr1	1188800	1189000	T2&T3 Union	ZF-SssI +	Cluster 4 HyperCG DMR
chr1	27962400	27962600	T2&T3 Union	ZF-SssI -/-	Cluster 2 HyperCG DMR	chr1	2929800	2930000	T2&T3 Union	ZF-SssI -/-	Cluster 3 HyperCG DMR	chr1	2126800	2127000	T2&T3 Union	ZF-SssI -/-	Cluster 4 HyperCG DMR	chr1	30031600	30031800	T2&T3 Union	ZF-SssI +	Cluster 2 HyperCG DMR	chr1	2294000	2294200	T2&T3 Union	ZF-SssI +	Cluster 3 HyperCG DMR	chr1	1189000	1189200	T2&T3 Union	ZF-SssI +	Cluster 4 HyperCG DMR
chr1	28026200	28026400	T2&T3 Union	ZF-SssI -/-	Cluster 2 HyperCG DMR	chr1	2937800	2938000	T2&T3 Union	ZF-SssI -/-	Cluster 3 HyperCG DMR	chr1	2127600	2127800	T2&T3 Union	ZF-SssI -/-	Cluster 4 HyperCG DMR	chr1	30163200	30163400	T2&T3 Union	ZF-SssI +	Cluster 2 HyperCG DMR	chr1	2294200	2294400	T2&T3 Union	ZF-SssI +	Cluster 3 HyperCG DMR	chr1	1189400	1189600	T2&T3 Union	ZF-SssI +	Cluster 4 HyperCG DMR
chr1	28121200	28121400	T2&T3 Union	ZF-SssI -/-	Cluster 2 HyperCG DMR	chr1	2939800	2940000	T2&T3 Union	ZF-SssI -/-	Cluster 3 HyperCG DMR	chr1	2130400	2130600	T2&T3 Union	ZF-SssI -/-	Cluster 4 HyperCG DMR	chr1	30322200	30322400	T2&T3 Union	ZF-SssI +	Cluster 2 HyperCG DMR	chr1	2295800	2296000	T2&T3 Union	ZF-SssI +	Cluster 3 HyperCG DMR	chr1	1192200	1192400	T2&T3 Union	ZF-SssI +	Cluster 4 HyperCG DMR
chr1	28152800	28153000	T2&T3 Union	ZF-SssI -/-	Cluster 2 HyperCG DMR	chr1	2940000	2940200	T2&T3 Union	ZF-SssI -/-	Cluster 3 HyperCG DMR	chr1	2149800	2150000	T2&T3 Union	ZF-SssI -/-	Cluster 4 HyperCG DMR	chr1	30325200	30325400	T2&T3 Union	ZF-SssI +	Cluster 2 HyperCG DMR	chr1	2296600	2296800	T2&T3 Union	ZF-SssI +	Cluster 3 HyperCG DMR	chr1	1192400	1192600	T2&T3 Union	ZF-SssI +	Cluster 4 HyperCG DMR
chr1	28172200	28172400	T2&T3 Union	ZF-SssI -/-	Cluster 2 HyperCG DMR	chr1	2953200	2953400	T2&T3 Union	ZF-SssI -/-	Cluster 3 HyperCG DMR	chr1	2150800	2151000	T2&T3 Union	ZF-SssI -/-	Cluster 4 HyperCG DMR	chr1	30362000	30362200	T2&T3 Union	ZF-SssI +	Cluster 2 HyperCG DMR	chr1	2306600	2306800	T2&T3 Union	ZF-SssI +	Cluster 3 HyperCG DMR	chr1	1193400	1193600	T2&T3 Union	ZF-SssI +	Cluster 4 HyperCG DMR
chr1	28197800	28198000	T2&T3 Union	ZF-SssI -/-	Cluster 2 HyperCG DMR	chr1	2956800	2957000	T2&T3 Union	ZF-SssI -/-	Cluster 3 HyperCG DMR	chr1	2151000	2151200	T2&T3 Union	ZF-SssI -/-	Cluster 4 HyperCG DMR	chr2	65800	66000	T2&T3 Union	ZF-SssI +	Cluster 2 HyperCG DMR	chr1	2308000	2308200	T2&T3 Union	ZF-SssI +	Cluster 3 HyperCG DMR	chr1	1196600	1196800	T2&T3 Union	ZF-SssI +	Cluster 4 HyperCG DMR
chr1	28262000	28262200	T2&T3 Union	ZF-SssI -/-	Cluster 2 HyperCG DMR	chr1	2969400	2969600	T2&T3 Union	ZF-SssI -/-	Cluster 3 HyperCG DMR	chr1	2151400	2151600	T2&T3 Union	ZF-SssI -/-	Cluster 4 HyperCG DMR	chr2	72400	72600	T2&T3 Union	ZF-SssI +	Cluster 2 HyperCG DMR	chr1	2309200	2309400	T2&T3 Union	ZF-SssI +	Cluster 3 HyperCG DMR	chr1	1203400	1203600	T2&T3 Union	ZF-SssI +	Cluster 4 HyperCG DMR
chr1	28641800	28642000	T2&T3 Union	ZF-SssI -/-	Cluster 2 HyperCG DMR	chr1	2981600	2981800	T2&T3 Union	ZF-SssI -/-	Cluster 3 HyperCG DMR	chr1	2158600	2158800	T2&T3 Union	ZF-SssI -/-	Cluster 4 HyperCG DMR	chr2	82800	83000	T2&T3 Union	ZF-SssI +	Cluster 2 HyperCG DMR	chr1	2310200	2310400	T2&T3 Union	ZF-SssI +	Cluster 3 HyperCG DMR	chr1	1209200	1209400	T2&T3 Union	ZF-SssI +	Cluster 4 HyperCG DMR
chr1	28716800	28717000	T2&T3 Union	ZF-SssI -/-	Cluster 2 HyperCG DMR	chr1	2993400	2993600	T2&T3 Union	ZF-SssI -/-	Cluster 3 HyperCG DMR	chr1	2159000	2159200	T2&T3 Union	ZF-SssI -/-	Cluster 4 HyperCG DMR	chr2	195000	195200	T2&T3 Union	ZF-SssI +	Cluster 2 HyperCG DMR	chr1	2310400	2310600	T2&T3 Union	ZF-SssI +	Cluster 3 HyperCG DMR	chr1	1209400	1209600	T2&T3 Union	ZF-SssI +	Cluster 4 HyperCG DMR
chr1	28910000	28910200	T2&T3 Union	ZF-SssI -/-	Cluster 2 HyperCG DMR	chr1	2995200	2995400	T2&T3 Union	ZF-SssI -/-	Cluster 3 HyperCG DMR	chr1	2159200	2159400	T2&T3 Union	ZF-SssI -/-	Cluster 4 HyperCG DMR	chr2	248400	248600	T2&T3 Union	ZF-SssI +	Cluster 2 HyperCG DMR	chr1	2310800	2311000	T2&T3 Union	ZF-SssI +	Cluster 3 HyperCG DMR	chr1	1209600	1209800	T2&T3 Union	ZF-SssI +	Cluster 4 HyperCG DMR
chr1	29025000	29025200	T2&T3 Union	ZF-SssI -/-	Cluster 2 HyperCG DMR	chr1	2996200	2996400	T2&T3 Union	ZF-SssI -/-	Cluster 3 HyperCG DMR	chr1	2167200	2167400	T2&T3 Union	ZF-SssI -/-	Cluster 4 HyperCG DMR	chr2	340400	340600	T2&T3 Union	ZF-SssI +	Cluster 2 HyperCG DMR	chr1	2313800	2314000	T2&T3 Union	ZF-SssI +	Cluster 3 HyperCG DMR	chr1	1209800	1210000	T2&T3 Union	ZF-SssI +	Cluster 4 HyperCG DMR
chr1	29145000	29145200	T2&T3 Union	ZF-SssI -/-	Cluster 2 HyperCG DMR	chr1	2998400	2998600	T2&T3 Union	ZF-SssI -/-	Cluster 3 HyperCG DMR	chr1	2171200	2171400	T2&T3 Union	ZF-SssI -/-	Cluster 4 HyperCG DMR	chr2	350600	350800	T2&T3 Union	ZF-SssI +	Cluster 2 HyperCG DMR	chr1	2314000	2314200	T2&T3 Union	ZF-SssI +	Cluster 3 HyperCG DMR	chr1	1210000	1210200	T2&T3 Union	ZF-SssI +	Cluster 4 HyperCG DMR
chr1	29476600	29476800	T2&T3 Union	ZF-SssI -/-	Cluster 2 HyperCG DMR	chr1	3000200	3000400	T2&T3 Union	ZF-SssI -/-	Cluster 3 HyperCG DMR	chr1	2192000	2192200	T2&T3 Union	ZF-SssI -/-	Cluster 4 HyperCG DMR	chr2	363200	363400	T2&T3 Union	ZF-SssI +	Cluster 2 HyperCG DMR	chr1	2330000	2330200	T2&T3 Union	ZF-SssI +	Cluster 3 HyperCG DMR	chr1	1210200	1210400	T2&T3 Union	ZF-SssI +	Cluster 4 HyperCG DMR
chr1	29673800	29674000	T2&T3 Union	ZF-SssI -/-	Cluster 2 HyperCG DMR	chr1	3001600	3001800	T2&T3 Union	ZF-SssI -/-	Cluster 3 HyperCG DMR	chr1	2192400	2192600	T2&T3 Union	ZF-SssI -/-	Cluster 4 HyperCG DMR	chr2	425000	425200	T2&T3 Union	ZF-SssI +	Cluster 2 HyperCG DMR	chr1	2330600	2330800	T2&T3 Union	ZF-SssI +	Cluster 3 HyperCG DMR	chr1	1211400	1211600	T2&T3 Union	ZF-SssI +	Cluster 4 HyperCG DMR
chr1	29675600	29675800	T2&T3 Union	ZF-SssI -/-	Cluster 2 HyperCG DMR	chr1	3006400	3006600	T2&T3 Union	ZF-SssI -/-	Cluster 3 HyperCG DMR	chr1	2198600	2198800	T2&T3 Union	ZF-SssI -/-	Cluster 4 HyperCG DMR	chr2	461400	461600	T2&T3 Union	ZF-SssI +	Cluster 2 HyperCG DMR	chr1	2331000	2331200	T2&T3 Union	ZF-SssI +	Cluster 3 HyperCG DMR	chr1	1212000	1212200	T2&T3 Union	ZF-SssI +	Cluster 4 HyperCG DMR
chr1	29681400	29681600	T2&T3 Union	ZF-SssI -/-	Cluster 2 HyperCG DMR	chr1	3007000	3007200	T2&T3 Union	ZF-SssI -/-	Cluster 3 HyperCG DMR	chr1	2206400	2206600	T2&T3 Union	ZF-SssI -/-	Cluster 4 HyperCG DMR	chr2	531200	531400	T2&T3 Union	ZF-SssI +	Cluster 2 HyperCG DMR	chr1	2337000	2337200	T2&T3 Union	ZF-SssI +	Cluster 3 HyperCG DMR	chr1	1212800	1213000	T2&T3 Union	ZF-SssI +	Cluster 4 HyperCG DMR
chr1	29750000	29750200	T2&T3 Union	ZF-SssI -/-	Cluster 2 HyperCG DMR	chr1	3007600	3007800	T2&T3 Union	ZF-SssI -/-	Cluster 3 HyperCG DMR	chr1	2218200	2218400	T2&T3 Union	ZF-SssI -/-	Cluster 4 HyperCG DMR	chr2	566400	566600	T2&T3 Union	ZF-SssI +	Cluster 2 HyperCG DMR	chr1	2342600	2342800	T2&T3 Union	ZF-SssI +	Cluster 3 HyperCG DMR	chr1	1213000	1213200	T2&T3 Union	ZF-SssI +	Cluster 4 HyperCG DMR
chr1	29802600	29802800	T2&T3 Union	ZF-SssI -/-	Cluster 2 HyperCG DMR	chr1	3009400	3009600	T2&T3 Union	ZF-SssI -/-	Cluster 3 HyperCG DMR	chr1	2220600	2220800	T2&T3 Union	ZF-SssI -/-	Cluster 4 HyperCG DMR	chr2	796200	796400	T2&T3 Union	ZF-SssI +	Cluster 2 HyperCG DMR	chr1	2343000	2343200	T2&T3 Union	ZF-SssI +	Cluster 3 HyperCG DMR	chr1	1213600	1213800	T2&T3 Union	ZF-SssI +	Cluster 4 HyperCG DMR
chr1	29931200	29931400	T2&T3 Union	ZF-SssI -/-	Cluster 2 HyperCG DMR	chr1	3026800	3027000	T2&T3 Union	ZF-SssI -/-	Cluster 3 HyperCG DMR	chr1	2220800	2221000	T2&T3 Union	ZF-SssI -/-	Cluster 4 HyperCG DMR	chr2	840600	840800	T2&T3 Union	ZF-SssI +	Cluster 2 HyperCG DMR	chr1	2346000	2346200	T2&T3 Union	ZF-SssI +	Cluster 3 HyperCG DMR	chr1	1213800	1214000	T2&T3 Union	ZF-SssI +	Cluster 4 HyperCG DMR
chr1	29934800	29935000	T2&T3 Union	ZF-SssI -/-	Cluster 2 HyperCG DMR	chr1	3032800	3033000	T2&T3 Union	ZF-SssI -/-	Cluster 3 HyperCG DMR	chr1	2221200	2221400	T2&T3 Union	ZF-SssI -/-	Cluster 4 HyperCG DMR	chr2	970600	970800	T2&T3 Union	ZF-SssI +	Cluster 2 HyperCG DMR	chr1	2350600	2350800	T2&T3 Union	ZF-SssI +	Cluster 3 HyperCG DMR	chr1	1214200	1214400	T2&T3 Union	ZF-SssI +	Cluster 4 HyperCG DMR
chr1	29950400	29950600	T2&T3 Union	ZF-SssI -/-	Cluster 2 HyperCG DMR	chr1	3036600	3036800	T2&T3 Union	ZF-SssI -/-	Cluster 3 HyperCG DMR	chr1	2227000	2227200	T2&T3 Union	ZF-SssI -/-	Cluster 4 HyperCG DMR	chr2	1119000	1119200	T2&T3 Union	ZF-SssI +	Cluster 2 HyperCG DMR	chr1	2359600	2359800	T2&T3 Union	ZF-SssI +	Cluster 3 HyperCG DMR	chr1	1214800	1215000	T2&T3 Union	ZF-SssI +	Cluster 4 HyperCG DMR
chr1	30031600	30031800	T2&T3 Union	ZF-SssI -/-	Cluster 2 HyperCG DMR	chr1	3054600	3054800	T2&T3 Union	ZF-SssI -/-	Cluster 3 HyperCG DMR	chr1	2229600	2229800	T2&T3 Union	ZF-SssI -/-	Cluster 4 HyperCG DMR	chr2	1151000	1151200	T2&T3 Union	ZF-SssI +	Cluster 2 HyperCG DMR	chr1	2361000	2361200	T2&T3 Union	ZF-SssI +	Cluster 3 HyperCG DMR	chr1	1215000	1215200	T2&T3 Union	ZF-SssI +	Cluster 4 HyperCG DMR
chr1	30163200	30163400	T2&T3 Union	ZF-SssI -/-	Cluster 2 HyperCG DMR	chr1	3073200	3073400	T2&T3 Union	ZF-SssI -/-	Cluster 3 HyperCG DMR	chr1	2245800	2246000	T2&T3 Union	ZF-SssI -/-	Cluster 4 HyperCG DMR	chr2	1233000	1233200	T2&T3 Union	ZF-SssI +	Cluster 2 HyperCG DMR	chr1	2363400	2363600	T2&T3 Union	ZF-SssI +	Cluster 3 HyperCG DMR	chr1	1217600	1217800	T2&T3 Union	ZF-SssI +	Cluster 4 HyperCG DMR
chr1	30182600	30182800	T2&T3 Union	ZF-SssI -/-	Cluster 2 HyperCG DMR	chr1	3078000	3078200	T2&T3 Union	ZF-SssI -/-	Cluster 3 HyperCG DMR	chr1	2246000	2246200	T2&T3 Union	ZF-SssI -/-	Cluster 4 HyperCG DMR	chr2	1243800	1244000	T2&T3 Union	ZF-SssI +	Cluster 2 HyperCG DMR	chr1	2370600	2370800	T2&T3 Union	ZF-SssI +	Cluster 3 HyperCG DMR	chr1	1218000	1218200	T2&T3 Union	ZF-SssI +	Cluster 4 HyperCG DMR
chr1	30322200	30322400	T2&T3 Union	ZF-SssI -/-	Cluster 2 HyperCG DMR	chr1	3078800	3079000	T2&T3 Union	ZF-SssI -/-	Cluster 3 HyperCG DMR	chr1	2247200	2247400	T2&T3 Union	ZF-SssI -/-	Cluster 4 HyperCG DMR	chr2	1266200	1266400	T2&T3 Union	ZF-SssI +	Cluster 2 HyperCG DMR	chr1	2385600	2385800	T2&T3 Union	ZF-SssI +	Cluster 3 HyperCG DMR	chr1	1223000	1223200	T2&T3 Union	ZF-SssI +	Cluster 4 HyperCG DMR
chr1	30325200	30325400	T2&T3 Union	ZF-SssI -/-	Cluster 2 HyperCG DMR	chr1	3079000	3079200	T2&T3 Union	ZF-SssI -/-	Cluster 3 HyperCG DMR	chr1	2254000	2254200	T2&T3 Union	ZF-SssI -/-	Cluster 4 HyperCG DMR	chr2	1344000	1344200	T2&T3 Union	ZF-SssI +	Cluster 2 HyperCG DMR	chr1	2386200	2386400	T2&T3 Union	ZF-SssI +	Cluster 3 HyperCG DMR	chr1	1230600	1230800	T2&T3 Union	ZF-SssI +	Cluster 4 HyperCG DMR
chr1	30362000	30362200	T2&T3 Union	ZF-SssI -/-	Cluster 2 HyperCG DMR	chr1	3097600	3097800	T2&T3 Union	ZF-SssI -/-	Cluster 3 HyperCG DMR	chr1	2256400	2256600	T2&T3 Union	ZF-SssI -/-	Cluster 4 HyperCG DMR	chr2	1344800	1345000	T2&T3 Union	ZF-SssI +	Cluster 2 HyperCG DMR	chr1	2396800	2397000	T2&T3 Union	ZF-SssI +	Cluster 3 HyperCG DMR	chr1	1235000	1235200	T2&T3 Union	ZF-SssI +	Cluster 4 HyperCG DMR
chr2	23000	23200	T2&T3 Union	ZF-SssI -/-	Cluster 2 HyperCG DMR	chr1	3105800	3106000	T2&T3 Union	ZF-SssI -/-	Cluster 3 HyperCG DMR	chr1	2259200	2259400	T2&T3 Union	ZF-SssI -/-	Cluster 4 HyperCG DMR	chr2	1361200	1361400	T2&T3 Union	ZF-SssI +	Cluster 2 HyperCG DMR	chr1	2397400	2397600	T2&T3 Union	ZF-SssI +	Cluster 3 HyperCG DMR	chr1	1241200	1241400	T2&T3 Union	ZF-SssI +	Cluster 4 HyperCG DMR
chr2	36800	37000	T2&T3 Union	ZF-SssI -/-	Cluster 2 HyperCG DMR	chr1	3109600	3109800	T2&T3 Union	ZF-SssI -/-	Cluster 3 HyperCG DMR	chr1	2259400	2259600	T2&T3 Union	ZF-SssI -/-	Cluster 4 HyperCG DMR	chr2	1389800	1390000	T2&T3 Union	ZF-SssI +	Cluster 2 HyperCG DMR	chr1	2397600	2397800	T2&T3 Union	ZF-SssI +	Cluster 3 HyperCG DMR	chr1	1241800	1242000	T2&T3 Union	ZF-SssI +	Cluster 4 HyperCG DMR
chr2	44600	44800	T2&T3 Union	ZF-SssI -/-	Cluster 2 HyperCG DMR	chr1	3111200	3111400	T2&T3 Union	ZF-SssI -/-	Cluster 3 HyperCG DMR	chr1	2264000	2264200	T2&T3 Union	ZF-SssI -/-	Cluster 4 HyperCG DMR	chr2	1507200	1507400	T2&T3 Union	ZF-SssI +	Cluster 2 HyperCG DMR	chr1	2401600	2401800	T2&T3 Union	ZF-SssI +	Cluster 3 HyperCG DMR	chr1	1243400	1243600	T2&T3 Union	ZF-SssI +	Cluster 4 HyperCG DMR
chr2	46800	47000	T2&T3 Union	ZF-SssI -/-	Cluster 2 HyperCG DMR	chr1	3111800	3112000	T2&T3 Union	ZF-SssI -/-	Cluster 3 HyperCG DMR	chr1	2264200	2264400	T2&T3 Union	ZF-SssI -/-	Cluster 4 HyperCG DMR	chr2	1533000	1533200	T2&T3 Union	ZF-SssI +	Cluster 2 HyperCG DMR	chr1	2410600	2410800	T2&T3 Union	ZF-SssI +	Cluster 3 HyperCG DMR	chr1	1243600	1243800	T2&T3 Union	ZF-SssI +	Cluster 4 HyperCG DMR
chr2	65000	65200	T2&T3 Union	ZF-SssI -/-	Cluster 2 HyperCG DMR	chr1	3112200	3112400	T2&T3 Union	ZF-SssI -/-	Cluster 3 HyperCG DMR	chr1	2274400	2274600	T2&T3 Union	ZF-SssI -/-	Cluster 4 HyperCG DMR	chr2	1635000	1635200	T2&T3 Union	ZF-SssI +	Cluster 2 HyperCG DMR	chr1	2410800	2411000	T2&T3 Union	ZF-SssI +	Cluster 3 HyperCG DMR	chr1	1243800	1244000	T2&T3 Union	ZF-SssI +	Cluster 4 HyperCG DMR
chr2	65800	66000	T2&T3 Union	ZF-SssI -/-	Cluster 2 HyperCG DMR	chr1	3114200	3114400	T2&T3 Union	ZF-SssI -/-	Cluster 3 HyperCG DMR	chr1	2278400	2278600	T2&T3 Union	ZF-SssI -/-	Cluster 4 HyperCG DMR	chr2	1659400	1659600	T2&T3 Union	ZF-SssI +	Cluster 2 HyperCG DMR	chr1	2418800	2419000	T2&T3 Union	ZF-SssI +	Cluster 3 HyperCG DMR	chr1	1244200	1244400	T2&T3 Union	ZF-SssI +	Cluster 4 HyperCG DMR
chr2	82800	83000	T2&T3 Union	ZF-SssI -/-	Cluster 2 HyperCG DMR	chr1	3127400	3127600	T2&T3 Union	ZF-SssI -/-	Cluster 3 HyperCG DMR	chr1	2278800	2279000	T2&T3 Union	ZF-SssI -/-	Cluster 4 HyperCG DMR	chr2	1661800	1662000	T2&T3 Union	ZF-SssI +	Cluster 2 HyperCG DMR	chr1	2419000	2419200	T2&T3 Union	ZF-SssI +	Cluster 3 HyperCG DMR	chr1	1245200	1245400	T2&T3 Union	ZF-SssI +	Cluster 4 HyperCG DMR
chr2	248400	248600	T2&T3 Union	ZF-SssI -/-	Cluster 2 HyperCG DMR	chr1	3143400	3143600	T2&T3 Union	ZF-SssI -/-	Cluster 3 HyperCG DMR	chr1	2288000	2288200	T2&T3 Union	ZF-SssI -/-	Cluster 4 HyperCG DMR	chr2	1664600	1664800	T2&T3 Union	ZF-SssI +	Cluster 2 HyperCG DMR	chr1	2420400	2420600	T2&T3 Union	ZF-SssI +	Cluster 3 HyperCG DMR	chr1	1245400	1245600	T2&T3 Union	ZF-SssI +	Cluster 4 HyperCG DMR
chr2	340400	340600	T2&T3 Union	ZF-SssI -/-	Cluster 2 HyperCG DMR	chr1	3146800	3147000	T2&T3 Union	ZF-SssI -/-	Cluster 3 HyperCG DMR	chr1	2288600	2288800	T2&T3 Union	ZF-SssI -/-	Cluster 4 HyperCG DMR	chr2	1759600	1759800	T2&T3 Union	ZF-SssI +	Cluster 2 HyperCG DMR	chr1	2425600	2425800	T2&T3 Union	ZF-SssI +	Cluster 3 HyperCG DMR	chr1	1245600	1245800	T2&T3 Union	ZF-SssI +	Cluster 4 HyperCG DMR
chr2	363200	363400	T2&T3 Union	ZF-SssI -/-	Cluster 2 HyperCG DMR	chr1	3177000	3177200	T2&T3 Union	ZF-SssI -/-	Cluster 3 HyperCG DMR	chr1	2290200	2290400	T2&T3 Union	ZF-SssI -/-	Cluster 4 HyperCG DMR	chr2	1785800	1786000	T2&T3 Union	ZF-SssI +	Cluster 2 HyperCG DMR	chr1	2427800	2428000	T2&T3 Union	ZF-SssI +	Cluster 3 HyperCG DMR	chr1	1246800	1247000	T2&T3 Union	ZF-SssI +	Cluster 4 HyperCG DMR
chr2	375800	376000	T2&T3 Union	ZF-SssI -/-	Cluster 2 HyperCG DMR	chr1	3181800	3182000	T2&T3 Union	ZF-SssI -/-	Cluster 3 HyperCG DMR	chr1	2294600	2294800	T2&T3 Union	ZF-SssI -/-	Cluster 4 HyperCG DMR	chr2	1809000	1809200	T2&T3 Union	ZF-SssI +	Cluster 2 HyperCG DMR	chr1	2428000	2428200	T2&T3 Union	ZF-SssI +	Cluster 3 HyperCG DMR	chr1	1247400	1247600	T2&T3 Union	ZF-SssI +	Cluster 4 HyperCG DMR
chr2	461400	461600	T2&T3 Union	ZF-SssI -/-	Cluster 2 HyperCG DMR	chr1	3196400	3196600	T2&T3 Union	ZF-SssI -/-	Cluster 3 HyperCG DMR	chr1	2313600	2313800	T2&T3 Union	ZF-SssI -/-	Cluster 4 HyperCG DMR	chr2	1829400	1829600	T2&T3 Union	ZF-SssI +	Cluster 2 HyperCG DMR	chr1	2453400	2453600	T2&T3 Union	ZF-SssI +	Cluster 3 HyperCG DMR	chr1	1253600	1253800	T2&T3 Union	ZF-SssI +	Cluster 4 HyperCG DMR
chr2	556600	556800	T2&T3 Union	ZF-SssI -/-	Cluster 2 HyperCG DMR	chr1	3204600	3204800	T2&T3 Union	ZF-SssI -/-	Cluster 3 HyperCG DMR	chr1	2320200	2320400	T2&T3 Union	ZF-SssI -/-	Cluster 4 HyperCG DMR	chr2	1865200	1865400	T2&T3 Union	ZF-SssI +	Cluster 2 HyperCG DMR	chr1	2455400	2455600	T2&T3 Union	ZF-SssI +	Cluster 3 HyperCG DMR	chr1	1254200	1254400	T2&T3 Union	ZF-SssI +	Cluster 4 HyperCG DMR
chr2	927800	928000	T2&T3 Union	ZF-SssI -/-	Cluster 2 HyperCG DMR	chr1	3208000	3208200	T2&T3 Union	ZF-SssI -/-	Cluster 3 HyperCG DMR	chr1	2323400	2323600	T2&T3 Union	ZF-SssI -/-	Cluster 4 HyperCG DMR	chr2	1886000	1886200	T2&T3 Union	ZF-SssI +	Cluster 2 HyperCG DMR	chr1	2456200	2456400	T2&T3 Union	ZF-SssI +	Cluster 3 HyperCG DMR	chr1	1255200	1255400	T2&T3 Union	ZF-SssI +	Cluster 4 HyperCG DMR
chr2	970600	970800	T2&T3 Union	ZF-SssI -/-	Cluster 2 HyperCG DMR	chr1	3218600	3218800	T2&T3 Union	ZF-SssI -/-	Cluster 3 HyperCG DMR	chr1	2326000	2326200	T2&T3 Union	ZF-SssI -/-	Cluster 4 HyperCG DMR	chr2	1944200	1944400	T2&T3 Union	ZF-SssI +	Cluster 2 HyperCG DMR	chr1	2456600	2456800	T2&T3 Union	ZF-SssI +	Cluster 3 HyperCG DMR	chr1	1255400	1255600	T2&T3 Union	ZF-SssI +	Cluster 4 HyperCG DMR
chr2	1200400	1200600	T2&T3 Union	ZF-SssI -/-	Cluster 2 HyperCG DMR	chr1	3220600	3220800	T2&T3 Union	ZF-SssI -/-	Cluster 3 HyperCG DMR	chr1	2326400	2326600	T2&T3 Union	ZF-SssI -/-	Cluster 4 HyperCG DMR	chr2	1945200	1945400	T2&T3 Union	ZF-SssI +	Cluster 2 HyperCG DMR	chr1	2459000	2459200	T2&T3 Union	ZF-SssI +	Cluster 3 HyperCG DMR	chr1	1256400	1256600	T2&T3 Union	ZF-SssI +	Cluster 4 HyperCG DMR
chr2	1233000	1233200	T2&T3 Union	ZF-SssI -/-	Cluster 2 HyperCG DMR	chr1	3221600	3221800	T2&T3 Union	ZF-SssI -/-	Cluster 3 HyperCG DMR	chr1	2330200	2330400	T2&T3 Union	ZF-SssI -/-	Cluster 4 HyperCG DMR	chr2	1945400	1945600	T2&T3 Union	ZF-SssI +	Cluster 2 HyperCG DMR	chr1	2459400	2459600	T2&T3 Union	ZF-SssI +	Cluster 3 HyperCG DMR	chr1	1257000	1257200	T2&T3 Union	ZF-SssI +	Cluster 4 HyperCG DMR
chr2	1266200	1266400	T2&T3 Union	ZF-SssI -/-	Cluster 2 HyperCG DMR	chr1	3221800	3222000	T2&T3 Union	ZF-SssI -/-	Cluster 3 HyperCG DMR	chr1	2331400	2331600	T2&T3 Union	ZF-SssI -/-	Cluster 4 HyperCG DMR	chr2	1953000	1953200	T2&T3 Union	ZF-SssI +	Cluster 2 HyperCG DMR	chr1	2459600	2459800	T2&T3 Union	ZF-SssI +	Cluster 3 HyperCG DMR	chr1	1257200	1257400	T2&T3 Union	ZF-SssI +	Cluster 4 HyperCG DMR
chr2	1293800	1294000	T2&T3 Union	ZF-SssI -/-	Cluster 2 HyperCG DMR	chr1	3234400	3234600	T2&T3 Union	ZF-SssI -/-	Cluster 3 HyperCG DMR	chr1	2344800	2345000	T2&T3 Union	ZF-SssI -/-	Cluster 4 HyperCG DMR	chr2	2049400	2049600	T2&T3 Union	ZF-SssI +	Cluster 2 HyperCG DMR	chr1	2463600	2463800	T2&T3 Union	ZF-SssI +	Cluster 3 HyperCG DMR	chr1	1257400	1257600	T2&T3 Union	ZF-SssI +	Cluster 4 HyperCG DMR
chr2	1344800	1345000	T2&T3 Union	ZF-SssI -/-	Cluster 2 HyperCG DMR	chr1	3234600	3234800	T2&T3 Union	ZF-SssI -/-	Cluster 3 HyperCG DMR	chr1	2345200	2345400	T2&T3 Union	ZF-SssI -/-	Cluster 4 HyperCG DMR	chr2	2068200	2068400	T2&T3 Union	ZF-SssI +	Cluster 2 HyperCG DMR	chr1	2464000	2464200	T2&T3 Union	ZF-SssI +	Cluster 3 HyperCG DMR	chr1	1257800	1258000	T2&T3 Union	ZF-SssI +	Cluster 4 HyperCG DMR
chr2	1361200	1361400	T2&T3 Union	ZF-SssI -/-	Cluster 2 HyperCG DMR	chr1	3237400	3237600	T2&T3 Union	ZF-SssI -/-	Cluster 3 HyperCG DMR	chr1	2345600	2345800	T2&T3 Union	ZF-SssI -/-	Cluster 4 HyperCG DMR	chr2	2079800	2080000	T2&T3 Union	ZF-SssI +	Cluster 2 HyperCG DMR	chr1	2470200	2470400	T2&T3 Union	ZF-SssI +	Cluster 3 HyperCG DMR	chr1	1263400	1263600	T2&T3 Union	ZF-SssI +	Cluster 4 HyperCG DMR
chr2	1389800	1390000	T2&T3 Union	ZF-SssI -/-	Cluster 2 HyperCG DMR	chr1	3245400	3245600	T2&T3 Union	ZF-SssI -/-	Cluster 3 HyperCG DMR	chr1	2367800	2368000	T2&T3 Union	ZF-SssI -/-	Cluster 4 HyperCG DMR	chr2	2096000	2096200	T2&T3 Union	ZF-SssI +	Cluster 2 HyperCG DMR	chr1	2471600	2471800	T2&T3 Union	ZF-SssI +	Cluster 3 HyperCG DMR	chr1	1265000	1265200	T2&T3 Union	ZF-SssI +	Cluster 4 HyperCG DMR
chr2	1507200	1507400	T2&T3 Union	ZF-SssI -/-	Cluster 2 HyperCG DMR	chr1	3246600	3246800	T2&T3 Union	ZF-SssI -/-	Cluster 3 HyperCG DMR	chr1	2397000	2397200	T2&T3 Union	ZF-SssI -/-	Cluster 4 HyperCG DMR	chr2	2100400	2100600	T2&T3 Union	ZF-SssI +	Cluster 2 HyperCG DMR	chr1	2473400	2473600	T2&T3 Union	ZF-SssI +	Cluster 3 HyperCG DMR	chr1	1265600	1265800	T2&T3 Union	ZF-SssI +	Cluster 4 HyperCG DMR
chr2	1632000	1632200	T2&T3 Union	ZF-SssI -/-	Cluster 2 HyperCG DMR	chr1	3257200	3257400	T2&T3 Union	ZF-SssI -/-	Cluster 3 HyperCG DMR	chr1	2400600	2400800	T2&T3 Union	ZF-SssI -/-	Cluster 4 HyperCG DMR	chr2	2105800	2106000	T2&T3 Union	ZF-SssI +	Cluster 2 HyperCG DMR	chr1	2480800	2481000	T2&T3 Union	ZF-SssI +	Cluster 3 HyperCG DMR	chr1	1268800	1269000	T2&T3 Union	ZF-SssI +	Cluster 4 HyperCG DMR
chr2	1635000	1635200	T2&T3 Union	ZF-SssI -/-	Cluster 2 HyperCG DMR	chr1	3267200	3267400	T2&T3 Union	ZF-SssI -/-	Cluster 3 HyperCG DMR	chr1	2408400	2408600	T2&T3 Union	ZF-SssI -/-	Cluster 4 HyperCG DMR	chr2	2116000	2116200	T2&T3 Union	ZF-SssI +	Cluster 2 HyperCG DMR	chr1	2481400	2481600	T2&T3 Union	ZF-SssI +	Cluster 3 HyperCG DMR	chr1	1269000	1269200	T2&T3 Union	ZF-SssI +	Cluster 4 HyperCG DMR
chr2	1659400	1659600	T2&T3 Union	ZF-SssI -/-	Cluster 2 HyperCG DMR	chr1	3280800	3281000	T2&T3 Union	ZF-SssI -/-	Cluster 3 HyperCG DMR	chr1	2419200	2419400	T2&T3 Union	ZF-SssI -/-	Cluster 4 HyperCG DMR	chr2	2116400	2116600	T2&T3 Union	ZF-SssI +	Cluster 2 HyperCG DMR	chr1	2481600	2481800	T2&T3 Union	ZF-SssI +	Cluster 3 HyperCG DMR	chr1	1269400	1269600	T2&T3 Union	ZF-SssI +	Cluster 4 HyperCG DMR
chr2	1661800	1662000	T2&T3 Union	ZF-SssI -/-	Cluster 2 HyperCG DMR	chr1	3282200	3282400	T2&T3 Union	ZF-SssI -/-	Cluster 3 HyperCG DMR	chr1	2423600	2423800	T2&T3 Union	ZF-SssI -/-	Cluster 4 HyperCG DMR	chr2	2126600	2126800	T2&T3 Union	ZF-SssI +	Cluster 2 HyperCG DMR	chr1	2481800	2482000	T2&T3 Union	ZF-SssI +	Cluster 3 HyperCG DMR	chr1	1270000	1270200	T2&T3 Union	ZF-SssI +	Cluster 4 HyperCG DMR
chr2	1664600	1664800	T2&T3 Union	ZF-SssI -/-	Cluster 2 HyperCG DMR	chr1	3282400	3282600	T2&T3 Union	ZF-SssI -/-	Cluster 3 HyperCG DMR	chr1	2426000	2426200	T2&T3 Union	ZF-SssI -/-	Cluster 4 HyperCG DMR	chr2	2225600	2225800	T2&T3 Union	ZF-SssI +	Cluster 2 HyperCG DMR	chr1	2483400	2483600	T2&T3 Union	ZF-SssI +	Cluster 3 HyperCG DMR	chr1	1271200	1271400	T2&T3 Union	ZF-SssI +	Cluster 4 HyperCG DMR
chr2	1752800	1753000	T2&T3 Union	ZF-SssI -/-	Cluster 2 HyperCG DMR	chr1	3295000	3295200	T2&T3 Union	ZF-SssI -/-	Cluster 3 HyperCG DMR	chr1	2426200	2426400	T2&T3 Union	ZF-SssI -/-	Cluster 4 HyperCG DMR	chr2	2249400	2249600	T2&T3 Union	ZF-SssI +	Cluster 2 HyperCG DMR	chr1	2483600	2483800	T2&T3 Union	ZF-SssI +	Cluster 3 HyperCG DMR	chr1	1271400	1271600	T2&T3 Union	ZF-SssI +	Cluster 4 HyperCG DMR
chr2	1759600	1759800	T2&T3 Union	ZF-SssI -/-	Cluster 2 HyperCG DMR	chr1	3298400	3298600	T2&T3 Union	ZF-SssI -/-	Cluster 3 HyperCG DMR	chr1	2426800	2427000	T2&T3 Union	ZF-SssI -/-	Cluster 4 HyperCG DMR	chr2	2263800	2264000	T2&T3 Union	ZF-SssI +	Cluster 2 HyperCG DMR	chr1	2483800	2484000	T2&T3 Union	ZF-SssI +	Cluster 3 HyperCG DMR	chr1	1271600	1271800	T2&T3 Union	ZF-SssI +	Cluster 4 HyperCG DMR
chr2	1785800	1786000	T2&T3 Union	ZF-SssI -/-	Cluster 2 HyperCG DMR	chr1	3316600	3316800	T2&T3 Union	ZF-SssI -/-	Cluster 3 HyperCG DMR	chr1	2427200	2427400	T2&T3 Union	ZF-SssI -/-	Cluster 4 HyperCG DMR	chr2	2286800	2287000	T2&T3 Union	ZF-SssI +	Cluster 2 HyperCG DMR	chr1	2492200	2492400	T2&T3 Union	ZF-SssI +	Cluster 3 HyperCG DMR	chr1	1272000	1272200	T2&T3 Union	ZF-SssI +	Cluster 4 HyperCG DMR
chr2	1809000	1809200	T2&T3 Union	ZF-SssI -/-	Cluster 2 HyperCG DMR	chr1	3317000	3317200	T2&T3 Union	ZF-SssI -/-	Cluster 3 HyperCG DMR	chr1	2427400	2427600	T2&T3 Union	ZF-SssI -/-	Cluster 4 HyperCG DMR	chr2	2319600	2319800	T2&T3 Union	ZF-SssI +	Cluster 2 HyperCG DMR	chr1	2502000	2502200	T2&T3 Union	ZF-SssI +	Cluster 3 HyperCG DMR	chr1	1279800	1280000	T2&T3 Union	ZF-SssI +	Cluster 4 HyperCG DMR
chr2	1829400	1829600	T2&T3 Union	ZF-SssI -/-	Cluster 2 HyperCG DMR	chr1	3327000	3327200	T2&T3 Union	ZF-SssI -/-	Cluster 3 HyperCG DMR	chr1	2429800	2430000	T2&T3 Union	ZF-SssI -/-	Cluster 4 HyperCG DMR	chr2	2331800	2332000	T2&T3 Union	ZF-SssI +	Cluster 2 HyperCG DMR	chr1	2503000	2503200	T2&T3 Union	ZF-SssI +	Cluster 3 HyperCG DMR	chr1	1280600	1280800	T2&T3 Union	ZF-SssI +	Cluster 4 HyperCG DMR
chr2	1848800	1849000	T2&T3 Union	ZF-SssI -/-	Cluster 2 HyperCG DMR	chr1	3330000	3330200	T2&T3 Union	ZF-SssI -/-	Cluster 3 HyperCG DMR	chr1	2430600	2430800	T2&T3 Union	ZF-SssI -/-	Cluster 4 HyperCG DMR	chr2	2338000	2338200	T2&T3 Union	ZF-SssI +	Cluster 2 HyperCG DMR	chr1	2509800	2510000	T2&T3 Union	ZF-SssI +	Cluster 3 HyperCG DMR	chr1	1281000	1281200	T2&T3 Union	ZF-SssI +	Cluster 4 HyperCG DMR
chr2	1850600	1850800	T2&T3 Union	ZF-SssI -/-	Cluster 2 HyperCG DMR	chr1	3334200	3334400	T2&T3 Union	ZF-SssI -/-	Cluster 3 HyperCG DMR	chr1	2435400	2435600	T2&T3 Union	ZF-SssI -/-	Cluster 4 HyperCG DMR	chr2	2351000	2351200	T2&T3 Union	ZF-SssI +	Cluster 2 HyperCG DMR	chr1	2510200	2510400	T2&T3 Union	ZF-SssI +	Cluster 3 HyperCG DMR	chr1	1284600	1284800	T2&T3 Union	ZF-SssI +	Cluster 4 HyperCG DMR
chr2	1865200	1865400	T2&T3 Union	ZF-SssI -/-	Cluster 2 HyperCG DMR	chr1	3334400	3334600	T2&T3 Union	ZF-SssI -/-	Cluster 3 HyperCG DMR	chr1	2440000	2440200	T2&T3 Union	ZF-SssI -/-	Cluster 4 HyperCG DMR	chr2	2379200	2379400	T2&T3 Union	ZF-SssI +	Cluster 2 HyperCG DMR	chr1	2514600	2514800	T2&T3 Union	ZF-SssI +	Cluster 3 HyperCG DMR	chr1	1285000	1285200	T2&T3 Union	ZF-SssI +	Cluster 4 HyperCG DMR
chr2	1886000	1886200	T2&T3 Union	ZF-SssI -/-	Cluster 2 HyperCG DMR	chr1	3350000	3350200	T2&T3 Union	ZF-SssI -/-	Cluster 3 HyperCG DMR	chr1	2442600	2442800	T2&T3 Union	ZF-SssI -/-	Cluster 4 HyperCG DMR	chr2	2387600	2387800	T2&T3 Union	ZF-SssI +	Cluster 2 HyperCG DMR	chr1	2514800	2515000	T2&T3 Union	ZF-SssI +	Cluster 3 HyperCG DMR	chr1	1285200	1285400	T2&T3 Union	ZF-SssI +	Cluster 4 HyperCG DMR
chr2	1940200	1940400	T2&T3 Union	ZF-SssI -/-	Cluster 2 HyperCG DMR	chr1	3375000	3375200	T2&T3 Union	ZF-SssI -/-	Cluster 3 HyperCG DMR	chr1	2442800	2443000	T2&T3 Union	ZF-SssI -/-	Cluster 4 HyperCG DMR	chr2	2394200	2394400	T2&T3 Union	ZF-SssI +	Cluster 2 HyperCG DMR	chr1	2515000	2515200	T2&T3 Union	ZF-SssI +	Cluster 3 HyperCG DMR	chr1	1285400	1285600	T2&T3 Union	ZF-SssI +	Cluster 4 HyperCG DMR
chr2	1945200	1945400	T2&T3 Union	ZF-SssI -/-	Cluster 2 HyperCG DMR	chr1	3385600	3385800	T2&T3 Union	ZF-SssI -/-	Cluster 3 HyperCG DMR	chr1	2456800	2457000	T2&T3 Union	ZF-SssI -/-	Cluster 4 HyperCG DMR	chr2	2399600	2399800	T2&T3 Union	ZF-SssI +	Cluster 2 HyperCG DMR	chr1	2515800	2516000	T2&T3 Union	ZF-SssI +	Cluster 3 HyperCG DMR	chr1	1289800	1290000	T2&T3 Union	ZF-SssI +	Cluster 4 HyperCG DMR
chr2	1945400	1945600	T2&T3 Union	ZF-SssI -/-	Cluster 2 HyperCG DMR	chr1	3390400	3390600	T2&T3 Union	ZF-SssI -/-	Cluster 3 HyperCG DMR	chr1	2462600	2462800	T2&T3 Union	ZF-SssI -/-	Cluster 4 HyperCG DMR	chr2	2403200	2403400	T2&T3 Union	ZF-SssI +	Cluster 2 HyperCG DMR	chr1	2543200	2543400	T2&T3 Union	ZF-SssI +	Cluster 3 HyperCG DMR	chr1	1290000	1290200	T2&T3 Union	ZF-SssI +	Cluster 4 HyperCG DMR
chr2	2045200	2045400	T2&T3 Union	ZF-SssI -/-	Cluster 2 HyperCG DMR	chr1	3390600	3390800	T2&T3 Union	ZF-SssI -/-	Cluster 3 HyperCG DMR	chr1	2463200	2463400	T2&T3 Union	ZF-SssI -/-	Cluster 4 HyperCG DMR	chr2	2421400	2421600	T2&T3 Union	ZF-SssI +	Cluster 2 HyperCG DMR	chr1	2543400	2543600	T2&T3 Union	ZF-SssI +	Cluster 3 HyperCG DMR	chr1	1292600	1292800	T2&T3 Union	ZF-SssI +	Cluster 4 HyperCG DMR
chr2	2068200	2068400	T2&T3 Union	ZF-SssI -/-	Cluster 2 HyperCG DMR	chr1	3392000	3392200	T2&T3 Union	ZF-SssI -/-	Cluster 3 HyperCG DMR	chr1	2471800	2472000	T2&T3 Union	ZF-SssI -/-	Cluster 4 HyperCG DMR	chr2	2423800	2424000	T2&T3 Union	ZF-SssI +	Cluster 2 HyperCG DMR	chr1	2543600	2543800	T2&T3 Union	ZF-SssI +	Cluster 3 HyperCG DMR	chr1	1292800	1293000	T2&T3 Union	ZF-SssI +	Cluster 4 HyperCG DMR
chr2	2075600	2075800	T2&T3 Union	ZF-SssI -/-	Cluster 2 HyperCG DMR	chr1	3393800	3394000	T2&T3 Union	ZF-SssI -/-	Cluster 3 HyperCG DMR	chr1	2474000	2474200	T2&T3 Union	ZF-SssI -/-	Cluster 4 HyperCG DMR	chr2	2503000	2503200	T2&T3 Union	ZF-SssI +	Cluster 2 HyperCG DMR	chr1	2544200	2544400	T2&T3 Union	ZF-SssI +	Cluster 3 HyperCG DMR	chr1	1293000	1293200	T2&T3 Union	ZF-SssI +	Cluster 4 HyperCG DMR
chr2	2079400	2079600	T2&T3 Union	ZF-SssI -/-	Cluster 2 HyperCG DMR	chr1	3404200	3404400	T2&T3 Union	ZF-SssI -/-	Cluster 3 HyperCG DMR	chr1	2482800	2483000	T2&T3 Union	ZF-SssI -/-	Cluster 4 HyperCG DMR	chr2	2516800	2517000	T2&T3 Union	ZF-SssI +	Cluster 2 HyperCG DMR	chr1	2544600	2544800	T2&T3 Union	ZF-SssI +	Cluster 3 HyperCG DMR	chr1	1294600	1294800	T2&T3 Union	ZF-SssI +	Cluster 4 HyperCG DMR
chr2	2096000	2096200	T2&T3 Union	ZF-SssI -/-	Cluster 2 HyperCG DMR	chr1	3407400	3407600	T2&T3 Union	ZF-SssI -/-	Cluster 3 HyperCG DMR	chr1	2485400	2485600	T2&T3 Union	ZF-SssI -/-	Cluster 4 HyperCG DMR	chr2	2519400	2519600	T2&T3 Union	ZF-SssI +	Cluster 2 HyperCG DMR	chr1	2545400	2545600	T2&T3 Union	ZF-SssI +	Cluster 3 HyperCG DMR	chr1	1294800	1295000	T2&T3 Union	ZF-SssI +	Cluster 4 HyperCG DMR
chr2	2105800	2106000	T2&T3 Union	ZF-SssI -/-	Cluster 2 HyperCG DMR	chr1	3407800	3408000	T2&T3 Union	ZF-SssI -/-	Cluster 3 HyperCG DMR	chr1	2490000	2490200	T2&T3 Union	ZF-SssI -/-	Cluster 4 HyperCG DMR	chr2	2527800	2528000	T2&T3 Union	ZF-SssI +	Cluster 2 HyperCG DMR	chr1	2546800	2547000	T2&T3 Union	ZF-SssI +	Cluster 3 HyperCG DMR	chr1	1296800	1297000	T2&T3 Union	ZF-SssI +	Cluster 4 HyperCG DMR
chr2	2107200	2107400	T2&T3 Union	ZF-SssI -/-	Cluster 2 HyperCG DMR	chr1	3410400	3410600	T2&T3 Union	ZF-SssI -/-	Cluster 3 HyperCG DMR	chr1	2490800	2491000	T2&T3 Union	ZF-SssI -/-	Cluster 4 HyperCG DMR	chr2	2572800	2573000	T2&T3 Union	ZF-SssI +	Cluster 2 HyperCG DMR	chr1	2554200	2554400	T2&T3 Union	ZF-SssI +	Cluster 3 HyperCG DMR	chr1	1298000	1298200	T2&T3 Union	ZF-SssI +	Cluster 4 HyperCG DMR
chr2	2116000	2116200	T2&T3 Union	ZF-SssI -/-	Cluster 2 HyperCG DMR	chr1	3417800	3418000	T2&T3 Union	ZF-SssI -/-	Cluster 3 HyperCG DMR	chr1	2492400	2492600	T2&T3 Union	ZF-SssI -/-	Cluster 4 HyperCG DMR	chr2	2587000	2587200	T2&T3 Union	ZF-SssI +	Cluster 2 HyperCG DMR	chr1	2572800	2573000	T2&T3 Union	ZF-SssI +	Cluster 3 HyperCG DMR	chr1	1302400	1302600	T2&T3 Union	ZF-SssI +	Cluster 4 HyperCG DMR
chr2	2116200	2116400	T2&T3 Union	ZF-SssI -/-	Cluster 2 HyperCG DMR	chr1	3432400	3432600	T2&T3 Union	ZF-SssI -/-	Cluster 3 HyperCG DMR	chr1	2499400	2499600	T2&T3 Union	ZF-SssI -/-	Cluster 4 HyperCG DMR	chr2	2598600	2598800	T2&T3 Union	ZF-SssI +	Cluster 2 HyperCG DMR	chr1	2574800	2575000	T2&T3 Union	ZF-SssI +	Cluster 3 HyperCG DMR	chr1	1304400	1304600	T2&T3 Union	ZF-SssI +	Cluster 4 HyperCG DMR
chr2	2116400	2116600	T2&T3 Union	ZF-SssI -/-	Cluster 2 HyperCG DMR	chr1	3433600	3433800	T2&T3 Union	ZF-SssI -/-	Cluster 3 HyperCG DMR	chr1	2499600	2499800	T2&T3 Union	ZF-SssI -/-	Cluster 4 HyperCG DMR	chr2	2636000	2636200	T2&T3 Union	ZF-SssI +	Cluster 2 HyperCG DMR	chr1	2587000	2587200	T2&T3 Union	ZF-SssI +	Cluster 3 HyperCG DMR	chr1	1304800	1305000	T2&T3 Union	ZF-SssI +	Cluster 4 HyperCG DMR
chr2	2126600	2126800	T2&T3 Union	ZF-SssI -/-	Cluster 2 HyperCG DMR	chr1	3455600	3455800	T2&T3 Union	ZF-SssI -/-	Cluster 3 HyperCG DMR	chr1	2499800	2500000	T2&T3 Union	ZF-SssI -/-	Cluster 4 HyperCG DMR	chr2	2651400	2651600	T2&T3 Union	ZF-SssI +	Cluster 2 HyperCG DMR	chr1	2594200	2594400	T2&T3 Union	ZF-SssI +	Cluster 3 HyperCG DMR	chr1	1310200	1310400	T2&T3 Union	ZF-SssI +	Cluster 4 HyperCG DMR
chr2	2225600	2225800	T2&T3 Union	ZF-SssI -/-	Cluster 2 HyperCG DMR	chr1	3458600	3458800	T2&T3 Union	ZF-SssI -/-	Cluster 3 HyperCG DMR	chr1	2500000	2500200	T2&T3 Union	ZF-SssI -/-	Cluster 4 HyperCG DMR	chr2	2677200	2677400	T2&T3 Union	ZF-SssI +	Cluster 2 HyperCG DMR	chr1	2594800	2595000	T2&T3 Union	ZF-SssI +	Cluster 3 HyperCG DMR	chr1	1311600	1311800	T2&T3 Union	ZF-SssI +	Cluster 4 HyperCG DMR
chr2	2338000	2338200	T2&T3 Union	ZF-SssI -/-	Cluster 2 HyperCG DMR	chr1	3459200	3459400	T2&T3 Union	ZF-SssI -/-	Cluster 3 HyperCG DMR	chr1	2500200	2500400	T2&T3 Union	ZF-SssI -/-	Cluster 4 HyperCG DMR	chr2	2687200	2687400	T2&T3 Union	ZF-SssI +	Cluster 2 HyperCG DMR	chr1	2595600	2595800	T2&T3 Union	ZF-SssI +	Cluster 3 HyperCG DMR	chr1	1322200	1322400	T2&T3 Union	ZF-SssI +	Cluster 4 HyperCG DMR
chr2	2380200	2380400	T2&T3 Union	ZF-SssI -/-	Cluster 2 HyperCG DMR	chr1	3459400	3459600	T2&T3 Union	ZF-SssI -/-	Cluster 3 HyperCG DMR	chr1	2500400	2500600	T2&T3 Union	ZF-SssI -/-	Cluster 4 HyperCG DMR	chr2	2693600	2693800	T2&T3 Union	ZF-SssI +	Cluster 2 HyperCG DMR	chr1	2599800	2600000	T2&T3 Union	ZF-SssI +	Cluster 3 HyperCG DMR	chr1	1325000	1325200	T2&T3 Union	ZF-SssI +	Cluster 4 HyperCG DMR
chr2	2387600	2387800	T2&T3 Union	ZF-SssI -/-	Cluster 2 HyperCG DMR	chr1	3459600	3459800	T2&T3 Union	ZF-SssI -/-	Cluster 3 HyperCG DMR	chr1	2500600	2500800	T2&T3 Union	ZF-SssI -/-	Cluster 4 HyperCG DMR	chr2	2702000	2702200	T2&T3 Union	ZF-SssI +	Cluster 2 HyperCG DMR	chr1	2600600	2600800	T2&T3 Union	ZF-SssI +	Cluster 3 HyperCG DMR	chr1	1325400	1325600	T2&T3 Union	ZF-SssI +	Cluster 4 HyperCG DMR
chr2	2394200	2394400	T2&T3 Union	ZF-SssI -/-	Cluster 2 HyperCG DMR	chr1	3465000	3465200	T2&T3 Union	ZF-SssI -/-	Cluster 3 HyperCG DMR	chr1	2502200	2502400	T2&T3 Union	ZF-SssI -/-	Cluster 4 HyperCG DMR	chr2	2704400	2704600	T2&T3 Union	ZF-SssI +	Cluster 2 HyperCG DMR	chr1	2601400	2601600	T2&T3 Union	ZF-SssI +	Cluster 3 HyperCG DMR	chr1	1331400	1331600	T2&T3 Union	ZF-SssI +	Cluster 4 HyperCG DMR
chr2	2399600	2399800	T2&T3 Union	ZF-SssI -/-	Cluster 2 HyperCG DMR	chr1	3490800	3491000	T2&T3 Union	ZF-SssI -/-	Cluster 3 HyperCG DMR	chr1	2513800	2514000	T2&T3 Union	ZF-SssI -/-	Cluster 4 HyperCG DMR	chr2	2709400	2709600	T2&T3 Union	ZF-SssI +	Cluster 2 HyperCG DMR	chr1	2601800	2602000	T2&T3 Union	ZF-SssI +	Cluster 3 HyperCG DMR	chr1	1331600	1331800	T2&T3 Union	ZF-SssI +	Cluster 4 HyperCG DMR
chr2	2403200	2403400	T2&T3 Union	ZF-SssI -/-	Cluster 2 HyperCG DMR	chr1	3505000	3505200	T2&T3 Union	ZF-SssI -/-	Cluster 3 HyperCG DMR	chr1	2514400	2514600	T2&T3 Union	ZF-SssI -/-	Cluster 4 HyperCG DMR	chr2	2711600	2711800	T2&T3 Union	ZF-SssI +	Cluster 2 HyperCG DMR	chr1	2604000	2604200	T2&T3 Union	ZF-SssI +	Cluster 3 HyperCG DMR	chr1	1332200	1332400	T2&T3 Union	ZF-SssI +	Cluster 4 HyperCG DMR
chr2	2409600	2409800	T2&T3 Union	ZF-SssI -/-	Cluster 2 HyperCG DMR	chr1	3507600	3507800	T2&T3 Union	ZF-SssI -/-	Cluster 3 HyperCG DMR	chr1	2518200	2518400	T2&T3 Union	ZF-SssI -/-	Cluster 4 HyperCG DMR	chr2	2712400	2712600	T2&T3 Union	ZF-SssI +	Cluster 2 HyperCG DMR	chr1	2610200	2610400	T2&T3 Union	ZF-SssI +	Cluster 3 HyperCG DMR	chr1	1332400	1332600	T2&T3 Union	ZF-SssI +	Cluster 4 HyperCG DMR
chr2	2410000	2410200	T2&T3 Union	ZF-SssI -/-	Cluster 2 HyperCG DMR	chr1	3510600	3510800	T2&T3 Union	ZF-SssI -/-	Cluster 3 HyperCG DMR	chr1	2538000	2538200	T2&T3 Union	ZF-SssI -/-	Cluster 4 HyperCG DMR	chr2	2727200	2727400	T2&T3 Union	ZF-SssI +	Cluster 2 HyperCG DMR	chr1	2615800	2616000	T2&T3 Union	ZF-SssI +	Cluster 3 HyperCG DMR	chr1	1332800	1333000	T2&T3 Union	ZF-SssI +	Cluster 4 HyperCG DMR
chr2	2421400	2421600	T2&T3 Union	ZF-SssI -/-	Cluster 2 HyperCG DMR	chr1	3510800	3511000	T2&T3 Union	ZF-SssI -/-	Cluster 3 HyperCG DMR	chr1	2539400	2539600	T2&T3 Union	ZF-SssI -/-	Cluster 4 HyperCG DMR	chr2	2744200	2744400	T2&T3 Union	ZF-SssI +	Cluster 2 HyperCG DMR	chr1	2616600	2616800	T2&T3 Union	ZF-SssI +	Cluster 3 HyperCG DMR	chr1	1335000	1335200	T2&T3 Union	ZF-SssI +	Cluster 4 HyperCG DMR
chr2	2468600	2468800	T2&T3 Union	ZF-SssI -/-	Cluster 2 HyperCG DMR	chr1	3511400	3511600	T2&T3 Union	ZF-SssI -/-	Cluster 3 HyperCG DMR	chr1	2544000	2544200	T2&T3 Union	ZF-SssI -/-	Cluster 4 HyperCG DMR	chr2	2748800	2749000	T2&T3 Union	ZF-SssI +	Cluster 2 HyperCG DMR	chr1	2617200	2617400	T2&T3 Union	ZF-SssI +	Cluster 3 HyperCG DMR	chr1	1335800	1336000	T2&T3 Union	ZF-SssI +	Cluster 4 HyperCG DMR
chr2	2487800	2488000	T2&T3 Union	ZF-SssI -/-	Cluster 2 HyperCG DMR	chr1	3534400	3534600	T2&T3 Union	ZF-SssI -/-	Cluster 3 HyperCG DMR	chr1	2549200	2549400	T2&T3 Union	ZF-SssI -/-	Cluster 4 HyperCG DMR	chr2	2752000	2752200	T2&T3 Union	ZF-SssI +	Cluster 2 HyperCG DMR	chr1	2617600	2617800	T2&T3 Union	ZF-SssI +	Cluster 3 HyperCG DMR	chr1	1341200	1341400	T2&T3 Union	ZF-SssI +	Cluster 4 HyperCG DMR
chr2	2495200	2495400	T2&T3 Union	ZF-SssI -/-	Cluster 2 HyperCG DMR	chr1	3534600	3534800	T2&T3 Union	ZF-SssI -/-	Cluster 3 HyperCG DMR	chr1	2549600	2549800	T2&T3 Union	ZF-SssI -/-	Cluster 4 HyperCG DMR	chr2	2752600	2752800	T2&T3 Union	ZF-SssI +	Cluster 2 HyperCG DMR	chr1	2619400	2619600	T2&T3 Union	ZF-SssI +	Cluster 3 HyperCG DMR	chr1	1341400	1341600	T2&T3 Union	ZF-SssI +	Cluster 4 HyperCG DMR
chr2	2503000	2503200	T2&T3 Union	ZF-SssI -/-	Cluster 2 HyperCG DMR	chr1	3540000	3540200	T2&T3 Union	ZF-SssI -/-	Cluster 3 HyperCG DMR	chr1	2550000	2550200	T2&T3 Union	ZF-SssI -/-	Cluster 4 HyperCG DMR	chr2	2755000	2755200	T2&T3 Union	ZF-SssI +	Cluster 2 HyperCG DMR	chr1	2632800	2633000	T2&T3 Union	ZF-SssI +	Cluster 3 HyperCG DMR	chr1	1342400	1342600	T2&T3 Union	ZF-SssI +	Cluster 4 HyperCG DMR
chr2	2513000	2513200	T2&T3 Union	ZF-SssI -/-	Cluster 2 HyperCG DMR	chr1	3542000	3542200	T2&T3 Union	ZF-SssI -/-	Cluster 3 HyperCG DMR	chr1	2550200	2550400	T2&T3 Union	ZF-SssI -/-	Cluster 4 HyperCG DMR	chr2	2805600	2805800	T2&T3 Union	ZF-SssI +	Cluster 2 HyperCG DMR	chr1	2639400	2639600	T2&T3 Union	ZF-SssI +	Cluster 3 HyperCG DMR	chr1	1342600	1342800	T2&T3 Union	ZF-SssI +	Cluster 4 HyperCG DMR
chr2	2519400	2519600	T2&T3 Union	ZF-SssI -/-	Cluster 2 HyperCG DMR	chr1	3560600	3560800	T2&T3 Union	ZF-SssI -/-	Cluster 3 HyperCG DMR	chr1	2550600	2550800	T2&T3 Union	ZF-SssI -/-	Cluster 4 HyperCG DMR	chr2	2809800	2810000	T2&T3 Union	ZF-SssI +	Cluster 2 HyperCG DMR	chr1	2641000	2641200	T2&T3 Union	ZF-SssI +	Cluster 3 HyperCG DMR	chr1	1342800	1343000	T2&T3 Union	ZF-SssI +	Cluster 4 HyperCG DMR
chr2	2527800	2528000	T2&T3 Union	ZF-SssI -/-	Cluster 2 HyperCG DMR	chr1	3567000	3567200	T2&T3 Union	ZF-SssI -/-	Cluster 3 HyperCG DMR	chr1	2552600	2552800	T2&T3 Union	ZF-SssI -/-	Cluster 4 HyperCG DMR	chr2	2831400	2831600	T2&T3 Union	ZF-SssI +	Cluster 2 HyperCG DMR	chr1	2643600	2643800	T2&T3 Union	ZF-SssI +	Cluster 3 HyperCG DMR	chr1	1347800	1348000	T2&T3 Union	ZF-SssI +	Cluster 4 HyperCG DMR
chr2	2560600	2560800	T2&T3 Union	ZF-SssI -/-	Cluster 2 HyperCG DMR	chr1	3568600	3568800	T2&T3 Union	ZF-SssI -/-	Cluster 3 HyperCG DMR	chr1	2552800	2553000	T2&T3 Union	ZF-SssI -/-	Cluster 4 HyperCG DMR	chr2	2845800	2846000	T2&T3 Union	ZF-SssI +	Cluster 2 HyperCG DMR	chr1	2644000	2644200	T2&T3 Union	ZF-SssI +	Cluster 3 HyperCG DMR	chr1	1348800	1349000	T2&T3 Union	ZF-SssI +	Cluster 4 HyperCG DMR
chr2	2587000	2587200	T2&T3 Union	ZF-SssI -/-	Cluster 2 HyperCG DMR	chr1	3568800	3569000	T2&T3 Union	ZF-SssI -/-	Cluster 3 HyperCG DMR	chr1	2553200	2553400	T2&T3 Union	ZF-SssI -/-	Cluster 4 HyperCG DMR	chr2	2899000	2899200	T2&T3 Union	ZF-SssI +	Cluster 2 HyperCG DMR	chr1	2645000	2645200	T2&T3 Union	ZF-SssI +	Cluster 3 HyperCG DMR	chr1	1355200	1355400	T2&T3 Union	ZF-SssI +	Cluster 4 HyperCG DMR
chr2	2598600	2598800	T2&T3 Union	ZF-SssI -/-	Cluster 2 HyperCG DMR	chr1	3569600	3569800	T2&T3 Union	ZF-SssI -/-	Cluster 3 HyperCG DMR	chr1	2556000	2556200	T2&T3 Union	ZF-SssI -/-	Cluster 4 HyperCG DMR	chr2	2909600	2909800	T2&T3 Union	ZF-SssI +	Cluster 2 HyperCG DMR	chr1	2647600	2647800	T2&T3 Union	ZF-SssI +	Cluster 3 HyperCG DMR	chr1	1356200	1356400	T2&T3 Union	ZF-SssI +	Cluster 4 HyperCG DMR
chr2	2599800	2600000	T2&T3 Union	ZF-SssI -/-	Cluster 2 HyperCG DMR	chr1	3585600	3585800	T2&T3 Union	ZF-SssI -/-	Cluster 3 HyperCG DMR	chr1	2556400	2556600	T2&T3 Union	ZF-SssI -/-	Cluster 4 HyperCG DMR	chr2	2918400	2918600	T2&T3 Union	ZF-SssI +	Cluster 2 HyperCG DMR	chr1	2648800	2649000	T2&T3 Union	ZF-SssI +	Cluster 3 HyperCG DMR	chr1	1356600	1356800	T2&T3 Union	ZF-SssI +	Cluster 4 HyperCG DMR
chr2	2624000	2624200	T2&T3 Union	ZF-SssI -/-	Cluster 2 HyperCG DMR	chr1	3586000	3586200	T2&T3 Union	ZF-SssI -/-	Cluster 3 HyperCG DMR	chr1	2556600	2556800	T2&T3 Union	ZF-SssI -/-	Cluster 4 HyperCG DMR	chr2	2977800	2978000	T2&T3 Union	ZF-SssI +	Cluster 2 HyperCG DMR	chr1	2649000	2649200	T2&T3 Union	ZF-SssI +	Cluster 3 HyperCG DMR	chr1	1359600	1359800	T2&T3 Union	ZF-SssI +	Cluster 4 HyperCG DMR
chr2	2625600	2625800	T2&T3 Union	ZF-SssI -/-	Cluster 2 HyperCG DMR	chr1	3592800	3593000	T2&T3 Union	ZF-SssI -/-	Cluster 3 HyperCG DMR	chr1	2557000	2557200	T2&T3 Union	ZF-SssI -/-	Cluster 4 HyperCG DMR	chr2	3001000	3001200	T2&T3 Union	ZF-SssI +	Cluster 2 HyperCG DMR	chr1	2674000	2674200	T2&T3 Union	ZF-SssI +	Cluster 3 HyperCG DMR	chr1	1360000	1360200	T2&T3 Union	ZF-SssI +	Cluster 4 HyperCG DMR
chr2	2636000	2636200	T2&T3 Union	ZF-SssI -/-	Cluster 2 HyperCG DMR	chr1	3608000	3608200	T2&T3 Union	ZF-SssI -/-	Cluster 3 HyperCG DMR	chr1	2558000	2558200	T2&T3 Union	ZF-SssI -/-	Cluster 4 HyperCG DMR	chr2	3018600	3018800	T2&T3 Union	ZF-SssI +	Cluster 2 HyperCG DMR	chr1	2678200	2678400	T2&T3 Union	ZF-SssI +	Cluster 3 HyperCG DMR	chr1	1362600	1362800	T2&T3 Union	ZF-SssI +	Cluster 4 HyperCG DMR
chr2	2687200	2687400	T2&T3 Union	ZF-SssI -/-	Cluster 2 HyperCG DMR	chr1	3614400	3614600	T2&T3 Union	ZF-SssI -/-	Cluster 3 HyperCG DMR	chr1	2558200	2558400	T2&T3 Union	ZF-SssI -/-	Cluster 4 HyperCG DMR	chr2	3049400	3049600	T2&T3 Union	ZF-SssI +	Cluster 2 HyperCG DMR	chr1	2686000	2686200	T2&T3 Union	ZF-SssI +	Cluster 3 HyperCG DMR	chr1	1363200	1363400	T2&T3 Union	ZF-SssI +	Cluster 4 HyperCG DMR
chr2	2701000	2701200	T2&T3 Union	ZF-SssI -/-	Cluster 2 HyperCG DMR	chr1	3619600	3619800	T2&T3 Union	ZF-SssI -/-	Cluster 3 HyperCG DMR	chr1	2560200	2560400	T2&T3 Union	ZF-SssI -/-	Cluster 4 HyperCG DMR	chr2	3069200	3069400	T2&T3 Union	ZF-SssI +	Cluster 2 HyperCG DMR	chr1	2686200	2686400	T2&T3 Union	ZF-SssI +	Cluster 3 HyperCG DMR	chr1	1363400	1363600	T2&T3 Union	ZF-SssI +	Cluster 4 HyperCG DMR
chr2	2704400	2704600	T2&T3 Union	ZF-SssI -/-	Cluster 2 HyperCG DMR	chr1	3628400	3628600	T2&T3 Union	ZF-SssI -/-	Cluster 3 HyperCG DMR	chr1	2581200	2581400	T2&T3 Union	ZF-SssI -/-	Cluster 4 HyperCG DMR	chr2	3074400	3074600	T2&T3 Union	ZF-SssI +	Cluster 2 HyperCG DMR	chr1	2686800	2687000	T2&T3 Union	ZF-SssI +	Cluster 3 HyperCG DMR	chr1	1364000	1364200	T2&T3 Union	ZF-SssI +	Cluster 4 HyperCG DMR
chr2	2709400	2709600	T2&T3 Union	ZF-SssI -/-	Cluster 2 HyperCG DMR	chr1	3630200	3630400	T2&T3 Union	ZF-SssI -/-	Cluster 3 HyperCG DMR	chr1	2581600	2581800	T2&T3 Union	ZF-SssI -/-	Cluster 4 HyperCG DMR	chr2	3100200	3100400	T2&T3 Union	ZF-SssI +	Cluster 2 HyperCG DMR	chr1	2687000	2687200	T2&T3 Union	ZF-SssI +	Cluster 3 HyperCG DMR	chr1	1365200	1365400	T2&T3 Union	ZF-SssI +	Cluster 4 HyperCG DMR
chr2	2711600	2711800	T2&T3 Union	ZF-SssI -/-	Cluster 2 HyperCG DMR	chr1	3631600	3631800	T2&T3 Union	ZF-SssI -/-	Cluster 3 HyperCG DMR	chr1	2581800	2582000	T2&T3 Union	ZF-SssI -/-	Cluster 4 HyperCG DMR	chr2	3106000	3106200	T2&T3 Union	ZF-SssI +	Cluster 2 HyperCG DMR	chr1	2702800	2703000	T2&T3 Union	ZF-SssI +	Cluster 3 HyperCG DMR	chr1	1365400	1365600	T2&T3 Union	ZF-SssI +	Cluster 4 HyperCG DMR
chr2	2727200	2727400	T2&T3 Union	ZF-SssI -/-	Cluster 2 HyperCG DMR	chr1	3631800	3632000	T2&T3 Union	ZF-SssI -/-	Cluster 3 HyperCG DMR	chr1	2582600	2582800	T2&T3 Union	ZF-SssI -/-	Cluster 4 HyperCG DMR	chr2	3113600	3113800	T2&T3 Union	ZF-SssI +	Cluster 2 HyperCG DMR	chr1	2705200	2705400	T2&T3 Union	ZF-SssI +	Cluster 3 HyperCG DMR	chr1	1365800	1366000	T2&T3 Union	ZF-SssI +	Cluster 4 HyperCG DMR
chr2	2744200	2744400	T2&T3 Union	ZF-SssI -/-	Cluster 2 HyperCG DMR	chr1	3632400	3632600	T2&T3 Union	ZF-SssI -/-	Cluster 3 HyperCG DMR	chr1	2584800	2585000	T2&T3 Union	ZF-SssI -/-	Cluster 4 HyperCG DMR	chr2	3117000	3117200	T2&T3 Union	ZF-SssI +	Cluster 2 HyperCG DMR	chr1	2705600	2705800	T2&T3 Union	ZF-SssI +	Cluster 3 HyperCG DMR	chr1	1376400	1376600	T2&T3 Union	ZF-SssI +	Cluster 4 HyperCG DMR
chr2	2748800	2749000	T2&T3 Union	ZF-SssI -/-	Cluster 2 HyperCG DMR	chr1	3632600	3632800	T2&T3 Union	ZF-SssI -/-	Cluster 3 HyperCG DMR	chr1	2608800	2609000	T2&T3 Union	ZF-SssI -/-	Cluster 4 HyperCG DMR	chr2	3122400	3122600	T2&T3 Union	ZF-SssI +	Cluster 2 HyperCG DMR	chr1	2709000	2709200	T2&T3 Union	ZF-SssI +	Cluster 3 HyperCG DMR	chr1	1377400	1377600	T2&T3 Union	ZF-SssI +	Cluster 4 HyperCG DMR
chr2	2752600	2752800	T2&T3 Union	ZF-SssI -/-	Cluster 2 HyperCG DMR	chr1	3632800	3633000	T2&T3 Union	ZF-SssI -/-	Cluster 3 HyperCG DMR	chr1	2609400	2609600	T2&T3 Union	ZF-SssI -/-	Cluster 4 HyperCG DMR	chr2	3124200	3124400	T2&T3 Union	ZF-SssI +	Cluster 2 HyperCG DMR	chr1	2713800	2714000	T2&T3 Union	ZF-SssI +	Cluster 3 HyperCG DMR	chr1	1377800	1378000	T2&T3 Union	ZF-SssI +	Cluster 4 HyperCG DMR
chr2	2754600	2754800	T2&T3 Union	ZF-SssI -/-	Cluster 2 HyperCG DMR	chr1	3636000	3636200	T2&T3 Union	ZF-SssI -/-	Cluster 3 HyperCG DMR	chr1	2616400	2616600	T2&T3 Union	ZF-SssI -/-	Cluster 4 HyperCG DMR	chr2	3182200	3182400	T2&T3 Union	ZF-SssI +	Cluster 2 HyperCG DMR	chr1	2714200	2714400	T2&T3 Union	ZF-SssI +	Cluster 3 HyperCG DMR	chr1	1381000	1381200	T2&T3 Union	ZF-SssI +	Cluster 4 HyperCG DMR
chr2	2755000	2755200	T2&T3 Union	ZF-SssI -/-	Cluster 2 HyperCG DMR	chr1	3649200	3649400	T2&T3 Union	ZF-SssI -/-	Cluster 3 HyperCG DMR	chr1	2639000	2639200	T2&T3 Union	ZF-SssI -/-	Cluster 4 HyperCG DMR	chr2	3227600	3227800	T2&T3 Union	ZF-SssI +	Cluster 2 HyperCG DMR	chr1	2715000	2715200	T2&T3 Union	ZF-SssI +	Cluster 3 HyperCG DMR	chr1	1381600	1381800	T2&T3 Union	ZF-SssI +	Cluster 4 HyperCG DMR
chr2	2755400	2755600	T2&T3 Union	ZF-SssI -/-	Cluster 2 HyperCG DMR	chr1	3654600	3654800	T2&T3 Union	ZF-SssI -/-	Cluster 3 HyperCG DMR	chr1	2643400	2643600	T2&T3 Union	ZF-SssI -/-	Cluster 4 HyperCG DMR	chr2	3519600	3519800	T2&T3 Union	ZF-SssI +	Cluster 2 HyperCG DMR	chr1	2719800	2720000	T2&T3 Union	ZF-SssI +	Cluster 3 HyperCG DMR	chr1	1381800	1382000	T2&T3 Union	ZF-SssI +	Cluster 4 HyperCG DMR
chr2	2762800	2763000	T2&T3 Union	ZF-SssI -/-	Cluster 2 HyperCG DMR	chr1	3656400	3656600	T2&T3 Union	ZF-SssI -/-	Cluster 3 HyperCG DMR	chr1	2647200	2647400	T2&T3 Union	ZF-SssI -/-	Cluster 4 HyperCG DMR	chr2	3532400	3532600	T2&T3 Union	ZF-SssI +	Cluster 2 HyperCG DMR	chr1	2720400	2720600	T2&T3 Union	ZF-SssI +	Cluster 3 HyperCG DMR	chr1	1382000	1382200	T2&T3 Union	ZF-SssI +	Cluster 4 HyperCG DMR
chr2	2831800	2832000	T2&T3 Union	ZF-SssI -/-	Cluster 2 HyperCG DMR	chr1	3657000	3657200	T2&T3 Union	ZF-SssI -/-	Cluster 3 HyperCG DMR	chr1	2663200	2663400	T2&T3 Union	ZF-SssI -/-	Cluster 4 HyperCG DMR	chr2	3553800	3554000	T2&T3 Union	ZF-SssI +	Cluster 2 HyperCG DMR	chr1	2726000	2726200	T2&T3 Union	ZF-SssI +	Cluster 3 HyperCG DMR	chr1	1387800	1388000	T2&T3 Union	ZF-SssI +	Cluster 4 HyperCG DMR
chr2	2898600	2898800	T2&T3 Union	ZF-SssI -/-	Cluster 2 HyperCG DMR	chr1	3661800	3662000	T2&T3 Union	ZF-SssI -/-	Cluster 3 HyperCG DMR	chr1	2663800	2664000	T2&T3 Union	ZF-SssI -/-	Cluster 4 HyperCG DMR	chr2	3555600	3555800	T2&T3 Union	ZF-SssI +	Cluster 2 HyperCG DMR	chr1	2728000	2728200	T2&T3 Union	ZF-SssI +	Cluster 3 HyperCG DMR	chr1	1389800	1390000	T2&T3 Union	ZF-SssI +	Cluster 4 HyperCG DMR
chr2	2899000	2899200	T2&T3 Union	ZF-SssI -/-	Cluster 2 HyperCG DMR	chr1	3663200	3663400	T2&T3 Union	ZF-SssI -/-	Cluster 3 HyperCG DMR	chr1	2664400	2664600	T2&T3 Union	ZF-SssI -/-	Cluster 4 HyperCG DMR	chr2	3585400	3585600	T2&T3 Union	ZF-SssI +	Cluster 2 HyperCG DMR	chr1	2729400	2729600	T2&T3 Union	ZF-SssI +	Cluster 3 HyperCG DMR	chr1	1392200	1392400	T2&T3 Union	ZF-SssI +	Cluster 4 HyperCG DMR
chr2	2909600	2909800	T2&T3 Union	ZF-SssI -/-	Cluster 2 HyperCG DMR	chr1	3674400	3674600	T2&T3 Union	ZF-SssI -/-	Cluster 3 HyperCG DMR	chr1	2665000	2665200	T2&T3 Union	ZF-SssI -/-	Cluster 4 HyperCG DMR	chr2	3587400	3587600	T2&T3 Union	ZF-SssI +	Cluster 2 HyperCG DMR	chr1	2733200	2733400	T2&T3 Union	ZF-SssI +	Cluster 3 HyperCG DMR	chr1	1392600	1392800	T2&T3 Union	ZF-SssI +	Cluster 4 HyperCG DMR
chr2	2918400	2918600	T2&T3 Union	ZF-SssI -/-	Cluster 2 HyperCG DMR	chr1	3690000	3690200	T2&T3 Union	ZF-SssI -/-	Cluster 3 HyperCG DMR	chr1	2682400	2682600	T2&T3 Union	ZF-SssI -/-	Cluster 4 HyperCG DMR	chr2	3641200	3641400	T2&T3 Union	ZF-SssI +	Cluster 2 HyperCG DMR	chr1	2733600	2733800	T2&T3 Union	ZF-SssI +	Cluster 3 HyperCG DMR	chr1	1393400	1393600	T2&T3 Union	ZF-SssI +	Cluster 4 HyperCG DMR
chr2	2977800	2978000	T2&T3 Union	ZF-SssI -/-	Cluster 2 HyperCG DMR	chr1	3691400	3691600	T2&T3 Union	ZF-SssI -/-	Cluster 3 HyperCG DMR	chr1	2682600	2682800	T2&T3 Union	ZF-SssI -/-	Cluster 4 HyperCG DMR	chr2	3688200	3688400	T2&T3 Union	ZF-SssI +	Cluster 2 HyperCG DMR	chr1	2734200	2734400	T2&T3 Union	ZF-SssI +	Cluster 3 HyperCG DMR	chr1	1393600	1393800	T2&T3 Union	ZF-SssI +	Cluster 4 HyperCG DMR
chr2	3001000	3001200	T2&T3 Union	ZF-SssI -/-	Cluster 2 HyperCG DMR	chr1	3692800	3693000	T2&T3 Union	ZF-SssI -/-	Cluster 3 HyperCG DMR	chr1	2682800	2683000	T2&T3 Union	ZF-SssI -/-	Cluster 4 HyperCG DMR	chr2	3692400	3692600	T2&T3 Union	ZF-SssI +	Cluster 2 HyperCG DMR	chr1	2740000	2740200	T2&T3 Union	ZF-SssI +	Cluster 3 HyperCG DMR	chr1	1393800	1394000	T2&T3 Union	ZF-SssI +	Cluster 4 HyperCG DMR
chr2	3018600	3018800	T2&T3 Union	ZF-SssI -/-	Cluster 2 HyperCG DMR	chr1	3708000	3708200	T2&T3 Union	ZF-SssI -/-	Cluster 3 HyperCG DMR	chr1	2683000	2683200	T2&T3 Union	ZF-SssI -/-	Cluster 4 HyperCG DMR	chr2	3701600	3701800	T2&T3 Union	ZF-SssI +	Cluster 2 HyperCG DMR	chr1	2740600	2740800	T2&T3 Union	ZF-SssI +	Cluster 3 HyperCG DMR	chr1	1394600	1394800	T2&T3 Union	ZF-SssI +	Cluster 4 HyperCG DMR
chr2	3029600	3029800	T2&T3 Union	ZF-SssI -/-	Cluster 2 HyperCG DMR	chr1	3729400	3729600	T2&T3 Union	ZF-SssI -/-	Cluster 3 HyperCG DMR	chr1	2686400	2686600	T2&T3 Union	ZF-SssI -/-	Cluster 4 HyperCG DMR	chr2	3730200	3730400	T2&T3 Union	ZF-SssI +	Cluster 2 HyperCG DMR	chr1	2742200	2742400	T2&T3 Union	ZF-SssI +	Cluster 3 HyperCG DMR	chr1	1396600	1396800	T2&T3 Union	ZF-SssI +	Cluster 4 HyperCG DMR
chr2	3049400	3049600	T2&T3 Union	ZF-SssI -/-	Cluster 2 HyperCG DMR	chr1	3736400	3736600	T2&T3 Union	ZF-SssI -/-	Cluster 3 HyperCG DMR	chr1	2692200	2692400	T2&T3 Union	ZF-SssI -/-	Cluster 4 HyperCG DMR	chr2	3731200	3731400	T2&T3 Union	ZF-SssI +	Cluster 2 HyperCG DMR	chr1	2742800	2743000	T2&T3 Union	ZF-SssI +	Cluster 3 HyperCG DMR	chr1	1399400	1399600	T2&T3 Union	ZF-SssI +	Cluster 4 HyperCG DMR
chr2	3074400	3074600	T2&T3 Union	ZF-SssI -/-	Cluster 2 HyperCG DMR	chr1	3737400	3737600	T2&T3 Union	ZF-SssI -/-	Cluster 3 HyperCG DMR	chr1	2697000	2697200	T2&T3 Union	ZF-SssI -/-	Cluster 4 HyperCG DMR	chr2	3733400	3733600	T2&T3 Union	ZF-SssI +	Cluster 2 HyperCG DMR	chr1	2743000	2743200	T2&T3 Union	ZF-SssI +	Cluster 3 HyperCG DMR	chr1	1399600	1399800	T2&T3 Union	ZF-SssI +	Cluster 4 HyperCG DMR
chr2	3089600	3089800	T2&T3 Union	ZF-SssI -/-	Cluster 2 HyperCG DMR	chr1	3747200	3747400	T2&T3 Union	ZF-SssI -/-	Cluster 3 HyperCG DMR	chr1	2697600	2697800	T2&T3 Union	ZF-SssI -/-	Cluster 4 HyperCG DMR	chr2	3753800	3754000	T2&T3 Union	ZF-SssI +	Cluster 2 HyperCG DMR	chr1	2745000	2745200	T2&T3 Union	ZF-SssI +	Cluster 3 HyperCG DMR	chr1	1400200	1400400	T2&T3 Union	ZF-SssI +	Cluster 4 HyperCG DMR
chr2	3117000	3117200	T2&T3 Union	ZF-SssI -/-	Cluster 2 HyperCG DMR	chr1	3770800	3771000	T2&T3 Union	ZF-SssI -/-	Cluster 3 HyperCG DMR	chr1	2697800	2698000	T2&T3 Union	ZF-SssI -/-	Cluster 4 HyperCG DMR	chr2	3761600	3761800	T2&T3 Union	ZF-SssI +	Cluster 2 HyperCG DMR	chr1	2768200	2768400	T2&T3 Union	ZF-SssI +	Cluster 3 HyperCG DMR	chr1	1400400	1400600	T2&T3 Union	ZF-SssI +	Cluster 4 HyperCG DMR
chr2	3122400	3122600	T2&T3 Union	ZF-SssI -/-	Cluster 2 HyperCG DMR	chr1	3785600	3785800	T2&T3 Union	ZF-SssI -/-	Cluster 3 HyperCG DMR	chr1	2699000	2699200	T2&T3 Union	ZF-SssI -/-	Cluster 4 HyperCG DMR	chr2	3767400	3767600	T2&T3 Union	ZF-SssI +	Cluster 2 HyperCG DMR	chr1	2770000	2770200	T2&T3 Union	ZF-SssI +	Cluster 3 HyperCG DMR	chr1	1401400	1401600	T2&T3 Union	ZF-SssI +	Cluster 4 HyperCG DMR
chr2	3143400	3143600	T2&T3 Union	ZF-SssI -/-	Cluster 2 HyperCG DMR	chr1	3789000	3789200	T2&T3 Union	ZF-SssI -/-	Cluster 3 HyperCG DMR	chr1	2704200	2704400	T2&T3 Union	ZF-SssI -/-	Cluster 4 HyperCG DMR	chr2	3792200	3792400	T2&T3 Union	ZF-SssI +	Cluster 2 HyperCG DMR	chr1	2772600	2772800	T2&T3 Union	ZF-SssI +	Cluster 3 HyperCG DMR	chr1	1401600	1401800	T2&T3 Union	ZF-SssI +	Cluster 4 HyperCG DMR
chr2	3150400	3150600	T2&T3 Union	ZF-SssI -/-	Cluster 2 HyperCG DMR	chr1	3791800	3792000	T2&T3 Union	ZF-SssI -/-	Cluster 3 HyperCG DMR	chr1	2706400	2706600	T2&T3 Union	ZF-SssI -/-	Cluster 4 HyperCG DMR	chr2	3818400	3818600	T2&T3 Union	ZF-SssI +	Cluster 2 HyperCG DMR	chr1	2774800	2775000	T2&T3 Union	ZF-SssI +	Cluster 3 HyperCG DMR	chr1	1402800	1403000	T2&T3 Union	ZF-SssI +	Cluster 4 HyperCG DMR
chr2	3152400	3152600	T2&T3 Union	ZF-SssI -/-	Cluster 2 HyperCG DMR	chr1	3792400	3792600	T2&T3 Union	ZF-SssI -/-	Cluster 3 HyperCG DMR	chr1	2710200	2710400	T2&T3 Union	ZF-SssI -/-	Cluster 4 HyperCG DMR	chr2	3829000	3829200	T2&T3 Union	ZF-SssI +	Cluster 2 HyperCG DMR	chr1	2781000	2781200	T2&T3 Union	ZF-SssI +	Cluster 3 HyperCG DMR	chr1	1403200	1403400	T2&T3 Union	ZF-SssI +	Cluster 4 HyperCG DMR
chr2	3227600	3227800	T2&T3 Union	ZF-SssI -/-	Cluster 2 HyperCG DMR	chr1	3794800	3795000	T2&T3 Union	ZF-SssI -/-	Cluster 3 HyperCG DMR	chr1	2714000	2714200	T2&T3 Union	ZF-SssI -/-	Cluster 4 HyperCG DMR	chr2	3833600	3833800	T2&T3 Union	ZF-SssI +	Cluster 2 HyperCG DMR	chr1	2783000	2783200	T2&T3 Union	ZF-SssI +	Cluster 3 HyperCG DMR	chr1	1403400	1403600	T2&T3 Union	ZF-SssI +	Cluster 4 HyperCG DMR
chr2	3228000	3228200	T2&T3 Union	ZF-SssI -/-	Cluster 2 HyperCG DMR	chr1	3795200	3795400	T2&T3 Union	ZF-SssI -/-	Cluster 3 HyperCG DMR	chr1	2715400	2715600	T2&T3 Union	ZF-SssI -/-	Cluster 4 HyperCG DMR	chr2	3852600	3852800	T2&T3 Union	ZF-SssI +	Cluster 2 HyperCG DMR	chr1	2786800	2787000	T2&T3 Union	ZF-SssI +	Cluster 3 HyperCG DMR	chr1	1403600	1403800	T2&T3 Union	ZF-SssI +	Cluster 4 HyperCG DMR
chr2	3236800	3237000	T2&T3 Union	ZF-SssI -/-	Cluster 2 HyperCG DMR	chr1	3795800	3796000	T2&T3 Union	ZF-SssI -/-	Cluster 3 HyperCG DMR	chr1	2733000	2733200	T2&T3 Union	ZF-SssI -/-	Cluster 4 HyperCG DMR	chr2	3858200	3858400	T2&T3 Union	ZF-SssI +	Cluster 2 HyperCG DMR	chr1	2804200	2804400	T2&T3 Union	ZF-SssI +	Cluster 3 HyperCG DMR	chr1	1406200	1406400	T2&T3 Union	ZF-SssI +	Cluster 4 HyperCG DMR
chr2	3519600	3519800	T2&T3 Union	ZF-SssI -/-	Cluster 2 HyperCG DMR	chr1	3802200	3802400	T2&T3 Union	ZF-SssI -/-	Cluster 3 HyperCG DMR	chr1	2733400	2733600	T2&T3 Union	ZF-SssI -/-	Cluster 4 HyperCG DMR	chr2	3858600	3858800	T2&T3 Union	ZF-SssI +	Cluster 2 HyperCG DMR	chr1	2806800	2807000	T2&T3 Union	ZF-SssI +	Cluster 3 HyperCG DMR	chr1	1409200	1409400	T2&T3 Union	ZF-SssI +	Cluster 4 HyperCG DMR
chr2	3532400	3532600	T2&T3 Union	ZF-SssI -/-	Cluster 2 HyperCG DMR	chr1	3811200	3811400	T2&T3 Union	ZF-SssI -/-	Cluster 3 HyperCG DMR	chr1	2734800	2735000	T2&T3 Union	ZF-SssI -/-	Cluster 4 HyperCG DMR	chr2	3879600	3879800	T2&T3 Union	ZF-SssI +	Cluster 2 HyperCG DMR	chr1	2807600	2807800	T2&T3 Union	ZF-SssI +	Cluster 3 HyperCG DMR	chr1	1412800	1413000	T2&T3 Union	ZF-SssI +	Cluster 4 HyperCG DMR
chr2	3553800	3554000	T2&T3 Union	ZF-SssI -/-	Cluster 2 HyperCG DMR	chr1	3812000	3812200	T2&T3 Union	ZF-SssI -/-	Cluster 3 HyperCG DMR	chr1	2742400	2742600	T2&T3 Union	ZF-SssI -/-	Cluster 4 HyperCG DMR	chr2	3880800	3881000	T2&T3 Union	ZF-SssI +	Cluster 2 HyperCG DMR	chr1	2812200	2812400	T2&T3 Union	ZF-SssI +	Cluster 3 HyperCG DMR	chr1	1414000	1414200	T2&T3 Union	ZF-SssI +	Cluster 4 HyperCG DMR
chr2	3555600	3555800	T2&T3 Union	ZF-SssI -/-	Cluster 2 HyperCG DMR	chr1	3814600	3814800	T2&T3 Union	ZF-SssI -/-	Cluster 3 HyperCG DMR	chr1	2743200	2743400	T2&T3 Union	ZF-SssI -/-	Cluster 4 HyperCG DMR	chr2	3968000	3968200	T2&T3 Union	ZF-SssI +	Cluster 2 HyperCG DMR	chr1	2814000	2814200	T2&T3 Union	ZF-SssI +	Cluster 3 HyperCG DMR	chr1	1414600	1414800	T2&T3 Union	ZF-SssI +	Cluster 4 HyperCG DMR
chr2	3692400	3692600	T2&T3 Union	ZF-SssI -/-	Cluster 2 HyperCG DMR	chr1	3815200	3815400	T2&T3 Union	ZF-SssI -/-	Cluster 3 HyperCG DMR	chr1	2744200	2744400	T2&T3 Union	ZF-SssI -/-	Cluster 4 HyperCG DMR	chr2	4000200	4000400	T2&T3 Union	ZF-SssI +	Cluster 2 HyperCG DMR	chr1	2821600	2821800	T2&T3 Union	ZF-SssI +	Cluster 3 HyperCG DMR	chr1	1414800	1415000	T2&T3 Union	ZF-SssI +	Cluster 4 HyperCG DMR
chr2	3701600	3701800	T2&T3 Union	ZF-SssI -/-	Cluster 2 HyperCG DMR	chr1	3818800	3819000	T2&T3 Union	ZF-SssI -/-	Cluster 3 HyperCG DMR	chr1	2744400	2744600	T2&T3 Union	ZF-SssI -/-	Cluster 4 HyperCG DMR	chr2	4036200	4036400	T2&T3 Union	ZF-SssI +	Cluster 2 HyperCG DMR	chr1	2821800	2822000	T2&T3 Union	ZF-SssI +	Cluster 3 HyperCG DMR	chr1	1415600	1415800	T2&T3 Union	ZF-SssI +	Cluster 4 HyperCG DMR
chr2	3717000	3717200	T2&T3 Union	ZF-SssI -/-	Cluster 2 HyperCG DMR	chr1	3820600	3820800	T2&T3 Union	ZF-SssI -/-	Cluster 3 HyperCG DMR	chr1	2757000	2757200	T2&T3 Union	ZF-SssI -/-	Cluster 4 HyperCG DMR	chr2	4072200	4072400	T2&T3 Union	ZF-SssI +	Cluster 2 HyperCG DMR	chr1	2822000	2822200	T2&T3 Union	ZF-SssI +	Cluster 3 HyperCG DMR	chr1	1427800	1428000	T2&T3 Union	ZF-SssI +	Cluster 4 HyperCG DMR
chr2	3753800	3754000	T2&T3 Union	ZF-SssI -/-	Cluster 2 HyperCG DMR	chr1	3835000	3835200	T2&T3 Union	ZF-SssI -/-	Cluster 3 HyperCG DMR	chr1	2757200	2757400	T2&T3 Union	ZF-SssI -/-	Cluster 4 HyperCG DMR	chr2	4072800	4073000	T2&T3 Union	ZF-SssI +	Cluster 2 HyperCG DMR	chr1	2823400	2823600	T2&T3 Union	ZF-SssI +	Cluster 3 HyperCG DMR	chr1	1428600	1428800	T2&T3 Union	ZF-SssI +	Cluster 4 HyperCG DMR
chr2	3761600	3761800	T2&T3 Union	ZF-SssI -/-	Cluster 2 HyperCG DMR	chr1	3835200	3835400	T2&T3 Union	ZF-SssI -/-	Cluster 3 HyperCG DMR	chr1	2757400	2757600	T2&T3 Union	ZF-SssI -/-	Cluster 4 HyperCG DMR	chr2	4092000	4092200	T2&T3 Union	ZF-SssI +	Cluster 2 HyperCG DMR	chr1	2830200	2830400	T2&T3 Union	ZF-SssI +	Cluster 3 HyperCG DMR	chr1	1429000	1429200	T2&T3 Union	ZF-SssI +	Cluster 4 HyperCG DMR
chr2	3767400	3767600	T2&T3 Union	ZF-SssI -/-	Cluster 2 HyperCG DMR	chr1	3835600	3835800	T2&T3 Union	ZF-SssI -/-	Cluster 3 HyperCG DMR	chr1	2757600	2757800	T2&T3 Union	ZF-SssI -/-	Cluster 4 HyperCG DMR	chr2	4095800	4096000	T2&T3 Union	ZF-SssI +	Cluster 2 HyperCG DMR	chr1	2831000	2831200	T2&T3 Union	ZF-SssI +	Cluster 3 HyperCG DMR	chr1	1429200	1429400	T2&T3 Union	ZF-SssI +	Cluster 4 HyperCG DMR
chr2	3769200	3769400	T2&T3 Union	ZF-SssI -/-	Cluster 2 HyperCG DMR	chr1	3843400	3843600	T2&T3 Union	ZF-SssI -/-	Cluster 3 HyperCG DMR	chr1	2758000	2758200	T2&T3 Union	ZF-SssI -/-	Cluster 4 HyperCG DMR	chr2	4108600	4108800	T2&T3 Union	ZF-SssI +	Cluster 2 HyperCG DMR	chr1	2832200	2832400	T2&T3 Union	ZF-SssI +	Cluster 3 HyperCG DMR	chr1	1429400	1429600	T2&T3 Union	ZF-SssI +	Cluster 4 HyperCG DMR
chr2	3775800	3776000	T2&T3 Union	ZF-SssI -/-	Cluster 2 HyperCG DMR	chr1	3843600	3843800	T2&T3 Union	ZF-SssI -/-	Cluster 3 HyperCG DMR	chr1	2761800	2762000	T2&T3 Union	ZF-SssI -/-	Cluster 4 HyperCG DMR	chr2	4114800	4115000	T2&T3 Union	ZF-SssI +	Cluster 2 HyperCG DMR	chr1	2833200	2833400	T2&T3 Union	ZF-SssI +	Cluster 3 HyperCG DMR	chr1	1429600	1429800	T2&T3 Union	ZF-SssI +	Cluster 4 HyperCG DMR
chr2	3776200	3776400	T2&T3 Union	ZF-SssI -/-	Cluster 2 HyperCG DMR	chr1	3844800	3845000	T2&T3 Union	ZF-SssI -/-	Cluster 3 HyperCG DMR	chr1	2768000	2768200	T2&T3 Union	ZF-SssI -/-	Cluster 4 HyperCG DMR	chr2	4118800	4119000	T2&T3 Union	ZF-SssI +	Cluster 2 HyperCG DMR	chr1	2859600	2859800	T2&T3 Union	ZF-SssI +	Cluster 3 HyperCG DMR	chr1	1436200	1436400	T2&T3 Union	ZF-SssI +	Cluster 4 HyperCG DMR
chr2	3792200	3792400	T2&T3 Union	ZF-SssI -/-	Cluster 2 HyperCG DMR	chr1	3848600	3848800	T2&T3 Union	ZF-SssI -/-	Cluster 3 HyperCG DMR	chr1	2768400	2768600	T2&T3 Union	ZF-SssI -/-	Cluster 4 HyperCG DMR	chr2	4126400	4126600	T2&T3 Union	ZF-SssI +	Cluster 2 HyperCG DMR	chr1	2877800	2878000	T2&T3 Union	ZF-SssI +	Cluster 3 HyperCG DMR	chr1	1438200	1438400	T2&T3 Union	ZF-SssI +	Cluster 4 HyperCG DMR
chr2	3792400	3792600	T2&T3 Union	ZF-SssI -/-	Cluster 2 HyperCG DMR	chr1	3848800	3849000	T2&T3 Union	ZF-SssI -/-	Cluster 3 HyperCG DMR	chr1	2770200	2770400	T2&T3 Union	ZF-SssI -/-	Cluster 4 HyperCG DMR	chr2	4127600	4127800	T2&T3 Union	ZF-SssI +	Cluster 2 HyperCG DMR	chr1	2883200	2883400	T2&T3 Union	ZF-SssI +	Cluster 3 HyperCG DMR	chr1	1438400	1438600	T2&T3 Union	ZF-SssI +	Cluster 4 HyperCG DMR
chr2	3818400	3818600	T2&T3 Union	ZF-SssI -/-	Cluster 2 HyperCG DMR	chr1	3869600	3869800	T2&T3 Union	ZF-SssI -/-	Cluster 3 HyperCG DMR	chr1	2773000	2773200	T2&T3 Union	ZF-SssI -/-	Cluster 4 HyperCG DMR	chr2	4134400	4134600	T2&T3 Union	ZF-SssI +	Cluster 2 HyperCG DMR	chr1	2883400	2883600	T2&T3 Union	ZF-SssI +	Cluster 3 HyperCG DMR	chr1	1438600	1438800	T2&T3 Union	ZF-SssI +	Cluster 4 HyperCG DMR
chr2	3833600	3833800	T2&T3 Union	ZF-SssI -/-	Cluster 2 HyperCG DMR	chr1	3871200	3871400	T2&T3 Union	ZF-SssI -/-	Cluster 3 HyperCG DMR	chr1	2776800	2777000	T2&T3 Union	ZF-SssI -/-	Cluster 4 HyperCG DMR	chr2	4295600	4295800	T2&T3 Union	ZF-SssI +	Cluster 2 HyperCG DMR	chr1	2885800	2886000	T2&T3 Union	ZF-SssI +	Cluster 3 HyperCG DMR	chr1	1446800	1447000	T2&T3 Union	ZF-SssI +	Cluster 4 HyperCG DMR
chr2	3841800	3842000	T2&T3 Union	ZF-SssI -/-	Cluster 2 HyperCG DMR	chr1	3875600	3875800	T2&T3 Union	ZF-SssI -/-	Cluster 3 HyperCG DMR	chr1	2784600	2784800	T2&T3 Union	ZF-SssI -/-	Cluster 4 HyperCG DMR	chr2	4298000	4298200	T2&T3 Union	ZF-SssI +	Cluster 2 HyperCG DMR	chr1	2894000	2894200	T2&T3 Union	ZF-SssI +	Cluster 3 HyperCG DMR	chr1	1447200	1447400	T2&T3 Union	ZF-SssI +	Cluster 4 HyperCG DMR
chr2	3849200	3849400	T2&T3 Union	ZF-SssI -/-	Cluster 2 HyperCG DMR	chr1	3895600	3895800	T2&T3 Union	ZF-SssI -/-	Cluster 3 HyperCG DMR	chr1	2785000	2785200	T2&T3 Union	ZF-SssI -/-	Cluster 4 HyperCG DMR	chr2	4385000	4385200	T2&T3 Union	ZF-SssI +	Cluster 2 HyperCG DMR	chr1	2895200	2895400	T2&T3 Union	ZF-SssI +	Cluster 3 HyperCG DMR	chr1	1448000	1448200	T2&T3 Union	ZF-SssI +	Cluster 4 HyperCG DMR
chr2	3853200	3853400	T2&T3 Union	ZF-SssI -/-	Cluster 2 HyperCG DMR	chr1	3917800	3918000	T2&T3 Union	ZF-SssI -/-	Cluster 3 HyperCG DMR	chr1	2785800	2786000	T2&T3 Union	ZF-SssI -/-	Cluster 4 HyperCG DMR	chr2	4412200	4412400	T2&T3 Union	ZF-SssI +	Cluster 2 HyperCG DMR	chr1	2895800	2896000	T2&T3 Union	ZF-SssI +	Cluster 3 HyperCG DMR	chr1	1448200	1448400	T2&T3 Union	ZF-SssI +	Cluster 4 HyperCG DMR
chr2	3863800	3864000	T2&T3 Union	ZF-SssI -/-	Cluster 2 HyperCG DMR	chr1	3922000	3922200	T2&T3 Union	ZF-SssI -/-	Cluster 3 HyperCG DMR	chr1	2786400	2786600	T2&T3 Union	ZF-SssI -/-	Cluster 4 HyperCG DMR	chr2	4426600	4426800	T2&T3 Union	ZF-SssI +	Cluster 2 HyperCG DMR	chr1	2900400	2900600	T2&T3 Union	ZF-SssI +	Cluster 3 HyperCG DMR	chr1	1453600	1453800	T2&T3 Union	ZF-SssI +	Cluster 4 HyperCG DMR
chr2	3876200	3876400	T2&T3 Union	ZF-SssI -/-	Cluster 2 HyperCG DMR	chr1	3949600	3949800	T2&T3 Union	ZF-SssI -/-	Cluster 3 HyperCG DMR	chr1	2787000	2787200	T2&T3 Union	ZF-SssI -/-	Cluster 4 HyperCG DMR	chr2	4428000	4428200	T2&T3 Union	ZF-SssI +	Cluster 2 HyperCG DMR	chr1	2913000	2913200	T2&T3 Union	ZF-SssI +	Cluster 3 HyperCG DMR	chr1	1459400	1459600	T2&T3 Union	ZF-SssI +	Cluster 4 HyperCG DMR
chr2	3915200	3915400	T2&T3 Union	ZF-SssI -/-	Cluster 2 HyperCG DMR	chr1	3949800	3950000	T2&T3 Union	ZF-SssI -/-	Cluster 3 HyperCG DMR	chr1	2787200	2787400	T2&T3 Union	ZF-SssI -/-	Cluster 4 HyperCG DMR	chr2	4464800	4465000	T2&T3 Union	ZF-SssI +	Cluster 2 HyperCG DMR	chr1	2914800	2915000	T2&T3 Union	ZF-SssI +	Cluster 3 HyperCG DMR	chr1	1459800	1460000	T2&T3 Union	ZF-SssI +	Cluster 4 HyperCG DMR
chr2	3976600	3976800	T2&T3 Union	ZF-SssI -/-	Cluster 2 HyperCG DMR	chr1	3954200	3954400	T2&T3 Union	ZF-SssI -/-	Cluster 3 HyperCG DMR	chr1	2787400	2787600	T2&T3 Union	ZF-SssI -/-	Cluster 4 HyperCG DMR	chr2	4501000	4501200	T2&T3 Union	ZF-SssI +	Cluster 2 HyperCG DMR	chr1	2918000	2918200	T2&T3 Union	ZF-SssI +	Cluster 3 HyperCG DMR	chr1	1460800	1461000	T2&T3 Union	ZF-SssI +	Cluster 4 HyperCG DMR
chr2	3997600	3997800	T2&T3 Union	ZF-SssI -/-	Cluster 2 HyperCG DMR	chr1	3956400	3956600	T2&T3 Union	ZF-SssI -/-	Cluster 3 HyperCG DMR	chr1	2812400	2812600	T2&T3 Union	ZF-SssI -/-	Cluster 4 HyperCG DMR	chr2	4505400	4505600	T2&T3 Union	ZF-SssI +	Cluster 2 HyperCG DMR	chr1	2918600	2918800	T2&T3 Union	ZF-SssI +	Cluster 3 HyperCG DMR	chr1	1461600	1461800	T2&T3 Union	ZF-SssI +	Cluster 4 HyperCG DMR
chr2	4000200	4000400	T2&T3 Union	ZF-SssI -/-	Cluster 2 HyperCG DMR	chr1	3958600	3958800	T2&T3 Union	ZF-SssI -/-	Cluster 3 HyperCG DMR	chr1	2813800	2814000	T2&T3 Union	ZF-SssI -/-	Cluster 4 HyperCG DMR	chr2	4519600	4519800	T2&T3 Union	ZF-SssI +	Cluster 2 HyperCG DMR	chr1	2918800	2919000	T2&T3 Union	ZF-SssI +	Cluster 3 HyperCG DMR	chr1	1468800	1469000	T2&T3 Union	ZF-SssI +	Cluster 4 HyperCG DMR
chr2	4036200	4036400	T2&T3 Union	ZF-SssI -/-	Cluster 2 HyperCG DMR	chr1	3969000	3969200	T2&T3 Union	ZF-SssI -/-	Cluster 3 HyperCG DMR	chr1	2815800	2816000	T2&T3 Union	ZF-SssI -/-	Cluster 4 HyperCG DMR	chr2	4534400	4534600	T2&T3 Union	ZF-SssI +	Cluster 2 HyperCG DMR	chr1	2922600	2922800	T2&T3 Union	ZF-SssI +	Cluster 3 HyperCG DMR	chr1	1471400	1471600	T2&T3 Union	ZF-SssI +	Cluster 4 HyperCG DMR
chr2	4058000	4058200	T2&T3 Union	ZF-SssI -/-	Cluster 2 HyperCG DMR	chr1	3970600	3970800	T2&T3 Union	ZF-SssI -/-	Cluster 3 HyperCG DMR	chr1	2840800	2841000	T2&T3 Union	ZF-SssI -/-	Cluster 4 HyperCG DMR	chr2	4538600	4538800	T2&T3 Union	ZF-SssI +	Cluster 2 HyperCG DMR	chr1	2929800	2930000	T2&T3 Union	ZF-SssI +	Cluster 3 HyperCG DMR	chr1	1472000	1472200	T2&T3 Union	ZF-SssI +	Cluster 4 HyperCG DMR
chr2	4059000	4059200	T2&T3 Union	ZF-SssI -/-	Cluster 2 HyperCG DMR	chr1	3978000	3978200	T2&T3 Union	ZF-SssI -/-	Cluster 3 HyperCG DMR	chr1	2850400	2850600	T2&T3 Union	ZF-SssI -/-	Cluster 4 HyperCG DMR	chr2	4547400	4547600	T2&T3 Union	ZF-SssI +	Cluster 2 HyperCG DMR	chr1	2930800	2931000	T2&T3 Union	ZF-SssI +	Cluster 3 HyperCG DMR	chr1	1484200	1484400	T2&T3 Union	ZF-SssI +	Cluster 4 HyperCG DMR
chr2	4072200	4072400	T2&T3 Union	ZF-SssI -/-	Cluster 2 HyperCG DMR	chr1	3984400	3984600	T2&T3 Union	ZF-SssI -/-	Cluster 3 HyperCG DMR	chr1	2868400	2868600	T2&T3 Union	ZF-SssI -/-	Cluster 4 HyperCG DMR	chr2	4553400	4553600	T2&T3 Union	ZF-SssI +	Cluster 2 HyperCG DMR	chr1	2931000	2931200	T2&T3 Union	ZF-SssI +	Cluster 3 HyperCG DMR	chr1	1487600	1487800	T2&T3 Union	ZF-SssI +	Cluster 4 HyperCG DMR
chr2	4095800	4096000	T2&T3 Union	ZF-SssI -/-	Cluster 2 HyperCG DMR	chr1	3985400	3985600	T2&T3 Union	ZF-SssI -/-	Cluster 3 HyperCG DMR	chr1	2876200	2876400	T2&T3 Union	ZF-SssI -/-	Cluster 4 HyperCG DMR	chr2	4556600	4556800	T2&T3 Union	ZF-SssI +	Cluster 2 HyperCG DMR	chr1	2937800	2938000	T2&T3 Union	ZF-SssI +	Cluster 3 HyperCG DMR	chr1	1491400	1491600	T2&T3 Union	ZF-SssI +	Cluster 4 HyperCG DMR
chr2	4112000	4112200	T2&T3 Union	ZF-SssI -/-	Cluster 2 HyperCG DMR	chr1	3991800	3992000	T2&T3 Union	ZF-SssI -/-	Cluster 3 HyperCG DMR	chr1	2883800	2884000	T2&T3 Union	ZF-SssI -/-	Cluster 4 HyperCG DMR	chr2	4558200	4558400	T2&T3 Union	ZF-SssI +	Cluster 2 HyperCG DMR	chr1	2939800	2940000	T2&T3 Union	ZF-SssI +	Cluster 3 HyperCG DMR	chr1	1498200	1498400	T2&T3 Union	ZF-SssI +	Cluster 4 HyperCG DMR
chr2	4114800	4115000	T2&T3 Union	ZF-SssI -/-	Cluster 2 HyperCG DMR	chr1	4002200	4002400	T2&T3 Union	ZF-SssI -/-	Cluster 3 HyperCG DMR	chr1	2893000	2893200	T2&T3 Union	ZF-SssI -/-	Cluster 4 HyperCG DMR	chr2	4560200	4560400	T2&T3 Union	ZF-SssI +	Cluster 2 HyperCG DMR	chr1	2940000	2940200	T2&T3 Union	ZF-SssI +	Cluster 3 HyperCG DMR	chr1	1498400	1498600	T2&T3 Union	ZF-SssI +	Cluster 4 HyperCG DMR
chr2	4118800	4119000	T2&T3 Union	ZF-SssI -/-	Cluster 2 HyperCG DMR	chr1	4009400	4009600	T2&T3 Union	ZF-SssI -/-	Cluster 3 HyperCG DMR	chr1	2893200	2893400	T2&T3 Union	ZF-SssI -/-	Cluster 4 HyperCG DMR	chr2	4580200	4580400	T2&T3 Union	ZF-SssI +	Cluster 2 HyperCG DMR	chr1	2940800	2941000	T2&T3 Union	ZF-SssI +	Cluster 3 HyperCG DMR	chr1	1498800	1499000	T2&T3 Union	ZF-SssI +	Cluster 4 HyperCG DMR
chr2	4126400	4126600	T2&T3 Union	ZF-SssI -/-	Cluster 2 HyperCG DMR	chr1	4016000	4016200	T2&T3 Union	ZF-SssI -/-	Cluster 3 HyperCG DMR	chr1	2894600	2894800	T2&T3 Union	ZF-SssI -/-	Cluster 4 HyperCG DMR	chr2	4585400	4585600	T2&T3 Union	ZF-SssI +	Cluster 2 HyperCG DMR	chr1	2942800	2943000	T2&T3 Union	ZF-SssI +	Cluster 3 HyperCG DMR	chr1	1501000	1501200	T2&T3 Union	ZF-SssI +	Cluster 4 HyperCG DMR
chr2	4127600	4127800	T2&T3 Union	ZF-SssI -/-	Cluster 2 HyperCG DMR	chr1	4032000	4032200	T2&T3 Union	ZF-SssI -/-	Cluster 3 HyperCG DMR	chr1	2894800	2895000	T2&T3 Union	ZF-SssI -/-	Cluster 4 HyperCG DMR	chr2	4587600	4587800	T2&T3 Union	ZF-SssI +	Cluster 2 HyperCG DMR	chr1	2947400	2947600	T2&T3 Union	ZF-SssI +	Cluster 3 HyperCG DMR	chr1	1502600	1502800	T2&T3 Union	ZF-SssI +	Cluster 4 HyperCG DMR
chr2	4155800	4156000	T2&T3 Union	ZF-SssI -/-	Cluster 2 HyperCG DMR	chr1	4042000	4042200	T2&T3 Union	ZF-SssI -/-	Cluster 3 HyperCG DMR	chr1	2895400	2895600	T2&T3 Union	ZF-SssI -/-	Cluster 4 HyperCG DMR	chr2	4641000	4641200	T2&T3 Union	ZF-SssI +	Cluster 2 HyperCG DMR	chr1	2960800	2961000	T2&T3 Union	ZF-SssI +	Cluster 3 HyperCG DMR	chr1	1509200	1509400	T2&T3 Union	ZF-SssI +	Cluster 4 HyperCG DMR
chr2	4175400	4175600	T2&T3 Union	ZF-SssI -/-	Cluster 2 HyperCG DMR	chr1	4047400	4047600	T2&T3 Union	ZF-SssI -/-	Cluster 3 HyperCG DMR	chr1	2900200	2900400	T2&T3 Union	ZF-SssI -/-	Cluster 4 HyperCG DMR	chr2	4643000	4643200	T2&T3 Union	ZF-SssI +	Cluster 2 HyperCG DMR	chr1	2967000	2967200	T2&T3 Union	ZF-SssI +	Cluster 3 HyperCG DMR	chr1	1509400	1509600	T2&T3 Union	ZF-SssI +	Cluster 4 HyperCG DMR
chr2	4192600	4192800	T2&T3 Union	ZF-SssI -/-	Cluster 2 HyperCG DMR	chr1	4069000	4069200	T2&T3 Union	ZF-SssI -/-	Cluster 3 HyperCG DMR	chr1	2901600	2901800	T2&T3 Union	ZF-SssI -/-	Cluster 4 HyperCG DMR	chr2	4657200	4657400	T2&T3 Union	ZF-SssI +	Cluster 2 HyperCG DMR	chr1	2968600	2968800	T2&T3 Union	ZF-SssI +	Cluster 3 HyperCG DMR	chr1	1509600	1509800	T2&T3 Union	ZF-SssI +	Cluster 4 HyperCG DMR
chr2	4254200	4254400	T2&T3 Union	ZF-SssI -/-	Cluster 2 HyperCG DMR	chr1	4075200	4075400	T2&T3 Union	ZF-SssI -/-	Cluster 3 HyperCG DMR	chr1	2908200	2908400	T2&T3 Union	ZF-SssI -/-	Cluster 4 HyperCG DMR	chr2	4676000	4676200	T2&T3 Union	ZF-SssI +	Cluster 2 HyperCG DMR	chr1	2969400	2969600	T2&T3 Union	ZF-SssI +	Cluster 3 HyperCG DMR	chr1	1511600	1511800	T2&T3 Union	ZF-SssI +	Cluster 4 HyperCG DMR
chr2	4295600	4295800	T2&T3 Union	ZF-SssI -/-	Cluster 2 HyperCG DMR	chr1	4114200	4114400	T2&T3 Union	ZF-SssI -/-	Cluster 3 HyperCG DMR	chr1	2908800	2909000	T2&T3 Union	ZF-SssI -/-	Cluster 4 HyperCG DMR	chr2	4686000	4686200	T2&T3 Union	ZF-SssI +	Cluster 2 HyperCG DMR	chr1	2981600	2981800	T2&T3 Union	ZF-SssI +	Cluster 3 HyperCG DMR	chr1	1512000	1512200	T2&T3 Union	ZF-SssI +	Cluster 4 HyperCG DMR
chr2	4412200	4412400	T2&T3 Union	ZF-SssI -/-	Cluster 2 HyperCG DMR	chr1	4115000	4115200	T2&T3 Union	ZF-SssI -/-	Cluster 3 HyperCG DMR	chr1	2912600	2912800	T2&T3 Union	ZF-SssI -/-	Cluster 4 HyperCG DMR	chr2	4687000	4687200	T2&T3 Union	ZF-SssI +	Cluster 2 HyperCG DMR	chr1	2981800	2982000	T2&T3 Union	ZF-SssI +	Cluster 3 HyperCG DMR	chr1	1515400	1515600	T2&T3 Union	ZF-SssI +	Cluster 4 HyperCG DMR
chr2	4426600	4426800	T2&T3 Union	ZF-SssI -/-	Cluster 2 HyperCG DMR	chr1	4141600	4141800	T2&T3 Union	ZF-SssI -/-	Cluster 3 HyperCG DMR	chr1	2921000	2921200	T2&T3 Union	ZF-SssI -/-	Cluster 4 HyperCG DMR	chr2	4689400	4689600	T2&T3 Union	ZF-SssI +	Cluster 2 HyperCG DMR	chr1	2986200	2986400	T2&T3 Union	ZF-SssI +	Cluster 3 HyperCG DMR	chr1	1515800	1516000	T2&T3 Union	ZF-SssI +	Cluster 4 HyperCG DMR
chr2	4428000	4428200	T2&T3 Union	ZF-SssI -/-	Cluster 2 HyperCG DMR	chr1	4141800	4142000	T2&T3 Union	ZF-SssI -/-	Cluster 3 HyperCG DMR	chr1	2931200	2931400	T2&T3 Union	ZF-SssI -/-	Cluster 4 HyperCG DMR	chr2	4691400	4691600	T2&T3 Union	ZF-SssI +	Cluster 2 HyperCG DMR	chr1	2993400	2993600	T2&T3 Union	ZF-SssI +	Cluster 3 HyperCG DMR	chr1	1516000	1516200	T2&T3 Union	ZF-SssI +	Cluster 4 HyperCG DMR
chr2	4436400	4436600	T2&T3 Union	ZF-SssI -/-	Cluster 2 HyperCG DMR	chr1	4142400	4142600	T2&T3 Union	ZF-SssI -/-	Cluster 3 HyperCG DMR	chr1	2935400	2935600	T2&T3 Union	ZF-SssI -/-	Cluster 4 HyperCG DMR	chr2	4721600	4721800	T2&T3 Union	ZF-SssI +	Cluster 2 HyperCG DMR	chr1	2995200	2995400	T2&T3 Union	ZF-SssI +	Cluster 3 HyperCG DMR	chr1	1517000	1517200	T2&T3 Union	ZF-SssI +	Cluster 4 HyperCG DMR
chr2	4440600	4440800	T2&T3 Union	ZF-SssI -/-	Cluster 2 HyperCG DMR	chr1	4145600	4145800	T2&T3 Union	ZF-SssI -/-	Cluster 3 HyperCG DMR	chr1	2938200	2938400	T2&T3 Union	ZF-SssI -/-	Cluster 4 HyperCG DMR	chr2	4722200	4722400	T2&T3 Union	ZF-SssI +	Cluster 2 HyperCG DMR	chr1	2995800	2996000	T2&T3 Union	ZF-SssI +	Cluster 3 HyperCG DMR	chr1	1519600	1519800	T2&T3 Union	ZF-SssI +	Cluster 4 HyperCG DMR
chr2	4445200	4445400	T2&T3 Union	ZF-SssI -/-	Cluster 2 HyperCG DMR	chr1	4160800	4161000	T2&T3 Union	ZF-SssI -/-	Cluster 3 HyperCG DMR	chr1	2946600	2946800	T2&T3 Union	ZF-SssI -/-	Cluster 4 HyperCG DMR	chr2	4734600	4734800	T2&T3 Union	ZF-SssI +	Cluster 2 HyperCG DMR	chr1	2997200	2997400	T2&T3 Union	ZF-SssI +	Cluster 3 HyperCG DMR	chr1	1521800	1522000	T2&T3 Union	ZF-SssI +	Cluster 4 HyperCG DMR
chr2	4464800	4465000	T2&T3 Union	ZF-SssI -/-	Cluster 2 HyperCG DMR	chr1	4164200	4164400	T2&T3 Union	ZF-SssI -/-	Cluster 3 HyperCG DMR	chr1	2957000	2957200	T2&T3 Union	ZF-SssI -/-	Cluster 4 HyperCG DMR	chr2	4738600	4738800	T2&T3 Union	ZF-SssI +	Cluster 2 HyperCG DMR	chr1	2998400	2998600	T2&T3 Union	ZF-SssI +	Cluster 3 HyperCG DMR	chr1	1524400	1524600	T2&T3 Union	ZF-SssI +	Cluster 4 HyperCG DMR
chr2	4501000	4501200	T2&T3 Union	ZF-SssI -/-	Cluster 2 HyperCG DMR	chr1	4177800	4178000	T2&T3 Union	ZF-SssI -/-	Cluster 3 HyperCG DMR	chr1	2958200	2958400	T2&T3 Union	ZF-SssI -/-	Cluster 4 HyperCG DMR	chr2	4812200	4812400	T2&T3 Union	ZF-SssI +	Cluster 2 HyperCG DMR	chr1	3001600	3001800	T2&T3 Union	ZF-SssI +	Cluster 3 HyperCG DMR	chr1	1524800	1525000	T2&T3 Union	ZF-SssI +	Cluster 4 HyperCG DMR
chr2	4505400	4505600	T2&T3 Union	ZF-SssI -/-	Cluster 2 HyperCG DMR	chr1	4178200	4178400	T2&T3 Union	ZF-SssI -/-	Cluster 3 HyperCG DMR	chr1	2959000	2959200	T2&T3 Union	ZF-SssI -/-	Cluster 4 HyperCG DMR	chr2	4823000	4823200	T2&T3 Union	ZF-SssI +	Cluster 2 HyperCG DMR	chr1	3006400	3006600	T2&T3 Union	ZF-SssI +	Cluster 3 HyperCG DMR	chr1	1526400	1526600	T2&T3 Union	ZF-SssI +	Cluster 4 HyperCG DMR
chr2	4547400	4547600	T2&T3 Union	ZF-SssI -/-	Cluster 2 HyperCG DMR	chr1	4179000	4179200	T2&T3 Union	ZF-SssI -/-	Cluster 3 HyperCG DMR	chr1	2965800	2966000	T2&T3 Union	ZF-SssI -/-	Cluster 4 HyperCG DMR	chr2	4839200	4839400	T2&T3 Union	ZF-SssI +	Cluster 2 HyperCG DMR	chr1	3007600	3007800	T2&T3 Union	ZF-SssI +	Cluster 3 HyperCG DMR	chr1	1526800	1527000	T2&T3 Union	ZF-SssI +	Cluster 4 HyperCG DMR
chr2	4553400	4553600	T2&T3 Union	ZF-SssI -/-	Cluster 2 HyperCG DMR	chr1	4180600	4180800	T2&T3 Union	ZF-SssI -/-	Cluster 3 HyperCG DMR	chr1	2973200	2973400	T2&T3 Union	ZF-SssI -/-	Cluster 4 HyperCG DMR	chr2	4841000	4841200	T2&T3 Union	ZF-SssI +	Cluster 2 HyperCG DMR	chr1	3009400	3009600	T2&T3 Union	ZF-SssI +	Cluster 3 HyperCG DMR	chr1	1528600	1528800	T2&T3 Union	ZF-SssI +	Cluster 4 HyperCG DMR
chr2	4556600	4556800	T2&T3 Union	ZF-SssI -/-	Cluster 2 HyperCG DMR	chr1	4183400	4183600	T2&T3 Union	ZF-SssI -/-	Cluster 3 HyperCG DMR	chr1	2973600	2973800	T2&T3 Union	ZF-SssI -/-	Cluster 4 HyperCG DMR	chr2	4854000	4854200	T2&T3 Union	ZF-SssI +	Cluster 2 HyperCG DMR	chr1	3014200	3014400	T2&T3 Union	ZF-SssI +	Cluster 3 HyperCG DMR	chr1	1532000	1532200	T2&T3 Union	ZF-SssI +	Cluster 4 HyperCG DMR
chr2	4574200	4574400	T2&T3 Union	ZF-SssI -/-	Cluster 2 HyperCG DMR	chr1	4197400	4197600	T2&T3 Union	ZF-SssI -/-	Cluster 3 HyperCG DMR	chr1	2973800	2974000	T2&T3 Union	ZF-SssI -/-	Cluster 4 HyperCG DMR	chr2	4887400	4887600	T2&T3 Union	ZF-SssI +	Cluster 2 HyperCG DMR	chr1	3026600	3026800	T2&T3 Union	ZF-SssI +	Cluster 3 HyperCG DMR	chr1	1532200	1532400	T2&T3 Union	ZF-SssI +	Cluster 4 HyperCG DMR
chr2	4585400	4585600	T2&T3 Union	ZF-SssI -/-	Cluster 2 HyperCG DMR	chr1	4197600	4197800	T2&T3 Union	ZF-SssI -/-	Cluster 3 HyperCG DMR	chr1	2974000	2974200	T2&T3 Union	ZF-SssI -/-	Cluster 4 HyperCG DMR	chr2	4900800	4901000	T2&T3 Union	ZF-SssI +	Cluster 2 HyperCG DMR	chr1	3026800	3027000	T2&T3 Union	ZF-SssI +	Cluster 3 HyperCG DMR	chr1	1535800	1536000	T2&T3 Union	ZF-SssI +	Cluster 4 HyperCG DMR
chr2	4628400	4628600	T2&T3 Union	ZF-SssI -/-	Cluster 2 HyperCG DMR	chr1	4207400	4207600	T2&T3 Union	ZF-SssI -/-	Cluster 3 HyperCG DMR	chr1	2974800	2975000	T2&T3 Union	ZF-SssI -/-	Cluster 4 HyperCG DMR	chr2	4905000	4905200	T2&T3 Union	ZF-SssI +	Cluster 2 HyperCG DMR	chr1	3032800	3033000	T2&T3 Union	ZF-SssI +	Cluster 3 HyperCG DMR	chr1	1536200	1536400	T2&T3 Union	ZF-SssI +	Cluster 4 HyperCG DMR
chr2	4628600	4628800	T2&T3 Union	ZF-SssI -/-	Cluster 2 HyperCG DMR	chr1	4215000	4215200	T2&T3 Union	ZF-SssI -/-	Cluster 3 HyperCG DMR	chr1	2976000	2976200	T2&T3 Union	ZF-SssI -/-	Cluster 4 HyperCG DMR	chr2	4924400	4924600	T2&T3 Union	ZF-SssI +	Cluster 2 HyperCG DMR	chr1	3036600	3036800	T2&T3 Union	ZF-SssI +	Cluster 3 HyperCG DMR	chr1	1540000	1540200	T2&T3 Union	ZF-SssI +	Cluster 4 HyperCG DMR
chr2	4636400	4636600	T2&T3 Union	ZF-SssI -/-	Cluster 2 HyperCG DMR	chr1	4224800	4225000	T2&T3 Union	ZF-SssI -/-	Cluster 3 HyperCG DMR	chr1	2979200	2979400	T2&T3 Union	ZF-SssI -/-	Cluster 4 HyperCG DMR	chr2	4943800	4944000	T2&T3 Union	ZF-SssI +	Cluster 2 HyperCG DMR	chr1	3037200	3037400	T2&T3 Union	ZF-SssI +	Cluster 3 HyperCG DMR	chr1	1541400	1541600	T2&T3 Union	ZF-SssI +	Cluster 4 HyperCG DMR
chr2	4641000	4641200	T2&T3 Union	ZF-SssI -/-	Cluster 2 HyperCG DMR	chr1	4235800	4236000	T2&T3 Union	ZF-SssI -/-	Cluster 3 HyperCG DMR	chr1	2979600	2979800	T2&T3 Union	ZF-SssI -/-	Cluster 4 HyperCG DMR	chr2	4947000	4947200	T2&T3 Union	ZF-SssI +	Cluster 2 HyperCG DMR	chr1	3040800	3041000	T2&T3 Union	ZF-SssI +	Cluster 3 HyperCG DMR	chr1	1541800	1542000	T2&T3 Union	ZF-SssI +	Cluster 4 HyperCG DMR
chr2	4643000	4643200	T2&T3 Union	ZF-SssI -/-	Cluster 2 HyperCG DMR	chr1	4250200	4250400	T2&T3 Union	ZF-SssI -/-	Cluster 3 HyperCG DMR	chr1	2980000	2980200	T2&T3 Union	ZF-SssI -/-	Cluster 4 HyperCG DMR	chr2	4996000	4996200	T2&T3 Union	ZF-SssI +	Cluster 2 HyperCG DMR	chr1	3044600	3044800	T2&T3 Union	ZF-SssI +	Cluster 3 HyperCG DMR	chr1	1554600	1554800	T2&T3 Union	ZF-SssI +	Cluster 4 HyperCG DMR
chr2	4651400	4651600	T2&T3 Union	ZF-SssI -/-	Cluster 2 HyperCG DMR	chr1	4253400	4253600	T2&T3 Union	ZF-SssI -/-	Cluster 3 HyperCG DMR	chr1	2984400	2984600	T2&T3 Union	ZF-SssI -/-	Cluster 4 HyperCG DMR	chr2	5079000	5079200	T2&T3 Union	ZF-SssI +	Cluster 2 HyperCG DMR	chr1	3054600	3054800	T2&T3 Union	ZF-SssI +	Cluster 3 HyperCG DMR	chr1	1557200	1557400	T2&T3 Union	ZF-SssI +	Cluster 4 HyperCG DMR
chr2	4657200	4657400	T2&T3 Union	ZF-SssI -/-	Cluster 2 HyperCG DMR	chr1	4253600	4253800	T2&T3 Union	ZF-SssI -/-	Cluster 3 HyperCG DMR	chr1	2985000	2985200	T2&T3 Union	ZF-SssI -/-	Cluster 4 HyperCG DMR	chr2	5091600	5091800	T2&T3 Union	ZF-SssI +	Cluster 2 HyperCG DMR	chr1	3078000	3078200	T2&T3 Union	ZF-SssI +	Cluster 3 HyperCG DMR	chr1	1557400	1557600	T2&T3 Union	ZF-SssI +	Cluster 4 HyperCG DMR
chr2	4676000	4676200	T2&T3 Union	ZF-SssI -/-	Cluster 2 HyperCG DMR	chr1	4255400	4255600	T2&T3 Union	ZF-SssI -/-	Cluster 3 HyperCG DMR	chr1	2985600	2985800	T2&T3 Union	ZF-SssI -/-	Cluster 4 HyperCG DMR	chr2	5141400	5141600	T2&T3 Union	ZF-SssI +	Cluster 2 HyperCG DMR	chr1	3078800	3079000	T2&T3 Union	ZF-SssI +	Cluster 3 HyperCG DMR	chr1	1558800	1559000	T2&T3 Union	ZF-SssI +	Cluster 4 HyperCG DMR
chr2	4687000	4687200	T2&T3 Union	ZF-SssI -/-	Cluster 2 HyperCG DMR	chr1	4256400	4256600	T2&T3 Union	ZF-SssI -/-	Cluster 3 HyperCG DMR	chr1	2996800	2997000	T2&T3 Union	ZF-SssI -/-	Cluster 4 HyperCG DMR	chr2	5141600	5141800	T2&T3 Union	ZF-SssI +	Cluster 2 HyperCG DMR	chr1	3079000	3079200	T2&T3 Union	ZF-SssI +	Cluster 3 HyperCG DMR	chr1	1561400	1561600	T2&T3 Union	ZF-SssI +	Cluster 4 HyperCG DMR
chr2	4721600	4721800	T2&T3 Union	ZF-SssI -/-	Cluster 2 HyperCG DMR	chr1	4256600	4256800	T2&T3 Union	ZF-SssI -/-	Cluster 3 HyperCG DMR	chr1	2998200	2998400	T2&T3 Union	ZF-SssI -/-	Cluster 4 HyperCG DMR	chr2	5185000	5185200	T2&T3 Union	ZF-SssI +	Cluster 2 HyperCG DMR	chr1	3095800	3096000	T2&T3 Union	ZF-SssI +	Cluster 3 HyperCG DMR	chr1	1562800	1563000	T2&T3 Union	ZF-SssI +	Cluster 4 HyperCG DMR
chr2	4734600	4734800	T2&T3 Union	ZF-SssI -/-	Cluster 2 HyperCG DMR	chr1	4256800	4257000	T2&T3 Union	ZF-SssI -/-	Cluster 3 HyperCG DMR	chr1	3000400	3000600	T2&T3 Union	ZF-SssI -/-	Cluster 4 HyperCG DMR	chr2	5218200	5218400	T2&T3 Union	ZF-SssI +	Cluster 2 HyperCG DMR	chr1	3097600	3097800	T2&T3 Union	ZF-SssI +	Cluster 3 HyperCG DMR	chr1	1567400	1567600	T2&T3 Union	ZF-SssI +	Cluster 4 HyperCG DMR
chr2	4736400	4736600	T2&T3 Union	ZF-SssI -/-	Cluster 2 HyperCG DMR	chr1	4257400	4257600	T2&T3 Union	ZF-SssI -/-	Cluster 3 HyperCG DMR	chr1	3000600	3000800	T2&T3 Union	ZF-SssI -/-	Cluster 4 HyperCG DMR	chr2	5228600	5228800	T2&T3 Union	ZF-SssI +	Cluster 2 HyperCG DMR	chr1	3105800	3106000	T2&T3 Union	ZF-SssI +	Cluster 3 HyperCG DMR	chr1	1573800	1574000	T2&T3 Union	ZF-SssI +	Cluster 4 HyperCG DMR
chr2	4738600	4738800	T2&T3 Union	ZF-SssI -/-	Cluster 2 HyperCG DMR	chr1	4257800	4258000	T2&T3 Union	ZF-SssI -/-	Cluster 3 HyperCG DMR	chr1	3002800	3003000	T2&T3 Union	ZF-SssI -/-	Cluster 4 HyperCG DMR	chr2	5229600	5229800	T2&T3 Union	ZF-SssI +	Cluster 2 HyperCG DMR	chr1	3109600	3109800	T2&T3 Union	ZF-SssI +	Cluster 3 HyperCG DMR	chr1	1578400	1578600	T2&T3 Union	ZF-SssI +	Cluster 4 HyperCG DMR
chr2	4753200	4753400	T2&T3 Union	ZF-SssI -/-	Cluster 2 HyperCG DMR	chr1	4267200	4267400	T2&T3 Union	ZF-SssI -/-	Cluster 3 HyperCG DMR	chr1	3003000	3003200	T2&T3 Union	ZF-SssI -/-	Cluster 4 HyperCG DMR	chr2	5234400	5234600	T2&T3 Union	ZF-SssI +	Cluster 2 HyperCG DMR	chr1	3111800	3112000	T2&T3 Union	ZF-SssI +	Cluster 3 HyperCG DMR	chr1	1581600	1581800	T2&T3 Union	ZF-SssI +	Cluster 4 HyperCG DMR
chr2	4786400	4786600	T2&T3 Union	ZF-SssI -/-	Cluster 2 HyperCG DMR	chr1	4294000	4294200	T2&T3 Union	ZF-SssI -/-	Cluster 3 HyperCG DMR	chr1	3008000	3008200	T2&T3 Union	ZF-SssI -/-	Cluster 4 HyperCG DMR	chr2	5240200	5240400	T2&T3 Union	ZF-SssI +	Cluster 2 HyperCG DMR	chr1	3112200	3112400	T2&T3 Union	ZF-SssI +	Cluster 3 HyperCG DMR	chr1	1582200	1582400	T2&T3 Union	ZF-SssI +	Cluster 4 HyperCG DMR
chr2	4787400	4787600	T2&T3 Union	ZF-SssI -/-	Cluster 2 HyperCG DMR	chr1	4295600	4295800	T2&T3 Union	ZF-SssI -/-	Cluster 3 HyperCG DMR	chr1	3009200	3009400	T2&T3 Union	ZF-SssI -/-	Cluster 4 HyperCG DMR	chr2	5266600	5266800	T2&T3 Union	ZF-SssI +	Cluster 2 HyperCG DMR	chr1	3113200	3113400	T2&T3 Union	ZF-SssI +	Cluster 3 HyperCG DMR	chr1	1582400	1582600	T2&T3 Union	ZF-SssI +	Cluster 4 HyperCG DMR
chr2	4812200	4812400	T2&T3 Union	ZF-SssI -/-	Cluster 2 HyperCG DMR	chr1	4304800	4305000	T2&T3 Union	ZF-SssI -/-	Cluster 3 HyperCG DMR	chr1	3009600	3009800	T2&T3 Union	ZF-SssI -/-	Cluster 4 HyperCG DMR	chr2	5268400	5268600	T2&T3 Union	ZF-SssI +	Cluster 2 HyperCG DMR	chr1	3113400	3113600	T2&T3 Union	ZF-SssI +	Cluster 3 HyperCG DMR	chr1	1587000	1587200	T2&T3 Union	ZF-SssI +	Cluster 4 HyperCG DMR
chr2	4852600	4852800	T2&T3 Union	ZF-SssI -/-	Cluster 2 HyperCG DMR	chr1	4320000	4320200	T2&T3 Union	ZF-SssI -/-	Cluster 3 HyperCG DMR	chr1	3010000	3010200	T2&T3 Union	ZF-SssI -/-	Cluster 4 HyperCG DMR	chr2	5292600	5292800	T2&T3 Union	ZF-SssI +	Cluster 2 HyperCG DMR	chr1	3115200	3115400	T2&T3 Union	ZF-SssI +	Cluster 3 HyperCG DMR	chr1	1590000	1590200	T2&T3 Union	ZF-SssI +	Cluster 4 HyperCG DMR
chr2	4853400	4853600	T2&T3 Union	ZF-SssI -/-	Cluster 2 HyperCG DMR	chr1	4323800	4324000	T2&T3 Union	ZF-SssI -/-	Cluster 3 HyperCG DMR	chr1	3011200	3011400	T2&T3 Union	ZF-SssI -/-	Cluster 4 HyperCG DMR	chr2	5303200	5303400	T2&T3 Union	ZF-SssI +	Cluster 2 HyperCG DMR	chr1	3127400	3127600	T2&T3 Union	ZF-SssI +	Cluster 3 HyperCG DMR	chr1	1594200	1594400	T2&T3 Union	ZF-SssI +	Cluster 4 HyperCG DMR
chr2	4879400	4879600	T2&T3 Union	ZF-SssI -/-	Cluster 2 HyperCG DMR	chr1	4326400	4326600	T2&T3 Union	ZF-SssI -/-	Cluster 3 HyperCG DMR	chr1	3013000	3013200	T2&T3 Union	ZF-SssI -/-	Cluster 4 HyperCG DMR	chr2	5332400	5332600	T2&T3 Union	ZF-SssI +	Cluster 2 HyperCG DMR	chr1	3129400	3129600	T2&T3 Union	ZF-SssI +	Cluster 3 HyperCG DMR	chr1	1594400	1594600	T2&T3 Union	ZF-SssI +	Cluster 4 HyperCG DMR
chr2	4887400	4887600	T2&T3 Union	ZF-SssI -/-	Cluster 2 HyperCG DMR	chr1	4326600	4326800	T2&T3 Union	ZF-SssI -/-	Cluster 3 HyperCG DMR	chr1	3016000	3016200	T2&T3 Union	ZF-SssI -/-	Cluster 4 HyperCG DMR	chr2	5343600	5343800	T2&T3 Union	ZF-SssI +	Cluster 2 HyperCG DMR	chr1	3139000	3139200	T2&T3 Union	ZF-SssI +	Cluster 3 HyperCG DMR	chr1	1595000	1595200	T2&T3 Union	ZF-SssI +	Cluster 4 HyperCG DMR
chr2	4900800	4901000	T2&T3 Union	ZF-SssI -/-	Cluster 2 HyperCG DMR	chr1	4345800	4346000	T2&T3 Union	ZF-SssI -/-	Cluster 3 HyperCG DMR	chr1	3016600	3016800	T2&T3 Union	ZF-SssI -/-	Cluster 4 HyperCG DMR	chr2	5387600	5387800	T2&T3 Union	ZF-SssI +	Cluster 2 HyperCG DMR	chr1	3143400	3143600	T2&T3 Union	ZF-SssI +	Cluster 3 HyperCG DMR	chr1	1596200	1596400	T2&T3 Union	ZF-SssI +	Cluster 4 HyperCG DMR
chr2	4947000	4947200	T2&T3 Union	ZF-SssI -/-	Cluster 2 HyperCG DMR	chr1	4346000	4346200	T2&T3 Union	ZF-SssI -/-	Cluster 3 HyperCG DMR	chr1	3026400	3026600	T2&T3 Union	ZF-SssI -/-	Cluster 4 HyperCG DMR	chr2	5419400	5419600	T2&T3 Union	ZF-SssI +	Cluster 2 HyperCG DMR	chr1	3146800	3147000	T2&T3 Union	ZF-SssI +	Cluster 3 HyperCG DMR	chr1	1596800	1597000	T2&T3 Union	ZF-SssI +	Cluster 4 HyperCG DMR
chr2	4968800	4969000	T2&T3 Union	ZF-SssI -/-	Cluster 2 HyperCG DMR	chr1	4354600	4354800	T2&T3 Union	ZF-SssI -/-	Cluster 3 HyperCG DMR	chr1	3030000	3030200	T2&T3 Union	ZF-SssI -/-	Cluster 4 HyperCG DMR	chr2	5473200	5473400	T2&T3 Union	ZF-SssI +	Cluster 2 HyperCG DMR	chr1	3166800	3167000	T2&T3 Union	ZF-SssI +	Cluster 3 HyperCG DMR	chr1	1600600	1600800	T2&T3 Union	ZF-SssI +	Cluster 4 HyperCG DMR
chr2	5059200	5059400	T2&T3 Union	ZF-SssI -/-	Cluster 2 HyperCG DMR	chr1	4362000	4362200	T2&T3 Union	ZF-SssI -/-	Cluster 3 HyperCG DMR	chr1	3036200	3036400	T2&T3 Union	ZF-SssI -/-	Cluster 4 HyperCG DMR	chr2	5580600	5580800	T2&T3 Union	ZF-SssI +	Cluster 2 HyperCG DMR	chr1	3169400	3169600	T2&T3 Union	ZF-SssI +	Cluster 3 HyperCG DMR	chr1	1600800	1601000	T2&T3 Union	ZF-SssI +	Cluster 4 HyperCG DMR
chr2	5077600	5077800	T2&T3 Union	ZF-SssI -/-	Cluster 2 HyperCG DMR	chr1	4369600	4369800	T2&T3 Union	ZF-SssI -/-	Cluster 3 HyperCG DMR	chr1	3039400	3039600	T2&T3 Union	ZF-SssI -/-	Cluster 4 HyperCG DMR	chr2	5598600	5598800	T2&T3 Union	ZF-SssI +	Cluster 2 HyperCG DMR	chr1	3175000	3175200	T2&T3 Union	ZF-SssI +	Cluster 3 HyperCG DMR	chr1	1604200	1604400	T2&T3 Union	ZF-SssI +	Cluster 4 HyperCG DMR
chr2	5091600	5091800	T2&T3 Union	ZF-SssI -/-	Cluster 2 HyperCG DMR	chr1	4379800	4380000	T2&T3 Union	ZF-SssI -/-	Cluster 3 HyperCG DMR	chr1	3039600	3039800	T2&T3 Union	ZF-SssI -/-	Cluster 4 HyperCG DMR	chr2	5601200	5601400	T2&T3 Union	ZF-SssI +	Cluster 2 HyperCG DMR	chr1	3177000	3177200	T2&T3 Union	ZF-SssI +	Cluster 3 HyperCG DMR	chr1	1619200	1619400	T2&T3 Union	ZF-SssI +	Cluster 4 HyperCG DMR
chr2	5125800	5126000	T2&T3 Union	ZF-SssI -/-	Cluster 2 HyperCG DMR	chr1	4380400	4380600	T2&T3 Union	ZF-SssI -/-	Cluster 3 HyperCG DMR	chr1	3039800	3040000	T2&T3 Union	ZF-SssI -/-	Cluster 4 HyperCG DMR	chr2	5628000	5628200	T2&T3 Union	ZF-SssI +	Cluster 2 HyperCG DMR	chr1	3181800	3182000	T2&T3 Union	ZF-SssI +	Cluster 3 HyperCG DMR	chr1	1620800	1621000	T2&T3 Union	ZF-SssI +	Cluster 4 HyperCG DMR
chr2	5141000	5141200	T2&T3 Union	ZF-SssI -/-	Cluster 2 HyperCG DMR	chr1	4387800	4388000	T2&T3 Union	ZF-SssI -/-	Cluster 3 HyperCG DMR	chr1	3040200	3040400	T2&T3 Union	ZF-SssI -/-	Cluster 4 HyperCG DMR	chr2	5710800	5711000	T2&T3 Union	ZF-SssI +	Cluster 2 HyperCG DMR	chr1	3183000	3183200	T2&T3 Union	ZF-SssI +	Cluster 3 HyperCG DMR	chr1	1628000	1628200	T2&T3 Union	ZF-SssI +	Cluster 4 HyperCG DMR
chr2	5141400	5141600	T2&T3 Union	ZF-SssI -/-	Cluster 2 HyperCG DMR	chr1	4396800	4397000	T2&T3 Union	ZF-SssI -/-	Cluster 3 HyperCG DMR	chr1	3041000	3041200	T2&T3 Union	ZF-SssI -/-	Cluster 4 HyperCG DMR	chr2	5748800	5749000	T2&T3 Union	ZF-SssI +	Cluster 2 HyperCG DMR	chr1	3190200	3190400	T2&T3 Union	ZF-SssI +	Cluster 3 HyperCG DMR	chr1	1628600	1628800	T2&T3 Union	ZF-SssI +	Cluster 4 HyperCG DMR
chr2	5141600	5141800	T2&T3 Union	ZF-SssI -/-	Cluster 2 HyperCG DMR	chr1	4397000	4397200	T2&T3 Union	ZF-SssI -/-	Cluster 3 HyperCG DMR	chr1	3046200	3046400	T2&T3 Union	ZF-SssI -/-	Cluster 4 HyperCG DMR	chr2	5783800	5784000	T2&T3 Union	ZF-SssI +	Cluster 2 HyperCG DMR	chr1	3193000	3193200	T2&T3 Union	ZF-SssI +	Cluster 3 HyperCG DMR	chr1	1630000	1630200	T2&T3 Union	ZF-SssI +	Cluster 4 HyperCG DMR
chr2	5183200	5183400	T2&T3 Union	ZF-SssI -/-	Cluster 2 HyperCG DMR	chr1	4399600	4399800	T2&T3 Union	ZF-SssI -/-	Cluster 3 HyperCG DMR	chr1	3046800	3047000	T2&T3 Union	ZF-SssI -/-	Cluster 4 HyperCG DMR	chr2	5802200	5802400	T2&T3 Union	ZF-SssI +	Cluster 2 HyperCG DMR	chr1	3196400	3196600	T2&T3 Union	ZF-SssI +	Cluster 3 HyperCG DMR	chr1	1630200	1630400	T2&T3 Union	ZF-SssI +	Cluster 4 HyperCG DMR
chr2	5185000	5185200	T2&T3 Union	ZF-SssI -/-	Cluster 2 HyperCG DMR	chr1	4414000	4414200	T2&T3 Union	ZF-SssI -/-	Cluster 3 HyperCG DMR	chr1	3053800	3054000	T2&T3 Union	ZF-SssI -/-	Cluster 4 HyperCG DMR	chr2	5830000	5830200	T2&T3 Union	ZF-SssI +	Cluster 2 HyperCG DMR	chr1	3203600	3203800	T2&T3 Union	ZF-SssI +	Cluster 3 HyperCG DMR	chr1	1630400	1630600	T2&T3 Union	ZF-SssI +	Cluster 4 HyperCG DMR
chr2	5228600	5228800	T2&T3 Union	ZF-SssI -/-	Cluster 2 HyperCG DMR	chr1	4422200	4422400	T2&T3 Union	ZF-SssI -/-	Cluster 3 HyperCG DMR	chr1	3070200	3070400	T2&T3 Union	ZF-SssI -/-	Cluster 4 HyperCG DMR	chr2	5880000	5880200	T2&T3 Union	ZF-SssI +	Cluster 2 HyperCG DMR	chr1	3204600	3204800	T2&T3 Union	ZF-SssI +	Cluster 3 HyperCG DMR	chr1	1630600	1630800	T2&T3 Union	ZF-SssI +	Cluster 4 HyperCG DMR
chr2	5229600	5229800	T2&T3 Union	ZF-SssI -/-	Cluster 2 HyperCG DMR	chr1	4425200	4425400	T2&T3 Union	ZF-SssI -/-	Cluster 3 HyperCG DMR	chr1	3080200	3080400	T2&T3 Union	ZF-SssI -/-	Cluster 4 HyperCG DMR	chr2	5890600	5890800	T2&T3 Union	ZF-SssI +	Cluster 2 HyperCG DMR	chr1	3208000	3208200	T2&T3 Union	ZF-SssI +	Cluster 3 HyperCG DMR	chr1	1631200	1631400	T2&T3 Union	ZF-SssI +	Cluster 4 HyperCG DMR
chr2	5234400	5234600	T2&T3 Union	ZF-SssI -/-	Cluster 2 HyperCG DMR	chr1	4439800	4440000	T2&T3 Union	ZF-SssI -/-	Cluster 3 HyperCG DMR	chr1	3087200	3087400	T2&T3 Union	ZF-SssI -/-	Cluster 4 HyperCG DMR	chr2	5897800	5898000	T2&T3 Union	ZF-SssI +	Cluster 2 HyperCG DMR	chr1	3219000	3219200	T2&T3 Union	ZF-SssI +	Cluster 3 HyperCG DMR	chr1	1632800	1633000	T2&T3 Union	ZF-SssI +	Cluster 4 HyperCG DMR
chr2	5240200	5240400	T2&T3 Union	ZF-SssI -/-	Cluster 2 HyperCG DMR	chr1	4442200	4442400	T2&T3 Union	ZF-SssI -/-	Cluster 3 HyperCG DMR	chr1	3091000	3091200	T2&T3 Union	ZF-SssI -/-	Cluster 4 HyperCG DMR	chr2	5956000	5956200	T2&T3 Union	ZF-SssI +	Cluster 2 HyperCG DMR	chr1	3221600	3221800	T2&T3 Union	ZF-SssI +	Cluster 3 HyperCG DMR	chr1	1633400	1633600	T2&T3 Union	ZF-SssI +	Cluster 4 HyperCG DMR
chr2	5265800	5266000	T2&T3 Union	ZF-SssI -/-	Cluster 2 HyperCG DMR	chr1	4448000	4448200	T2&T3 Union	ZF-SssI -/-	Cluster 3 HyperCG DMR	chr1	3091600	3091800	T2&T3 Union	ZF-SssI -/-	Cluster 4 HyperCG DMR	chr2	5958800	5959000	T2&T3 Union	ZF-SssI +	Cluster 2 HyperCG DMR	chr1	3221800	3222000	T2&T3 Union	ZF-SssI +	Cluster 3 HyperCG DMR	chr1	1634600	1634800	T2&T3 Union	ZF-SssI +	Cluster 4 HyperCG DMR
chr2	5266600	5266800	T2&T3 Union	ZF-SssI -/-	Cluster 2 HyperCG DMR	chr1	4455800	4456000	T2&T3 Union	ZF-SssI -/-	Cluster 3 HyperCG DMR	chr1	3091800	3092000	T2&T3 Union	ZF-SssI -/-	Cluster 4 HyperCG DMR	chr2	5977800	5978000	T2&T3 Union	ZF-SssI +	Cluster 2 HyperCG DMR	chr1	3234400	3234600	T2&T3 Union	ZF-SssI +	Cluster 3 HyperCG DMR	chr1	1640200	1640400	T2&T3 Union	ZF-SssI +	Cluster 4 HyperCG DMR
chr2	5286000	5286200	T2&T3 Union	ZF-SssI -/-	Cluster 2 HyperCG DMR	chr1	4469600	4469800	T2&T3 Union	ZF-SssI -/-	Cluster 3 HyperCG DMR	chr1	3095600	3095800	T2&T3 Union	ZF-SssI -/-	Cluster 4 HyperCG DMR	chr2	5980800	5981000	T2&T3 Union	ZF-SssI +	Cluster 2 HyperCG DMR	chr1	3234600	3234800	T2&T3 Union	ZF-SssI +	Cluster 3 HyperCG DMR	chr1	1640800	1641000	T2&T3 Union	ZF-SssI +	Cluster 4 HyperCG DMR
chr2	5292600	5292800	T2&T3 Union	ZF-SssI -/-	Cluster 2 HyperCG DMR	chr1	4486200	4486400	T2&T3 Union	ZF-SssI -/-	Cluster 3 HyperCG DMR	chr1	3096800	3097000	T2&T3 Union	ZF-SssI -/-	Cluster 4 HyperCG DMR	chr2	5983600	5983800	T2&T3 Union	ZF-SssI +	Cluster 2 HyperCG DMR	chr1	3237400	3237600	T2&T3 Union	ZF-SssI +	Cluster 3 HyperCG DMR	chr1	1646400	1646600	T2&T3 Union	ZF-SssI +	Cluster 4 HyperCG DMR
chr2	5303200	5303400	T2&T3 Union	ZF-SssI -/-	Cluster 2 HyperCG DMR	chr1	4490600	4490800	T2&T3 Union	ZF-SssI -/-	Cluster 3 HyperCG DMR	chr1	3097200	3097400	T2&T3 Union	ZF-SssI -/-	Cluster 4 HyperCG DMR	chr2	5987200	5987400	T2&T3 Union	ZF-SssI +	Cluster 2 HyperCG DMR	chr1	3245400	3245600	T2&T3 Union	ZF-SssI +	Cluster 3 HyperCG DMR	chr1	1652000	1652200	T2&T3 Union	ZF-SssI +	Cluster 4 HyperCG DMR
chr2	5314600	5314800	T2&T3 Union	ZF-SssI -/-	Cluster 2 HyperCG DMR	chr1	4491000	4491200	T2&T3 Union	ZF-SssI -/-	Cluster 3 HyperCG DMR	chr1	3105200	3105400	T2&T3 Union	ZF-SssI -/-	Cluster 4 HyperCG DMR	chr2	6029200	6029400	T2&T3 Union	ZF-SssI +	Cluster 2 HyperCG DMR	chr1	3246600	3246800	T2&T3 Union	ZF-SssI +	Cluster 3 HyperCG DMR	chr1	1652200	1652400	T2&T3 Union	ZF-SssI +	Cluster 4 HyperCG DMR
chr2	5332400	5332600	T2&T3 Union	ZF-SssI -/-	Cluster 2 HyperCG DMR	chr1	4496200	4496400	T2&T3 Union	ZF-SssI -/-	Cluster 3 HyperCG DMR	chr1	3105400	3105600	T2&T3 Union	ZF-SssI -/-	Cluster 4 HyperCG DMR	chr2	6039800	6040000	T2&T3 Union	ZF-SssI +	Cluster 2 HyperCG DMR	chr1	3257200	3257400	T2&T3 Union	ZF-SssI +	Cluster 3 HyperCG DMR	chr1	1667600	1667800	T2&T3 Union	ZF-SssI +	Cluster 4 HyperCG DMR
chr2	5343600	5343800	T2&T3 Union	ZF-SssI -/-	Cluster 2 HyperCG DMR	chr1	4499800	4500000	T2&T3 Union	ZF-SssI -/-	Cluster 3 HyperCG DMR	chr1	3107200	3107400	T2&T3 Union	ZF-SssI -/-	Cluster 4 HyperCG DMR	chr2	6040000	6040200	T2&T3 Union	ZF-SssI +	Cluster 2 HyperCG DMR	chr1	3275000	3275200	T2&T3 Union	ZF-SssI +	Cluster 3 HyperCG DMR	chr1	1667800	1668000	T2&T3 Union	ZF-SssI +	Cluster 4 HyperCG DMR
chr2	5387600	5387800	T2&T3 Union	ZF-SssI -/-	Cluster 2 HyperCG DMR	chr1	4500000	4500200	T2&T3 Union	ZF-SssI -/-	Cluster 3 HyperCG DMR	chr1	3109200	3109400	T2&T3 Union	ZF-SssI -/-	Cluster 4 HyperCG DMR	chr2	6127000	6127200	T2&T3 Union	ZF-SssI +	Cluster 2 HyperCG DMR	chr1	3277400	3277600	T2&T3 Union	ZF-SssI +	Cluster 3 HyperCG DMR	chr1	1668000	1668200	T2&T3 Union	ZF-SssI +	Cluster 4 HyperCG DMR
chr2	5412400	5412600	T2&T3 Union	ZF-SssI -/-	Cluster 2 HyperCG DMR	chr1	4501800	4502000	T2&T3 Union	ZF-SssI -/-	Cluster 3 HyperCG DMR	chr1	3110000	3110200	T2&T3 Union	ZF-SssI -/-	Cluster 4 HyperCG DMR	chr2	6137800	6138000	T2&T3 Union	ZF-SssI +	Cluster 2 HyperCG DMR	chr1	3282200	3282400	T2&T3 Union	ZF-SssI +	Cluster 3 HyperCG DMR	chr1	1668200	1668400	T2&T3 Union	ZF-SssI +	Cluster 4 HyperCG DMR
chr2	5419400	5419600	T2&T3 Union	ZF-SssI -/-	Cluster 2 HyperCG DMR	chr1	4509200	4509400	T2&T3 Union	ZF-SssI -/-	Cluster 3 HyperCG DMR	chr1	3111600	3111800	T2&T3 Union	ZF-SssI -/-	Cluster 4 HyperCG DMR	chr2	6156000	6156200	T2&T3 Union	ZF-SssI +	Cluster 2 HyperCG DMR	chr1	3282400	3282600	T2&T3 Union	ZF-SssI +	Cluster 3 HyperCG DMR	chr1	1668400	1668600	T2&T3 Union	ZF-SssI +	Cluster 4 HyperCG DMR
chr2	5468800	5469000	T2&T3 Union	ZF-SssI -/-	Cluster 2 HyperCG DMR	chr1	4509400	4509600	T2&T3 Union	ZF-SssI -/-	Cluster 3 HyperCG DMR	chr1	3113000	3113200	T2&T3 Union	ZF-SssI -/-	Cluster 4 HyperCG DMR	chr2	6162400	6162600	T2&T3 Union	ZF-SssI +	Cluster 2 HyperCG DMR	chr1	3282600	3282800	T2&T3 Union	ZF-SssI +	Cluster 3 HyperCG DMR	chr1	1668600	1668800	T2&T3 Union	ZF-SssI +	Cluster 4 HyperCG DMR
chr2	5473200	5473400	T2&T3 Union	ZF-SssI -/-	Cluster 2 HyperCG DMR	chr1	4509800	4510000	T2&T3 Union	ZF-SssI -/-	Cluster 3 HyperCG DMR	chr1	3117400	3117600	T2&T3 Union	ZF-SssI -/-	Cluster 4 HyperCG DMR	chr2	6186800	6187000	T2&T3 Union	ZF-SssI +	Cluster 2 HyperCG DMR	chr1	3295000	3295200	T2&T3 Union	ZF-SssI +	Cluster 3 HyperCG DMR	chr1	1671200	1671400	T2&T3 Union	ZF-SssI +	Cluster 4 HyperCG DMR
chr2	5518600	5518800	T2&T3 Union	ZF-SssI -/-	Cluster 2 HyperCG DMR	chr1	4519800	4520000	T2&T3 Union	ZF-SssI -/-	Cluster 3 HyperCG DMR	chr1	3117800	3118000	T2&T3 Union	ZF-SssI -/-	Cluster 4 HyperCG DMR	chr2	6198000	6198200	T2&T3 Union	ZF-SssI +	Cluster 2 HyperCG DMR	chr1	3311600	3311800	T2&T3 Union	ZF-SssI +	Cluster 3 HyperCG DMR	chr1	1671400	1671600	T2&T3 Union	ZF-SssI +	Cluster 4 HyperCG DMR
chr2	5600400	5600600	T2&T3 Union	ZF-SssI -/-	Cluster 2 HyperCG DMR	chr1	4561600	4561800	T2&T3 Union	ZF-SssI -/-	Cluster 3 HyperCG DMR	chr1	3120800	3121000	T2&T3 Union	ZF-SssI -/-	Cluster 4 HyperCG DMR	chr2	6331000	6331200	T2&T3 Union	ZF-SssI +	Cluster 2 HyperCG DMR	chr1	3315400	3315600	T2&T3 Union	ZF-SssI +	Cluster 3 HyperCG DMR	chr1	1672600	1672800	T2&T3 Union	ZF-SssI +	Cluster 4 HyperCG DMR
chr2	5624800	5625000	T2&T3 Union	ZF-SssI -/-	Cluster 2 HyperCG DMR	chr1	4563800	4564000	T2&T3 Union	ZF-SssI -/-	Cluster 3 HyperCG DMR	chr1	3121800	3122000	T2&T3 Union	ZF-SssI -/-	Cluster 4 HyperCG DMR	chr2	6342000	6342200	T2&T3 Union	ZF-SssI +	Cluster 2 HyperCG DMR	chr1	3316600	3316800	T2&T3 Union	ZF-SssI +	Cluster 3 HyperCG DMR	chr1	1675000	1675200	T2&T3 Union	ZF-SssI +	Cluster 4 HyperCG DMR
chr2	5628000	5628200	T2&T3 Union	ZF-SssI -/-	Cluster 2 HyperCG DMR	chr1	4564800	4565000	T2&T3 Union	ZF-SssI -/-	Cluster 3 HyperCG DMR	chr1	3122000	3122200	T2&T3 Union	ZF-SssI -/-	Cluster 4 HyperCG DMR	chr2	6343400	6343600	T2&T3 Union	ZF-SssI +	Cluster 2 HyperCG DMR	chr1	3317000	3317200	T2&T3 Union	ZF-SssI +	Cluster 3 HyperCG DMR	chr1	1675400	1675600	T2&T3 Union	ZF-SssI +	Cluster 4 HyperCG DMR
chr2	5783800	5784000	T2&T3 Union	ZF-SssI -/-	Cluster 2 HyperCG DMR	chr1	4570400	4570600	T2&T3 Union	ZF-SssI -/-	Cluster 3 HyperCG DMR	chr1	3123800	3124000	T2&T3 Union	ZF-SssI -/-	Cluster 4 HyperCG DMR	chr2	6372600	6372800	T2&T3 Union	ZF-SssI +	Cluster 2 HyperCG DMR	chr1	3317400	3317600	T2&T3 Union	ZF-SssI +	Cluster 3 HyperCG DMR	chr1	1676000	1676200	T2&T3 Union	ZF-SssI +	Cluster 4 HyperCG DMR
chr2	5850600	5850800	T2&T3 Union	ZF-SssI -/-	Cluster 2 HyperCG DMR	chr1	4573200	4573400	T2&T3 Union	ZF-SssI -/-	Cluster 3 HyperCG DMR	chr1	3127000	3127200	T2&T3 Union	ZF-SssI -/-	Cluster 4 HyperCG DMR	chr2	6407400	6407600	T2&T3 Union	ZF-SssI +	Cluster 2 HyperCG DMR	chr1	3327000	3327200	T2&T3 Union	ZF-SssI +	Cluster 3 HyperCG DMR	chr1	1677600	1677800	T2&T3 Union	ZF-SssI +	Cluster 4 HyperCG DMR
chr2	5880000	5880200	T2&T3 Union	ZF-SssI -/-	Cluster 2 HyperCG DMR	chr1	4573400	4573600	T2&T3 Union	ZF-SssI -/-	Cluster 3 HyperCG DMR	chr1	3138400	3138600	T2&T3 Union	ZF-SssI -/-	Cluster 4 HyperCG DMR	chr2	6414200	6414400	T2&T3 Union	ZF-SssI +	Cluster 2 HyperCG DMR	chr1	3330000	3330200	T2&T3 Union	ZF-SssI +	Cluster 3 HyperCG DMR	chr1	1678200	1678400	T2&T3 Union	ZF-SssI +	Cluster 4 HyperCG DMR
chr2	5884600	5884800	T2&T3 Union	ZF-SssI -/-	Cluster 2 HyperCG DMR	chr1	4574800	4575000	T2&T3 Union	ZF-SssI -/-	Cluster 3 HyperCG DMR	chr1	3140000	3140200	T2&T3 Union	ZF-SssI -/-	Cluster 4 HyperCG DMR	chr2	6440000	6440200	T2&T3 Union	ZF-SssI +	Cluster 2 HyperCG DMR	chr1	3334000	3334200	T2&T3 Union	ZF-SssI +	Cluster 3 HyperCG DMR	chr1	1678400	1678600	T2&T3 Union	ZF-SssI +	Cluster 4 HyperCG DMR
chr2	5897800	5898000	T2&T3 Union	ZF-SssI -/-	Cluster 2 HyperCG DMR	chr1	4575600	4575800	T2&T3 Union	ZF-SssI -/-	Cluster 3 HyperCG DMR	chr1	3144200	3144400	T2&T3 Union	ZF-SssI -/-	Cluster 4 HyperCG DMR	chr2	6444600	6444800	T2&T3 Union	ZF-SssI +	Cluster 2 HyperCG DMR	chr1	3334200	3334400	T2&T3 Union	ZF-SssI +	Cluster 3 HyperCG DMR	chr1	1681400	1681600	T2&T3 Union	ZF-SssI +	Cluster 4 HyperCG DMR
chr2	5901800	5902000	T2&T3 Union	ZF-SssI -/-	Cluster 2 HyperCG DMR	chr1	4595600	4595800	T2&T3 Union	ZF-SssI -/-	Cluster 3 HyperCG DMR	chr1	3146600	3146800	T2&T3 Union	ZF-SssI -/-	Cluster 4 HyperCG DMR	chr2	6514200	6514400	T2&T3 Union	ZF-SssI +	Cluster 2 HyperCG DMR	chr1	3334400	3334600	T2&T3 Union	ZF-SssI +	Cluster 3 HyperCG DMR	chr1	1688800	1689000	T2&T3 Union	ZF-SssI +	Cluster 4 HyperCG DMR
chr2	5977800	5978000	T2&T3 Union	ZF-SssI -/-	Cluster 2 HyperCG DMR	chr1	4613000	4613200	T2&T3 Union	ZF-SssI -/-	Cluster 3 HyperCG DMR	chr1	3149800	3150000	T2&T3 Union	ZF-SssI -/-	Cluster 4 HyperCG DMR	chr2	6555800	6556000	T2&T3 Union	ZF-SssI +	Cluster 2 HyperCG DMR	chr1	3335400	3335600	T2&T3 Union	ZF-SssI +	Cluster 3 HyperCG DMR	chr1	1689000	1689200	T2&T3 Union	ZF-SssI +	Cluster 4 HyperCG DMR
chr2	5980800	5981000	T2&T3 Union	ZF-SssI -/-	Cluster 2 HyperCG DMR	chr1	4623200	4623400	T2&T3 Union	ZF-SssI -/-	Cluster 3 HyperCG DMR	chr1	3159400	3159600	T2&T3 Union	ZF-SssI -/-	Cluster 4 HyperCG DMR	chr2	6560400	6560600	T2&T3 Union	ZF-SssI +	Cluster 2 HyperCG DMR	chr1	3350000	3350200	T2&T3 Union	ZF-SssI +	Cluster 3 HyperCG DMR	chr1	1695600	1695800	T2&T3 Union	ZF-SssI +	Cluster 4 HyperCG DMR
chr2	5993200	5993400	T2&T3 Union	ZF-SssI -/-	Cluster 2 HyperCG DMR	chr1	4627400	4627600	T2&T3 Union	ZF-SssI -/-	Cluster 3 HyperCG DMR	chr1	3160600	3160800	T2&T3 Union	ZF-SssI -/-	Cluster 4 HyperCG DMR	chr2	6606400	6606600	T2&T3 Union	ZF-SssI +	Cluster 2 HyperCG DMR	chr1	3360400	3360600	T2&T3 Union	ZF-SssI +	Cluster 3 HyperCG DMR	chr1	1696800	1697000	T2&T3 Union	ZF-SssI +	Cluster 4 HyperCG DMR
chr2	6008400	6008600	T2&T3 Union	ZF-SssI -/-	Cluster 2 HyperCG DMR	chr1	4629600	4629800	T2&T3 Union	ZF-SssI -/-	Cluster 3 HyperCG DMR	chr1	3174200	3174400	T2&T3 Union	ZF-SssI -/-	Cluster 4 HyperCG DMR	chr2	6613600	6613800	T2&T3 Union	ZF-SssI +	Cluster 2 HyperCG DMR	chr1	3376000	3376200	T2&T3 Union	ZF-SssI +	Cluster 3 HyperCG DMR	chr1	1697200	1697400	T2&T3 Union	ZF-SssI +	Cluster 4 HyperCG DMR
chr2	6011000	6011200	T2&T3 Union	ZF-SssI -/-	Cluster 2 HyperCG DMR	chr1	4630200	4630400	T2&T3 Union	ZF-SssI -/-	Cluster 3 HyperCG DMR	chr1	3174400	3174600	T2&T3 Union	ZF-SssI -/-	Cluster 4 HyperCG DMR	chr2	6620000	6620200	T2&T3 Union	ZF-SssI +	Cluster 2 HyperCG DMR	chr1	3382600	3382800	T2&T3 Union	ZF-SssI +	Cluster 3 HyperCG DMR	chr1	1697400	1697600	T2&T3 Union	ZF-SssI +	Cluster 4 HyperCG DMR
chr2	6029200	6029400	T2&T3 Union	ZF-SssI -/-	Cluster 2 HyperCG DMR	chr1	4639000	4639200	T2&T3 Union	ZF-SssI -/-	Cluster 3 HyperCG DMR	chr1	3176800	3177000	T2&T3 Union	ZF-SssI -/-	Cluster 4 HyperCG DMR	chr2	6685400	6685600	T2&T3 Union	ZF-SssI +	Cluster 2 HyperCG DMR	chr1	3385600	3385800	T2&T3 Union	ZF-SssI +	Cluster 3 HyperCG DMR	chr1	1701800	1702000	T2&T3 Union	ZF-SssI +	Cluster 4 HyperCG DMR
chr2	6039800	6040000	T2&T3 Union	ZF-SssI -/-	Cluster 2 HyperCG DMR	chr1	4639600	4639800	T2&T3 Union	ZF-SssI -/-	Cluster 3 HyperCG DMR	chr1	3181000	3181200	T2&T3 Union	ZF-SssI -/-	Cluster 4 HyperCG DMR	chr2	6696200	6696400	T2&T3 Union	ZF-SssI +	Cluster 2 HyperCG DMR	chr1	3390400	3390600	T2&T3 Union	ZF-SssI +	Cluster 3 HyperCG DMR	chr1	1702000	1702200	T2&T3 Union	ZF-SssI +	Cluster 4 HyperCG DMR
chr2	6073200	6073400	T2&T3 Union	ZF-SssI -/-	Cluster 2 HyperCG DMR	chr1	4645200	4645400	T2&T3 Union	ZF-SssI -/-	Cluster 3 HyperCG DMR	chr1	3182600	3182800	T2&T3 Union	ZF-SssI -/-	Cluster 4 HyperCG DMR	chr2	6722000	6722200	T2&T3 Union	ZF-SssI +	Cluster 2 HyperCG DMR	chr1	3390600	3390800	T2&T3 Union	ZF-SssI +	Cluster 3 HyperCG DMR	chr1	1702200	1702400	T2&T3 Union	ZF-SssI +	Cluster 4 HyperCG DMR
chr2	6118000	6118200	T2&T3 Union	ZF-SssI -/-	Cluster 2 HyperCG DMR	chr1	4694000	4694200	T2&T3 Union	ZF-SssI -/-	Cluster 3 HyperCG DMR	chr1	3183400	3183600	T2&T3 Union	ZF-SssI -/-	Cluster 4 HyperCG DMR	chr2	6737400	6737600	T2&T3 Union	ZF-SssI +	Cluster 2 HyperCG DMR	chr1	3392000	3392200	T2&T3 Union	ZF-SssI +	Cluster 3 HyperCG DMR	chr1	1702400	1702600	T2&T3 Union	ZF-SssI +	Cluster 4 HyperCG DMR
chr2	6121400	6121600	T2&T3 Union	ZF-SssI -/-	Cluster 2 HyperCG DMR	chr1	4726000	4726200	T2&T3 Union	ZF-SssI -/-	Cluster 3 HyperCG DMR	chr1	3196000	3196200	T2&T3 Union	ZF-SssI -/-	Cluster 4 HyperCG DMR	chr2	6911000	6911200	T2&T3 Union	ZF-SssI +	Cluster 2 HyperCG DMR	chr1	3393800	3394000	T2&T3 Union	ZF-SssI +	Cluster 3 HyperCG DMR	chr1	1703400	1703600	T2&T3 Union	ZF-SssI +	Cluster 4 HyperCG DMR
chr2	6125400	6125600	T2&T3 Union	ZF-SssI -/-	Cluster 2 HyperCG DMR	chr1	4729200	4729400	T2&T3 Union	ZF-SssI -/-	Cluster 3 HyperCG DMR	chr1	3204800	3205000	T2&T3 Union	ZF-SssI -/-	Cluster 4 HyperCG DMR	chr2	6933600	6933800	T2&T3 Union	ZF-SssI +	Cluster 2 HyperCG DMR	chr1	3404200	3404400	T2&T3 Union	ZF-SssI +	Cluster 3 HyperCG DMR	chr1	1703800	1704000	T2&T3 Union	ZF-SssI +	Cluster 4 HyperCG DMR
chr2	6127000	6127200	T2&T3 Union	ZF-SssI -/-	Cluster 2 HyperCG DMR	chr1	4732200	4732400	T2&T3 Union	ZF-SssI -/-	Cluster 3 HyperCG DMR	chr1	3208400	3208600	T2&T3 Union	ZF-SssI -/-	Cluster 4 HyperCG DMR	chr2	6943800	6944000	T2&T3 Union	ZF-SssI +	Cluster 2 HyperCG DMR	chr1	3407400	3407600	T2&T3 Union	ZF-SssI +	Cluster 3 HyperCG DMR	chr1	1704000	1704200	T2&T3 Union	ZF-SssI +	Cluster 4 HyperCG DMR
chr2	6137800	6138000	T2&T3 Union	ZF-SssI -/-	Cluster 2 HyperCG DMR	chr1	4736400	4736600	T2&T3 Union	ZF-SssI -/-	Cluster 3 HyperCG DMR	chr1	3209000	3209200	T2&T3 Union	ZF-SssI -/-	Cluster 4 HyperCG DMR	chr2	7068000	7068200	T2&T3 Union	ZF-SssI +	Cluster 2 HyperCG DMR	chr1	3407800	3408000	T2&T3 Union	ZF-SssI +	Cluster 3 HyperCG DMR	chr1	1708200	1708400	T2&T3 Union	ZF-SssI +	Cluster 4 HyperCG DMR
chr2	6162400	6162600	T2&T3 Union	ZF-SssI -/-	Cluster 2 HyperCG DMR	chr1	4736600	4736800	T2&T3 Union	ZF-SssI -/-	Cluster 3 HyperCG DMR	chr1	3209600	3209800	T2&T3 Union	ZF-SssI -/-	Cluster 4 HyperCG DMR	chr2	7146400	7146600	T2&T3 Union	ZF-SssI +	Cluster 2 HyperCG DMR	chr1	3410800	3411000	T2&T3 Union	ZF-SssI +	Cluster 3 HyperCG DMR	chr1	1708600	1708800	T2&T3 Union	ZF-SssI +	Cluster 4 HyperCG DMR
chr2	6259000	6259200	T2&T3 Union	ZF-SssI -/-	Cluster 2 HyperCG DMR	chr1	4737200	4737400	T2&T3 Union	ZF-SssI -/-	Cluster 3 HyperCG DMR	chr1	3210800	3211000	T2&T3 Union	ZF-SssI -/-	Cluster 4 HyperCG DMR	chr2	7210800	7211000	T2&T3 Union	ZF-SssI +	Cluster 2 HyperCG DMR	chr1	3417200	3417400	T2&T3 Union	ZF-SssI +	Cluster 3 HyperCG DMR	chr1	1709600	1709800	T2&T3 Union	ZF-SssI +	Cluster 4 HyperCG DMR
chr2	6260000	6260200	T2&T3 Union	ZF-SssI -/-	Cluster 2 HyperCG DMR	chr1	4742400	4742600	T2&T3 Union	ZF-SssI -/-	Cluster 3 HyperCG DMR	chr1	3211000	3211200	T2&T3 Union	ZF-SssI -/-	Cluster 4 HyperCG DMR	chr2	7232400	7232600	T2&T3 Union	ZF-SssI +	Cluster 2 HyperCG DMR	chr1	3417400	3417600	T2&T3 Union	ZF-SssI +	Cluster 3 HyperCG DMR	chr1	1709800	1710000	T2&T3 Union	ZF-SssI +	Cluster 4 HyperCG DMR
chr2	6267600	6267800	T2&T3 Union	ZF-SssI -/-	Cluster 2 HyperCG DMR	chr1	4743800	4744000	T2&T3 Union	ZF-SssI -/-	Cluster 3 HyperCG DMR	chr1	3211200	3211400	T2&T3 Union	ZF-SssI -/-	Cluster 4 HyperCG DMR	chr2	7439800	7440000	T2&T3 Union	ZF-SssI +	Cluster 2 HyperCG DMR	chr1	3433600	3433800	T2&T3 Union	ZF-SssI +	Cluster 3 HyperCG DMR	chr1	1710200	1710400	T2&T3 Union	ZF-SssI +	Cluster 4 HyperCG DMR
chr2	6267800	6268000	T2&T3 Union	ZF-SssI -/-	Cluster 2 HyperCG DMR	chr1	4749800	4750000	T2&T3 Union	ZF-SssI -/-	Cluster 3 HyperCG DMR	chr1	3211400	3211600	T2&T3 Union	ZF-SssI -/-	Cluster 4 HyperCG DMR	chr2	7443200	7443400	T2&T3 Union	ZF-SssI +	Cluster 2 HyperCG DMR	chr1	3455000	3455200	T2&T3 Union	ZF-SssI +	Cluster 3 HyperCG DMR	chr1	1710400	1710600	T2&T3 Union	ZF-SssI +	Cluster 4 HyperCG DMR
chr2	6331000	6331200	T2&T3 Union	ZF-SssI -/-	Cluster 2 HyperCG DMR	chr1	4750400	4750600	T2&T3 Union	ZF-SssI -/-	Cluster 3 HyperCG DMR	chr1	3214800	3215000	T2&T3 Union	ZF-SssI -/-	Cluster 4 HyperCG DMR	chr2	7448800	7449000	T2&T3 Union	ZF-SssI +	Cluster 2 HyperCG DMR	chr1	3455600	3455800	T2&T3 Union	ZF-SssI +	Cluster 3 HyperCG DMR	chr1	1711400	1711600	T2&T3 Union	ZF-SssI +	Cluster 4 HyperCG DMR
chr2	6331200	6331400	T2&T3 Union	ZF-SssI -/-	Cluster 2 HyperCG DMR	chr1	4753600	4753800	T2&T3 Union	ZF-SssI -/-	Cluster 3 HyperCG DMR	chr1	3215600	3215800	T2&T3 Union	ZF-SssI -/-	Cluster 4 HyperCG DMR	chr2	7456800	7457000	T2&T3 Union	ZF-SssI +	Cluster 2 HyperCG DMR	chr1	3457800	3458000	T2&T3 Union	ZF-SssI +	Cluster 3 HyperCG DMR	chr1	1713600	1713800	T2&T3 Union	ZF-SssI +	Cluster 4 HyperCG DMR
chr2	6343400	6343600	T2&T3 Union	ZF-SssI -/-	Cluster 2 HyperCG DMR	chr1	4754200	4754400	T2&T3 Union	ZF-SssI -/-	Cluster 3 HyperCG DMR	chr1	3215800	3216000	T2&T3 Union	ZF-SssI -/-	Cluster 4 HyperCG DMR	chr2	7545200	7545400	T2&T3 Union	ZF-SssI +	Cluster 2 HyperCG DMR	chr1	3458600	3458800	T2&T3 Union	ZF-SssI +	Cluster 3 HyperCG DMR	chr1	1720400	1720600	T2&T3 Union	ZF-SssI +	Cluster 4 HyperCG DMR
chr2	6372600	6372800	T2&T3 Union	ZF-SssI -/-	Cluster 2 HyperCG DMR	chr1	4754400	4754600	T2&T3 Union	ZF-SssI -/-	Cluster 3 HyperCG DMR	chr1	3216000	3216200	T2&T3 Union	ZF-SssI -/-	Cluster 4 HyperCG DMR	chr2	7648400	7648600	T2&T3 Union	ZF-SssI +	Cluster 2 HyperCG DMR	chr1	3459400	3459600	T2&T3 Union	ZF-SssI +	Cluster 3 HyperCG DMR	chr1	1720600	1720800	T2&T3 Union	ZF-SssI +	Cluster 4 HyperCG DMR
chr2	6388000	6388200	T2&T3 Union	ZF-SssI -/-	Cluster 2 HyperCG DMR	chr1	4764800	4765000	T2&T3 Union	ZF-SssI -/-	Cluster 3 HyperCG DMR	chr1	3216200	3216400	T2&T3 Union	ZF-SssI -/-	Cluster 4 HyperCG DMR	chr2	7659600	7659800	T2&T3 Union	ZF-SssI +	Cluster 2 HyperCG DMR	chr1	3459600	3459800	T2&T3 Union	ZF-SssI +	Cluster 3 HyperCG DMR	chr1	1720800	1721000	T2&T3 Union	ZF-SssI +	Cluster 4 HyperCG DMR
chr2	6414200	6414400	T2&T3 Union	ZF-SssI -/-	Cluster 2 HyperCG DMR	chr1	4770600	4770800	T2&T3 Union	ZF-SssI -/-	Cluster 3 HyperCG DMR	chr1	3217200	3217400	T2&T3 Union	ZF-SssI -/-	Cluster 4 HyperCG DMR	chr2	7715000	7715200	T2&T3 Union	ZF-SssI +	Cluster 2 HyperCG DMR	chr1	3463600	3463800	T2&T3 Union	ZF-SssI +	Cluster 3 HyperCG DMR	chr1	1723400	1723600	T2&T3 Union	ZF-SssI +	Cluster 4 HyperCG DMR
chr2	6421000	6421200	T2&T3 Union	ZF-SssI -/-	Cluster 2 HyperCG DMR	chr1	4780000	4780200	T2&T3 Union	ZF-SssI -/-	Cluster 3 HyperCG DMR	chr1	3221400	3221600	T2&T3 Union	ZF-SssI -/-	Cluster 4 HyperCG DMR	chr2	7735800	7736000	T2&T3 Union	ZF-SssI +	Cluster 2 HyperCG DMR	chr1	3471000	3471200	T2&T3 Union	ZF-SssI +	Cluster 3 HyperCG DMR	chr1	1725400	1725600	T2&T3 Union	ZF-SssI +	Cluster 4 HyperCG DMR
chr2	6440000	6440200	T2&T3 Union	ZF-SssI -/-	Cluster 2 HyperCG DMR	chr1	4794200	4794400	T2&T3 Union	ZF-SssI -/-	Cluster 3 HyperCG DMR	chr1	3228600	3228800	T2&T3 Union	ZF-SssI -/-	Cluster 4 HyperCG DMR	chr2	7781200	7781400	T2&T3 Union	ZF-SssI +	Cluster 2 HyperCG DMR	chr1	3488400	3488600	T2&T3 Union	ZF-SssI +	Cluster 3 HyperCG DMR	chr1	1731600	1731800	T2&T3 Union	ZF-SssI +	Cluster 4 HyperCG DMR
chr2	6444600	6444800	T2&T3 Union	ZF-SssI -/-	Cluster 2 HyperCG DMR	chr1	4796000	4796200	T2&T3 Union	ZF-SssI -/-	Cluster 3 HyperCG DMR	chr1	3229000	3229200	T2&T3 Union	ZF-SssI -/-	Cluster 4 HyperCG DMR	chr2	7938800	7939000	T2&T3 Union	ZF-SssI +	Cluster 2 HyperCG DMR	chr1	3490800	3491000	T2&T3 Union	ZF-SssI +	Cluster 3 HyperCG DMR	chr1	1732000	1732200	T2&T3 Union	ZF-SssI +	Cluster 4 HyperCG DMR
chr2	6514200	6514400	T2&T3 Union	ZF-SssI -/-	Cluster 2 HyperCG DMR	chr1	4805000	4805200	T2&T3 Union	ZF-SssI -/-	Cluster 3 HyperCG DMR	chr1	3237200	3237400	T2&T3 Union	ZF-SssI -/-	Cluster 4 HyperCG DMR	chr2	8032400	8032600	T2&T3 Union	ZF-SssI +	Cluster 2 HyperCG DMR	chr1	3491400	3491600	T2&T3 Union	ZF-SssI +	Cluster 3 HyperCG DMR	chr1	1737400	1737600	T2&T3 Union	ZF-SssI +	Cluster 4 HyperCG DMR
chr2	6555800	6556000	T2&T3 Union	ZF-SssI -/-	Cluster 2 HyperCG DMR	chr1	4819200	4819400	T2&T3 Union	ZF-SssI -/-	Cluster 3 HyperCG DMR	chr1	3238200	3238400	T2&T3 Union	ZF-SssI -/-	Cluster 4 HyperCG DMR	chr2	8128000	8128200	T2&T3 Union	ZF-SssI +	Cluster 2 HyperCG DMR	chr1	3501400	3501600	T2&T3 Union	ZF-SssI +	Cluster 3 HyperCG DMR	chr1	1741800	1742000	T2&T3 Union	ZF-SssI +	Cluster 4 HyperCG DMR
chr2	6613600	6613800	T2&T3 Union	ZF-SssI -/-	Cluster 2 HyperCG DMR	chr1	4831600	4831800	T2&T3 Union	ZF-SssI -/-	Cluster 3 HyperCG DMR	chr1	3245200	3245400	T2&T3 Union	ZF-SssI -/-	Cluster 4 HyperCG DMR	chr2	8142600	8142800	T2&T3 Union	ZF-SssI +	Cluster 2 HyperCG DMR	chr1	3505000	3505200	T2&T3 Union	ZF-SssI +	Cluster 3 HyperCG DMR	chr1	1744200	1744400	T2&T3 Union	ZF-SssI +	Cluster 4 HyperCG DMR
chr2	6620000	6620200	T2&T3 Union	ZF-SssI -/-	Cluster 2 HyperCG DMR	chr1	4834000	4834200	T2&T3 Union	ZF-SssI -/-	Cluster 3 HyperCG DMR	chr1	3246200	3246400	T2&T3 Union	ZF-SssI -/-	Cluster 4 HyperCG DMR	chr2	8175200	8175400	T2&T3 Union	ZF-SssI +	Cluster 2 HyperCG DMR	chr1	3510600	3510800	T2&T3 Union	ZF-SssI +	Cluster 3 HyperCG DMR	chr1	1750200	1750400	T2&T3 Union	ZF-SssI +	Cluster 4 HyperCG DMR
chr2	6622400	6622600	T2&T3 Union	ZF-SssI -/-	Cluster 2 HyperCG DMR	chr1	4834200	4834400	T2&T3 Union	ZF-SssI -/-	Cluster 3 HyperCG DMR	chr1	3254200	3254400	T2&T3 Union	ZF-SssI -/-	Cluster 4 HyperCG DMR	chr2	8213600	8213800	T2&T3 Union	ZF-SssI +	Cluster 2 HyperCG DMR	chr1	3510800	3511000	T2&T3 Union	ZF-SssI +	Cluster 3 HyperCG DMR	chr1	1750400	1750600	T2&T3 Union	ZF-SssI +	Cluster 4 HyperCG DMR
chr2	6722000	6722200	T2&T3 Union	ZF-SssI -/-	Cluster 2 HyperCG DMR	chr1	4838200	4838400	T2&T3 Union	ZF-SssI -/-	Cluster 3 HyperCG DMR	chr1	3260200	3260400	T2&T3 Union	ZF-SssI -/-	Cluster 4 HyperCG DMR	chr2	8226000	8226200	T2&T3 Union	ZF-SssI +	Cluster 2 HyperCG DMR	chr1	3514000	3514200	T2&T3 Union	ZF-SssI +	Cluster 3 HyperCG DMR	chr1	1750600	1750800	T2&T3 Union	ZF-SssI +	Cluster 4 HyperCG DMR
chr2	6737400	6737600	T2&T3 Union	ZF-SssI -/-	Cluster 2 HyperCG DMR	chr1	4845000	4845200	T2&T3 Union	ZF-SssI -/-	Cluster 3 HyperCG DMR	chr1	3260400	3260600	T2&T3 Union	ZF-SssI -/-	Cluster 4 HyperCG DMR	chr2	8291000	8291200	T2&T3 Union	ZF-SssI +	Cluster 2 HyperCG DMR	chr1	3534200	3534400	T2&T3 Union	ZF-SssI +	Cluster 3 HyperCG DMR	chr1	1750800	1751000	T2&T3 Union	ZF-SssI +	Cluster 4 HyperCG DMR
chr2	6788800	6789000	T2&T3 Union	ZF-SssI -/-	Cluster 2 HyperCG DMR	chr1	4848800	4849000	T2&T3 Union	ZF-SssI -/-	Cluster 3 HyperCG DMR	chr1	3262600	3262800	T2&T3 Union	ZF-SssI -/-	Cluster 4 HyperCG DMR	chr2	8316400	8316600	T2&T3 Union	ZF-SssI +	Cluster 2 HyperCG DMR	chr1	3534600	3534800	T2&T3 Union	ZF-SssI +	Cluster 3 HyperCG DMR	chr1	1751000	1751200	T2&T3 Union	ZF-SssI +	Cluster 4 HyperCG DMR
chr2	6789000	6789200	T2&T3 Union	ZF-SssI -/-	Cluster 2 HyperCG DMR	chr1	4853600	4853800	T2&T3 Union	ZF-SssI -/-	Cluster 3 HyperCG DMR	chr1	3268200	3268400	T2&T3 Union	ZF-SssI -/-	Cluster 4 HyperCG DMR	chr2	8317200	8317400	T2&T3 Union	ZF-SssI +	Cluster 2 HyperCG DMR	chr1	3540000	3540200	T2&T3 Union	ZF-SssI +	Cluster 3 HyperCG DMR	chr1	1751600	1751800	T2&T3 Union	ZF-SssI +	Cluster 4 HyperCG DMR
chr2	6886200	6886400	T2&T3 Union	ZF-SssI -/-	Cluster 2 HyperCG DMR	chr1	4856600	4856800	T2&T3 Union	ZF-SssI -/-	Cluster 3 HyperCG DMR	chr1	3274200	3274400	T2&T3 Union	ZF-SssI -/-	Cluster 4 HyperCG DMR	chr2	8428600	8428800	T2&T3 Union	ZF-SssI +	Cluster 2 HyperCG DMR	chr1	3542000	3542200	T2&T3 Union	ZF-SssI +	Cluster 3 HyperCG DMR	chr1	1752800	1753000	T2&T3 Union	ZF-SssI +	Cluster 4 HyperCG DMR
chr2	6889800	6890000	T2&T3 Union	ZF-SssI -/-	Cluster 2 HyperCG DMR	chr1	4857000	4857200	T2&T3 Union	ZF-SssI -/-	Cluster 3 HyperCG DMR	chr1	3276600	3276800	T2&T3 Union	ZF-SssI -/-	Cluster 4 HyperCG DMR	chr2	8529200	8529400	T2&T3 Union	ZF-SssI +	Cluster 2 HyperCG DMR	chr1	3560600	3560800	T2&T3 Union	ZF-SssI +	Cluster 3 HyperCG DMR	chr1	1753200	1753400	T2&T3 Union	ZF-SssI +	Cluster 4 HyperCG DMR
chr2	7068000	7068200	T2&T3 Union	ZF-SssI -/-	Cluster 2 HyperCG DMR	chr1	4862200	4862400	T2&T3 Union	ZF-SssI -/-	Cluster 3 HyperCG DMR	chr1	3276800	3277000	T2&T3 Union	ZF-SssI -/-	Cluster 4 HyperCG DMR	chr2	8585000	8585200	T2&T3 Union	ZF-SssI +	Cluster 2 HyperCG DMR	chr1	3567000	3567200	T2&T3 Union	ZF-SssI +	Cluster 3 HyperCG DMR	chr1	1753400	1753600	T2&T3 Union	ZF-SssI +	Cluster 4 HyperCG DMR
chr2	7113200	7113400	T2&T3 Union	ZF-SssI -/-	Cluster 2 HyperCG DMR	chr1	4867200	4867400	T2&T3 Union	ZF-SssI -/-	Cluster 3 HyperCG DMR	chr1	3277000	3277200	T2&T3 Union	ZF-SssI -/-	Cluster 4 HyperCG DMR	chr2	8634000	8634200	T2&T3 Union	ZF-SssI +	Cluster 2 HyperCG DMR	chr1	3567600	3567800	T2&T3 Union	ZF-SssI +	Cluster 3 HyperCG DMR	chr1	1753600	1753800	T2&T3 Union	ZF-SssI +	Cluster 4 HyperCG DMR
chr2	7232400	7232600	T2&T3 Union	ZF-SssI -/-	Cluster 2 HyperCG DMR	chr1	4867400	4867600	T2&T3 Union	ZF-SssI -/-	Cluster 3 HyperCG DMR	chr1	3277600	3277800	T2&T3 Union	ZF-SssI -/-	Cluster 4 HyperCG DMR	chr2	8638400	8638600	T2&T3 Union	ZF-SssI +	Cluster 2 HyperCG DMR	chr1	3568600	3568800	T2&T3 Union	ZF-SssI +	Cluster 3 HyperCG DMR	chr1	1760200	1760400	T2&T3 Union	ZF-SssI +	Cluster 4 HyperCG DMR
chr2	7343600	7343800	T2&T3 Union	ZF-SssI -/-	Cluster 2 HyperCG DMR	chr1	4870400	4870600	T2&T3 Union	ZF-SssI -/-	Cluster 3 HyperCG DMR	chr1	3288600	3288800	T2&T3 Union	ZF-SssI -/-	Cluster 4 HyperCG DMR	chr2	8649600	8649800	T2&T3 Union	ZF-SssI +	Cluster 2 HyperCG DMR	chr1	3568800	3569000	T2&T3 Union	ZF-SssI +	Cluster 3 HyperCG DMR	chr1	1762000	1762200	T2&T3 Union	ZF-SssI +	Cluster 4 HyperCG DMR
chr2	7443200	7443400	T2&T3 Union	ZF-SssI -/-	Cluster 2 HyperCG DMR	chr1	4874200	4874400	T2&T3 Union	ZF-SssI -/-	Cluster 3 HyperCG DMR	chr1	3291400	3291600	T2&T3 Union	ZF-SssI -/-	Cluster 4 HyperCG DMR	chr2	8759200	8759400	T2&T3 Union	ZF-SssI +	Cluster 2 HyperCG DMR	chr1	3569600	3569800	T2&T3 Union	ZF-SssI +	Cluster 3 HyperCG DMR	chr1	1762400	1762600	T2&T3 Union	ZF-SssI +	Cluster 4 HyperCG DMR
chr2	7443600	7443800	T2&T3 Union	ZF-SssI -/-	Cluster 2 HyperCG DMR	chr1	4876000	4876200	T2&T3 Union	ZF-SssI -/-	Cluster 3 HyperCG DMR	chr1	3296800	3297000	T2&T3 Union	ZF-SssI -/-	Cluster 4 HyperCG DMR	chr2	9058000	9058200	T2&T3 Union	ZF-SssI +	Cluster 2 HyperCG DMR	chr1	3584200	3584400	T2&T3 Union	ZF-SssI +	Cluster 3 HyperCG DMR	chr1	1762600	1762800	T2&T3 Union	ZF-SssI +	Cluster 4 HyperCG DMR
chr2	7479400	7479600	T2&T3 Union	ZF-SssI -/-	Cluster 2 HyperCG DMR	chr1	4882600	4882800	T2&T3 Union	ZF-SssI -/-	Cluster 3 HyperCG DMR	chr1	3297400	3297600	T2&T3 Union	ZF-SssI -/-	Cluster 4 HyperCG DMR	chr2	9094200	9094400	T2&T3 Union	ZF-SssI +	Cluster 2 HyperCG DMR	chr1	3585600	3585800	T2&T3 Union	ZF-SssI +	Cluster 3 HyperCG DMR	chr1	1763200	1763400	T2&T3 Union	ZF-SssI +	Cluster 4 HyperCG DMR
chr2	7611200	7611400	T2&T3 Union	ZF-SssI -/-	Cluster 2 HyperCG DMR	chr1	4883200	4883400	T2&T3 Union	ZF-SssI -/-	Cluster 3 HyperCG DMR	chr1	3297800	3298000	T2&T3 Union	ZF-SssI -/-	Cluster 4 HyperCG DMR	chr2	9111200	9111400	T2&T3 Union	ZF-SssI +	Cluster 2 HyperCG DMR	chr1	3598800	3599000	T2&T3 Union	ZF-SssI +	Cluster 3 HyperCG DMR	chr1	1764800	1765000	T2&T3 Union	ZF-SssI +	Cluster 4 HyperCG DMR
chr2	7659600	7659800	T2&T3 Union	ZF-SssI -/-	Cluster 2 HyperCG DMR	chr1	4890400	4890600	T2&T3 Union	ZF-SssI -/-	Cluster 3 HyperCG DMR	chr1	3304200	3304400	T2&T3 Union	ZF-SssI -/-	Cluster 4 HyperCG DMR	chr2	9135800	9136000	T2&T3 Union	ZF-SssI +	Cluster 2 HyperCG DMR	chr1	3600800	3601000	T2&T3 Union	ZF-SssI +	Cluster 3 HyperCG DMR	chr1	1766600	1766800	T2&T3 Union	ZF-SssI +	Cluster 4 HyperCG DMR
chr2	7659800	7660000	T2&T3 Union	ZF-SssI -/-	Cluster 2 HyperCG DMR	chr1	4890600	4890800	T2&T3 Union	ZF-SssI -/-	Cluster 3 HyperCG DMR	chr1	3304800	3305000	T2&T3 Union	ZF-SssI -/-	Cluster 4 HyperCG DMR	chr2	9190800	9191000	T2&T3 Union	ZF-SssI +	Cluster 2 HyperCG DMR	chr1	3613800	3614000	T2&T3 Union	ZF-SssI +	Cluster 3 HyperCG DMR	chr1	1766800	1767000	T2&T3 Union	ZF-SssI +	Cluster 4 HyperCG DMR
chr2	7715000	7715200	T2&T3 Union	ZF-SssI -/-	Cluster 2 HyperCG DMR	chr1	4898200	4898400	T2&T3 Union	ZF-SssI -/-	Cluster 3 HyperCG DMR	chr1	3330400	3330600	T2&T3 Union	ZF-SssI -/-	Cluster 4 HyperCG DMR	chr2	9472800	9473000	T2&T3 Union	ZF-SssI +	Cluster 2 HyperCG DMR	chr1	3614200	3614400	T2&T3 Union	ZF-SssI +	Cluster 3 HyperCG DMR	chr1	1767000	1767200	T2&T3 Union	ZF-SssI +	Cluster 4 HyperCG DMR
chr2	7735800	7736000	T2&T3 Union	ZF-SssI -/-	Cluster 2 HyperCG DMR	chr1	4898400	4898600	T2&T3 Union	ZF-SssI -/-	Cluster 3 HyperCG DMR	chr1	3331200	3331400	T2&T3 Union	ZF-SssI -/-	Cluster 4 HyperCG DMR	chr2	9498600	9498800	T2&T3 Union	ZF-SssI +	Cluster 2 HyperCG DMR	chr1	3614400	3614600	T2&T3 Union	ZF-SssI +	Cluster 3 HyperCG DMR	chr1	1770600	1770800	T2&T3 Union	ZF-SssI +	Cluster 4 HyperCG DMR
chr2	7781200	7781400	T2&T3 Union	ZF-SssI -/-	Cluster 2 HyperCG DMR	chr1	4916600	4916800	T2&T3 Union	ZF-SssI -/-	Cluster 3 HyperCG DMR	chr1	3331800	3332000	T2&T3 Union	ZF-SssI -/-	Cluster 4 HyperCG DMR	chr2	9689800	9690000	T2&T3 Union	ZF-SssI +	Cluster 2 HyperCG DMR	chr1	3614600	3614800	T2&T3 Union	ZF-SssI +	Cluster 3 HyperCG DMR	chr1	1770800	1771000	T2&T3 Union	ZF-SssI +	Cluster 4 HyperCG DMR
chr2	7908600	7908800	T2&T3 Union	ZF-SssI -/-	Cluster 2 HyperCG DMR	chr1	4925600	4925800	T2&T3 Union	ZF-SssI -/-	Cluster 3 HyperCG DMR	chr1	3332000	3332200	T2&T3 Union	ZF-SssI -/-	Cluster 4 HyperCG DMR	chr2	9855600	9855800	T2&T3 Union	ZF-SssI +	Cluster 2 HyperCG DMR	chr1	3619600	3619800	T2&T3 Union	ZF-SssI +	Cluster 3 HyperCG DMR	chr1	1771200	1771400	T2&T3 Union	ZF-SssI +	Cluster 4 HyperCG DMR
chr2	7932800	7933000	T2&T3 Union	ZF-SssI -/-	Cluster 2 HyperCG DMR	chr1	4926600	4926800	T2&T3 Union	ZF-SssI -/-	Cluster 3 HyperCG DMR	chr1	3350600	3350800	T2&T3 Union	ZF-SssI -/-	Cluster 4 HyperCG DMR	chr2	10016000	10016200	T2&T3 Union	ZF-SssI +	Cluster 2 HyperCG DMR	chr1	3620800	3621000	T2&T3 Union	ZF-SssI +	Cluster 3 HyperCG DMR	chr1	1771600	1771800	T2&T3 Union	ZF-SssI +	Cluster 4 HyperCG DMR
chr2	7938800	7939000	T2&T3 Union	ZF-SssI -/-	Cluster 2 HyperCG DMR	chr1	4950800	4951000	T2&T3 Union	ZF-SssI -/-	Cluster 3 HyperCG DMR	chr1	3356800	3357000	T2&T3 Union	ZF-SssI -/-	Cluster 4 HyperCG DMR	chr2	10101400	10101600	T2&T3 Union	ZF-SssI +	Cluster 2 HyperCG DMR	chr1	3628400	3628600	T2&T3 Union	ZF-SssI +	Cluster 3 HyperCG DMR	chr1	1776000	1776200	T2&T3 Union	ZF-SssI +	Cluster 4 HyperCG DMR
chr2	8032400	8032600	T2&T3 Union	ZF-SssI -/-	Cluster 2 HyperCG DMR	chr1	4961400	4961600	T2&T3 Union	ZF-SssI -/-	Cluster 3 HyperCG DMR	chr1	3371200	3371400	T2&T3 Union	ZF-SssI -/-	Cluster 4 HyperCG DMR	chr2	10106000	10106200	T2&T3 Union	ZF-SssI +	Cluster 2 HyperCG DMR	chr1	3630000	3630200	T2&T3 Union	ZF-SssI +	Cluster 3 HyperCG DMR	chr1	1776200	1776400	T2&T3 Union	ZF-SssI +	Cluster 4 HyperCG DMR
chr2	8128000	8128200	T2&T3 Union	ZF-SssI -/-	Cluster 2 HyperCG DMR	chr1	4981600	4981800	T2&T3 Union	ZF-SssI -/-	Cluster 3 HyperCG DMR	chr1	3380200	3380400	T2&T3 Union	ZF-SssI -/-	Cluster 4 HyperCG DMR	chr2	10186200	10186400	T2&T3 Union	ZF-SssI +	Cluster 2 HyperCG DMR	chr1	3630200	3630400	T2&T3 Union	ZF-SssI +	Cluster 3 HyperCG DMR	chr1	1776400	1776600	T2&T3 Union	ZF-SssI +	Cluster 4 HyperCG DMR
chr2	8142600	8142800	T2&T3 Union	ZF-SssI -/-	Cluster 2 HyperCG DMR	chr1	4983000	4983200	T2&T3 Union	ZF-SssI -/-	Cluster 3 HyperCG DMR	chr1	3383000	3383200	T2&T3 Union	ZF-SssI -/-	Cluster 4 HyperCG DMR	chr2	10230600	10230800	T2&T3 Union	ZF-SssI +	Cluster 2 HyperCG DMR	chr1	3630400	3630600	T2&T3 Union	ZF-SssI +	Cluster 3 HyperCG DMR	chr1	1777600	1777800	T2&T3 Union	ZF-SssI +	Cluster 4 HyperCG DMR
chr2	8159600	8159800	T2&T3 Union	ZF-SssI -/-	Cluster 2 HyperCG DMR	chr1	4992400	4992600	T2&T3 Union	ZF-SssI -/-	Cluster 3 HyperCG DMR	chr1	3383200	3383400	T2&T3 Union	ZF-SssI -/-	Cluster 4 HyperCG DMR	chr2	10287200	10287400	T2&T3 Union	ZF-SssI +	Cluster 2 HyperCG DMR	chr1	3631000	3631200	T2&T3 Union	ZF-SssI +	Cluster 3 HyperCG DMR	chr1	1777800	1778000	T2&T3 Union	ZF-SssI +	Cluster 4 HyperCG DMR
chr2	8175200	8175400	T2&T3 Union	ZF-SssI -/-	Cluster 2 HyperCG DMR	chr1	5011800	5012000	T2&T3 Union	ZF-SssI -/-	Cluster 3 HyperCG DMR	chr1	3389600	3389800	T2&T3 Union	ZF-SssI -/-	Cluster 4 HyperCG DMR	chr2	10413000	10413200	T2&T3 Union	ZF-SssI +	Cluster 2 HyperCG DMR	chr1	3631200	3631400	T2&T3 Union	ZF-SssI +	Cluster 3 HyperCG DMR	chr1	1778000	1778200	T2&T3 Union	ZF-SssI +	Cluster 4 HyperCG DMR
chr2	8226000	8226200	T2&T3 Union	ZF-SssI -/-	Cluster 2 HyperCG DMR	chr1	5012800	5013000	T2&T3 Union	ZF-SssI -/-	Cluster 3 HyperCG DMR	chr1	3389800	3390000	T2&T3 Union	ZF-SssI -/-	Cluster 4 HyperCG DMR	chr2	10521400	10521600	T2&T3 Union	ZF-SssI +	Cluster 2 HyperCG DMR	chr1	3631600	3631800	T2&T3 Union	ZF-SssI +	Cluster 3 HyperCG DMR	chr1	1778200	1778400	T2&T3 Union	ZF-SssI +	Cluster 4 HyperCG DMR
chr2	8291000	8291200	T2&T3 Union	ZF-SssI -/-	Cluster 2 HyperCG DMR	chr1	5030800	5031000	T2&T3 Union	ZF-SssI -/-	Cluster 3 HyperCG DMR	chr1	3390200	3390400	T2&T3 Union	ZF-SssI -/-	Cluster 4 HyperCG DMR	chr2	10600600	10600800	T2&T3 Union	ZF-SssI +	Cluster 2 HyperCG DMR	chr1	3631800	3632000	T2&T3 Union	ZF-SssI +	Cluster 3 HyperCG DMR	chr1	1783600	1783800	T2&T3 Union	ZF-SssI +	Cluster 4 HyperCG DMR
chr2	8316400	8316600	T2&T3 Union	ZF-SssI -/-	Cluster 2 HyperCG DMR	chr1	5032800	5033000	T2&T3 Union	ZF-SssI -/-	Cluster 3 HyperCG DMR	chr1	3391200	3391400	T2&T3 Union	ZF-SssI -/-	Cluster 4 HyperCG DMR	chr2	10618000	10618200	T2&T3 Union	ZF-SssI +	Cluster 2 HyperCG DMR	chr1	3632400	3632600	T2&T3 Union	ZF-SssI +	Cluster 3 HyperCG DMR	chr1	1783800	1784000	T2&T3 Union	ZF-SssI +	Cluster 4 HyperCG DMR
chr2	8428600	8428800	T2&T3 Union	ZF-SssI -/-	Cluster 2 HyperCG DMR	chr1	5033400	5033600	T2&T3 Union	ZF-SssI -/-	Cluster 3 HyperCG DMR	chr1	3391400	3391600	T2&T3 Union	ZF-SssI -/-	Cluster 4 HyperCG DMR	chr2	10623400	10623600	T2&T3 Union	ZF-SssI +	Cluster 2 HyperCG DMR	chr1	3632600	3632800	T2&T3 Union	ZF-SssI +	Cluster 3 HyperCG DMR	chr1	1784000	1784200	T2&T3 Union	ZF-SssI +	Cluster 4 HyperCG DMR
chr2	8529200	8529400	T2&T3 Union	ZF-SssI -/-	Cluster 2 HyperCG DMR	chr1	5033600	5033800	T2&T3 Union	ZF-SssI -/-	Cluster 3 HyperCG DMR	chr1	3391800	3392000	T2&T3 Union	ZF-SssI -/-	Cluster 4 HyperCG DMR	chr2	10723600	10723800	T2&T3 Union	ZF-SssI +	Cluster 2 HyperCG DMR	chr1	3632800	3633000	T2&T3 Union	ZF-SssI +	Cluster 3 HyperCG DMR	chr1	1784600	1784800	T2&T3 Union	ZF-SssI +	Cluster 4 HyperCG DMR
chr2	8638400	8638600	T2&T3 Union	ZF-SssI -/-	Cluster 2 HyperCG DMR	chr1	5034800	5035000	T2&T3 Union	ZF-SssI -/-	Cluster 3 HyperCG DMR	chr1	3393600	3393800	T2&T3 Union	ZF-SssI -/-	Cluster 4 HyperCG DMR	chr2	10876600	10876800	T2&T3 Union	ZF-SssI +	Cluster 2 HyperCG DMR	chr1	3633000	3633200	T2&T3 Union	ZF-SssI +	Cluster 3 HyperCG DMR	chr1	1785400	1785600	T2&T3 Union	ZF-SssI +	Cluster 4 HyperCG DMR
chr2	8649600	8649800	T2&T3 Union	ZF-SssI -/-	Cluster 2 HyperCG DMR	chr1	5035400	5035600	T2&T3 Union	ZF-SssI -/-	Cluster 3 HyperCG DMR	chr1	3404400	3404600	T2&T3 Union	ZF-SssI -/-	Cluster 4 HyperCG DMR	chr2	10903400	10903600	T2&T3 Union	ZF-SssI +	Cluster 2 HyperCG DMR	chr1	3635400	3635600	T2&T3 Union	ZF-SssI +	Cluster 3 HyperCG DMR	chr1	1786000	1786200	T2&T3 Union	ZF-SssI +	Cluster 4 HyperCG DMR
chr2	8650800	8651000	T2&T3 Union	ZF-SssI -/-	Cluster 2 HyperCG DMR	chr1	5039000	5039200	T2&T3 Union	ZF-SssI -/-	Cluster 3 HyperCG DMR	chr1	3408800	3409000	T2&T3 Union	ZF-SssI -/-	Cluster 4 HyperCG DMR	chr2	10911400	10911600	T2&T3 Union	ZF-SssI +	Cluster 2 HyperCG DMR	chr1	3636000	3636200	T2&T3 Union	ZF-SssI +	Cluster 3 HyperCG DMR	chr1	1789400	1789600	T2&T3 Union	ZF-SssI +	Cluster 4 HyperCG DMR
chr2	8713000	8713200	T2&T3 Union	ZF-SssI -/-	Cluster 2 HyperCG DMR	chr1	5062400	5062600	T2&T3 Union	ZF-SssI -/-	Cluster 3 HyperCG DMR	chr1	3415200	3415400	T2&T3 Union	ZF-SssI -/-	Cluster 4 HyperCG DMR	chr2	10961000	10961200	T2&T3 Union	ZF-SssI +	Cluster 2 HyperCG DMR	chr1	3640400	3640600	T2&T3 Union	ZF-SssI +	Cluster 3 HyperCG DMR	chr1	1794400	1794600	T2&T3 Union	ZF-SssI +	Cluster 4 HyperCG DMR
chr2	8715600	8715800	T2&T3 Union	ZF-SssI -/-	Cluster 2 HyperCG DMR	chr1	5062600	5062800	T2&T3 Union	ZF-SssI -/-	Cluster 3 HyperCG DMR	chr1	3415400	3415600	T2&T3 Union	ZF-SssI -/-	Cluster 4 HyperCG DMR	chr2	11158200	11158400	T2&T3 Union	ZF-SssI +	Cluster 2 HyperCG DMR	chr1	3649200	3649400	T2&T3 Union	ZF-SssI +	Cluster 3 HyperCG DMR	chr1	1796400	1796600	T2&T3 Union	ZF-SssI +	Cluster 4 HyperCG DMR
chr2	8757800	8758000	T2&T3 Union	ZF-SssI -/-	Cluster 2 HyperCG DMR	chr1	5063000	5063200	T2&T3 Union	ZF-SssI -/-	Cluster 3 HyperCG DMR	chr1	3426800	3427000	T2&T3 Union	ZF-SssI -/-	Cluster 4 HyperCG DMR	chr2	11162200	11162400	T2&T3 Union	ZF-SssI +	Cluster 2 HyperCG DMR	chr1	3649800	3650000	T2&T3 Union	ZF-SssI +	Cluster 3 HyperCG DMR	chr1	1796600	1796800	T2&T3 Union	ZF-SssI +	Cluster 4 HyperCG DMR
chr2	8818800	8819000	T2&T3 Union	ZF-SssI -/-	Cluster 2 HyperCG DMR	chr1	5075600	5075800	T2&T3 Union	ZF-SssI -/-	Cluster 3 HyperCG DMR	chr1	3428800	3429000	T2&T3 Union	ZF-SssI -/-	Cluster 4 HyperCG DMR	chr2	11217200	11217400	T2&T3 Union	ZF-SssI +	Cluster 2 HyperCG DMR	chr1	3650000	3650200	T2&T3 Union	ZF-SssI +	Cluster 3 HyperCG DMR	chr1	1797000	1797200	T2&T3 Union	ZF-SssI +	Cluster 4 HyperCG DMR
chr2	8962600	8962800	T2&T3 Union	ZF-SssI -/-	Cluster 2 HyperCG DMR	chr1	5087000	5087200	T2&T3 Union	ZF-SssI -/-	Cluster 3 HyperCG DMR	chr1	3436600	3436800	T2&T3 Union	ZF-SssI -/-	Cluster 4 HyperCG DMR	chr2	11333200	11333400	T2&T3 Union	ZF-SssI +	Cluster 2 HyperCG DMR	chr1	3654600	3654800	T2&T3 Union	ZF-SssI +	Cluster 3 HyperCG DMR	chr1	1797800	1798000	T2&T3 Union	ZF-SssI +	Cluster 4 HyperCG DMR
chr2	8962800	8963000	T2&T3 Union	ZF-SssI -/-	Cluster 2 HyperCG DMR	chr1	5094600	5094800	T2&T3 Union	ZF-SssI -/-	Cluster 3 HyperCG DMR	chr1	3438000	3438200	T2&T3 Union	ZF-SssI -/-	Cluster 4 HyperCG DMR	chr2	11429600	11429800	T2&T3 Union	ZF-SssI +	Cluster 2 HyperCG DMR	chr1	3656400	3656600	T2&T3 Union	ZF-SssI +	Cluster 3 HyperCG DMR	chr1	1801200	1801400	T2&T3 Union	ZF-SssI +	Cluster 4 HyperCG DMR
chr2	9017000	9017200	T2&T3 Union	ZF-SssI -/-	Cluster 2 HyperCG DMR	chr1	5094800	5095000	T2&T3 Union	ZF-SssI -/-	Cluster 3 HyperCG DMR	chr1	3491000	3491200	T2&T3 Union	ZF-SssI -/-	Cluster 4 HyperCG DMR	chr2	11465000	11465200	T2&T3 Union	ZF-SssI +	Cluster 2 HyperCG DMR	chr1	3661800	3662000	T2&T3 Union	ZF-SssI +	Cluster 3 HyperCG DMR	chr1	1801400	1801600	T2&T3 Union	ZF-SssI +	Cluster 4 HyperCG DMR
chr2	9071600	9071800	T2&T3 Union	ZF-SssI -/-	Cluster 2 HyperCG DMR	chr1	5095000	5095200	T2&T3 Union	ZF-SssI -/-	Cluster 3 HyperCG DMR	chr1	3491200	3491400	T2&T3 Union	ZF-SssI -/-	Cluster 4 HyperCG DMR	chr2	11484200	11484400	T2&T3 Union	ZF-SssI +	Cluster 2 HyperCG DMR	chr1	3663200	3663400	T2&T3 Union	ZF-SssI +	Cluster 3 HyperCG DMR	chr1	1801600	1801800	T2&T3 Union	ZF-SssI +	Cluster 4 HyperCG DMR
chr2	9135800	9136000	T2&T3 Union	ZF-SssI -/-	Cluster 2 HyperCG DMR	chr1	5095400	5095600	T2&T3 Union	ZF-SssI -/-	Cluster 3 HyperCG DMR	chr1	3494400	3494600	T2&T3 Union	ZF-SssI -/-	Cluster 4 HyperCG DMR	chr2	11515400	11515600	T2&T3 Union	ZF-SssI +	Cluster 2 HyperCG DMR	chr1	3677600	3677800	T2&T3 Union	ZF-SssI +	Cluster 3 HyperCG DMR	chr1	1805400	1805600	T2&T3 Union	ZF-SssI +	Cluster 4 HyperCG DMR
chr2	9188600	9188800	T2&T3 Union	ZF-SssI -/-	Cluster 2 HyperCG DMR	chr1	5096600	5096800	T2&T3 Union	ZF-SssI -/-	Cluster 3 HyperCG DMR	chr1	3495000	3495200	T2&T3 Union	ZF-SssI -/-	Cluster 4 HyperCG DMR	chr2	11549800	11550000	T2&T3 Union	ZF-SssI +	Cluster 2 HyperCG DMR	chr1	3679400	3679600	T2&T3 Union	ZF-SssI +	Cluster 3 HyperCG DMR	chr1	1816000	1816200	T2&T3 Union	ZF-SssI +	Cluster 4 HyperCG DMR
chr2	9190800	9191000	T2&T3 Union	ZF-SssI -/-	Cluster 2 HyperCG DMR	chr1	5108200	5108400	T2&T3 Union	ZF-SssI -/-	Cluster 3 HyperCG DMR	chr1	3495400	3495600	T2&T3 Union	ZF-SssI -/-	Cluster 4 HyperCG DMR	chr2	11550000	11550200	T2&T3 Union	ZF-SssI +	Cluster 2 HyperCG DMR	chr1	3686600	3686800	T2&T3 Union	ZF-SssI +	Cluster 3 HyperCG DMR	chr1	1817600	1817800	T2&T3 Union	ZF-SssI +	Cluster 4 HyperCG DMR
chr2	9352200	9352400	T2&T3 Union	ZF-SssI -/-	Cluster 2 HyperCG DMR	chr1	5109200	5109400	T2&T3 Union	ZF-SssI -/-	Cluster 3 HyperCG DMR	chr1	3495600	3495800	T2&T3 Union	ZF-SssI -/-	Cluster 4 HyperCG DMR	chr2	11609400	11609600	T2&T3 Union	ZF-SssI +	Cluster 2 HyperCG DMR	chr1	3690000	3690200	T2&T3 Union	ZF-SssI +	Cluster 3 HyperCG DMR	chr1	1834200	1834400	T2&T3 Union	ZF-SssI +	Cluster 4 HyperCG DMR
chr2	9472800	9473000	T2&T3 Union	ZF-SssI -/-	Cluster 2 HyperCG DMR	chr1	5110600	5110800	T2&T3 Union	ZF-SssI -/-	Cluster 3 HyperCG DMR	chr1	3496000	3496200	T2&T3 Union	ZF-SssI -/-	Cluster 4 HyperCG DMR	chr2	11715400	11715600	T2&T3 Union	ZF-SssI +	Cluster 2 HyperCG DMR	chr1	3691400	3691600	T2&T3 Union	ZF-SssI +	Cluster 3 HyperCG DMR	chr1	1835000	1835200	T2&T3 Union	ZF-SssI +	Cluster 4 HyperCG DMR
chr2	9528800	9529000	T2&T3 Union	ZF-SssI -/-	Cluster 2 HyperCG DMR	chr1	5113200	5113400	T2&T3 Union	ZF-SssI -/-	Cluster 3 HyperCG DMR	chr1	3499000	3499200	T2&T3 Union	ZF-SssI -/-	Cluster 4 HyperCG DMR	chr2	11827000	11827200	T2&T3 Union	ZF-SssI +	Cluster 2 HyperCG DMR	chr1	3692800	3693000	T2&T3 Union	ZF-SssI +	Cluster 3 HyperCG DMR	chr1	1846600	1846800	T2&T3 Union	ZF-SssI +	Cluster 4 HyperCG DMR
chr2	9689800	9690000	T2&T3 Union	ZF-SssI -/-	Cluster 2 HyperCG DMR	chr1	5113800	5114000	T2&T3 Union	ZF-SssI -/-	Cluster 3 HyperCG DMR	chr1	3499200	3499400	T2&T3 Union	ZF-SssI -/-	Cluster 4 HyperCG DMR	chr2	11918600	11918800	T2&T3 Union	ZF-SssI +	Cluster 2 HyperCG DMR	chr1	3702000	3702200	T2&T3 Union	ZF-SssI +	Cluster 3 HyperCG DMR	chr1	1848200	1848400	T2&T3 Union	ZF-SssI +	Cluster 4 HyperCG DMR
chr2	9855600	9855800	T2&T3 Union	ZF-SssI -/-	Cluster 2 HyperCG DMR	chr1	5117400	5117600	T2&T3 Union	ZF-SssI -/-	Cluster 3 HyperCG DMR	chr1	3501800	3502000	T2&T3 Union	ZF-SssI -/-	Cluster 4 HyperCG DMR	chr2	12045600	12045800	T2&T3 Union	ZF-SssI +	Cluster 2 HyperCG DMR	chr1	3705600	3705800	T2&T3 Union	ZF-SssI +	Cluster 3 HyperCG DMR	chr1	1848400	1848600	T2&T3 Union	ZF-SssI +	Cluster 4 HyperCG DMR
chr2	10003600	10003800	T2&T3 Union	ZF-SssI -/-	Cluster 2 HyperCG DMR	chr1	5155000	5155200	T2&T3 Union	ZF-SssI -/-	Cluster 3 HyperCG DMR	chr1	3507400	3507600	T2&T3 Union	ZF-SssI -/-	Cluster 4 HyperCG DMR	chr2	12064600	12064800	T2&T3 Union	ZF-SssI +	Cluster 2 HyperCG DMR	chr1	3724600	3724800	T2&T3 Union	ZF-SssI +	Cluster 3 HyperCG DMR	chr1	1852600	1852800	T2&T3 Union	ZF-SssI +	Cluster 4 HyperCG DMR
chr2	10028400	10028600	T2&T3 Union	ZF-SssI -/-	Cluster 2 HyperCG DMR	chr1	5162600	5162800	T2&T3 Union	ZF-SssI -/-	Cluster 3 HyperCG DMR	chr1	3507800	3508000	T2&T3 Union	ZF-SssI -/-	Cluster 4 HyperCG DMR	chr2	12213400	12213600	T2&T3 Union	ZF-SssI +	Cluster 2 HyperCG DMR	chr1	3726000	3726200	T2&T3 Union	ZF-SssI +	Cluster 3 HyperCG DMR	chr1	1852800	1853000	T2&T3 Union	ZF-SssI +	Cluster 4 HyperCG DMR
chr2	10091000	10091200	T2&T3 Union	ZF-SssI -/-	Cluster 2 HyperCG DMR	chr1	5163000	5163200	T2&T3 Union	ZF-SssI -/-	Cluster 3 HyperCG DMR	chr1	3508400	3508600	T2&T3 Union	ZF-SssI -/-	Cluster 4 HyperCG DMR	chr2	12222000	12222200	T2&T3 Union	ZF-SssI +	Cluster 2 HyperCG DMR	chr1	3729400	3729600	T2&T3 Union	ZF-SssI +	Cluster 3 HyperCG DMR	chr1	1853000	1853200	T2&T3 Union	ZF-SssI +	Cluster 4 HyperCG DMR
chr2	10186200	10186400	T2&T3 Union	ZF-SssI -/-	Cluster 2 HyperCG DMR	chr1	5163200	5163400	T2&T3 Union	ZF-SssI -/-	Cluster 3 HyperCG DMR	chr1	3509400	3509600	T2&T3 Union	ZF-SssI -/-	Cluster 4 HyperCG DMR	chr2	12242800	12243000	T2&T3 Union	ZF-SssI +	Cluster 2 HyperCG DMR	chr1	3730800	3731000	T2&T3 Union	ZF-SssI +	Cluster 3 HyperCG DMR	chr1	1853200	1853400	T2&T3 Union	ZF-SssI +	Cluster 4 HyperCG DMR
chr2	10203200	10203400	T2&T3 Union	ZF-SssI -/-	Cluster 2 HyperCG DMR	chr1	5185000	5185200	T2&T3 Union	ZF-SssI -/-	Cluster 3 HyperCG DMR	chr1	3511200	3511400	T2&T3 Union	ZF-SssI -/-	Cluster 4 HyperCG DMR	chr2	12285800	12286000	T2&T3 Union	ZF-SssI +	Cluster 2 HyperCG DMR	chr1	3737400	3737600	T2&T3 Union	ZF-SssI +	Cluster 3 HyperCG DMR	chr1	1853400	1853600	T2&T3 Union	ZF-SssI +	Cluster 4 HyperCG DMR
chr2	10356800	10357000	T2&T3 Union	ZF-SssI -/-	Cluster 2 HyperCG DMR	chr1	5188400	5188600	T2&T3 Union	ZF-SssI -/-	Cluster 3 HyperCG DMR	chr1	3511800	3512000	T2&T3 Union	ZF-SssI -/-	Cluster 4 HyperCG DMR	chr2	12356800	12357000	T2&T3 Union	ZF-SssI +	Cluster 2 HyperCG DMR	chr1	3747200	3747400	T2&T3 Union	ZF-SssI +	Cluster 3 HyperCG DMR	chr1	1854200	1854400	T2&T3 Union	ZF-SssI +	Cluster 4 HyperCG DMR
chr2	10411600	10411800	T2&T3 Union	ZF-SssI -/-	Cluster 2 HyperCG DMR	chr1	5204800	5205000	T2&T3 Union	ZF-SssI -/-	Cluster 3 HyperCG DMR	chr1	3515400	3515600	T2&T3 Union	ZF-SssI -/-	Cluster 4 HyperCG DMR	chr2	12475800	12476000	T2&T3 Union	ZF-SssI +	Cluster 2 HyperCG DMR	chr1	3766800	3767000	T2&T3 Union	ZF-SssI +	Cluster 3 HyperCG DMR	chr1	1856200	1856400	T2&T3 Union	ZF-SssI +	Cluster 4 HyperCG DMR
chr2	10527600	10527800	T2&T3 Union	ZF-SssI -/-	Cluster 2 HyperCG DMR	chr1	5205200	5205400	T2&T3 Union	ZF-SssI -/-	Cluster 3 HyperCG DMR	chr1	3516000	3516200	T2&T3 Union	ZF-SssI -/-	Cluster 4 HyperCG DMR	chr2	12485800	12486000	T2&T3 Union	ZF-SssI +	Cluster 2 HyperCG DMR	chr1	3785600	3785800	T2&T3 Union	ZF-SssI +	Cluster 3 HyperCG DMR	chr1	1856400	1856600	T2&T3 Union	ZF-SssI +	Cluster 4 HyperCG DMR
chr2	10600600	10600800	T2&T3 Union	ZF-SssI -/-	Cluster 2 HyperCG DMR	chr1	5206800	5207000	T2&T3 Union	ZF-SssI -/-	Cluster 3 HyperCG DMR	chr1	3524200	3524400	T2&T3 Union	ZF-SssI -/-	Cluster 4 HyperCG DMR	chr2	12539600	12539800	T2&T3 Union	ZF-SssI +	Cluster 2 HyperCG DMR	chr1	3789000	3789200	T2&T3 Union	ZF-SssI +	Cluster 3 HyperCG DMR	chr1	1857000	1857200	T2&T3 Union	ZF-SssI +	Cluster 4 HyperCG DMR
chr2	10618000	10618200	T2&T3 Union	ZF-SssI -/-	Cluster 2 HyperCG DMR	chr1	5214200	5214400	T2&T3 Union	ZF-SssI -/-	Cluster 3 HyperCG DMR	chr1	3524800	3525000	T2&T3 Union	ZF-SssI -/-	Cluster 4 HyperCG DMR	chr2	13122600	13122800	T2&T3 Union	ZF-SssI +	Cluster 2 HyperCG DMR	chr1	3791800	3792000	T2&T3 Union	ZF-SssI +	Cluster 3 HyperCG DMR	chr1	1857200	1857400	T2&T3 Union	ZF-SssI +	Cluster 4 HyperCG DMR
chr2	10723000	10723200	T2&T3 Union	ZF-SssI -/-	Cluster 2 HyperCG DMR	chr1	5217800	5218000	T2&T3 Union	ZF-SssI -/-	Cluster 3 HyperCG DMR	chr1	3525000	3525200	T2&T3 Union	ZF-SssI -/-	Cluster 4 HyperCG DMR	chr2	13175200	13175400	T2&T3 Union	ZF-SssI +	Cluster 2 HyperCG DMR	chr1	3792400	3792600	T2&T3 Union	ZF-SssI +	Cluster 3 HyperCG DMR	chr1	1857400	1857600	T2&T3 Union	ZF-SssI +	Cluster 4 HyperCG DMR
chr2	10723600	10723800	T2&T3 Union	ZF-SssI -/-	Cluster 2 HyperCG DMR	chr1	5222600	5222800	T2&T3 Union	ZF-SssI -/-	Cluster 3 HyperCG DMR	chr1	3536000	3536200	T2&T3 Union	ZF-SssI -/-	Cluster 4 HyperCG DMR	chr2	13224000	13224200	T2&T3 Union	ZF-SssI +	Cluster 2 HyperCG DMR	chr1	3794800	3795000	T2&T3 Union	ZF-SssI +	Cluster 3 HyperCG DMR	chr1	1857600	1857800	T2&T3 Union	ZF-SssI +	Cluster 4 HyperCG DMR
chr2	10903400	10903600	T2&T3 Union	ZF-SssI -/-	Cluster 2 HyperCG DMR	chr1	5247400	5247600	T2&T3 Union	ZF-SssI -/-	Cluster 3 HyperCG DMR	chr1	3536600	3536800	T2&T3 Union	ZF-SssI -/-	Cluster 4 HyperCG DMR	chr2	13323200	13323400	T2&T3 Union	ZF-SssI +	Cluster 2 HyperCG DMR	chr1	3795200	3795400	T2&T3 Union	ZF-SssI +	Cluster 3 HyperCG DMR	chr1	1863400	1863600	T2&T3 Union	ZF-SssI +	Cluster 4 HyperCG DMR
chr2	10961000	10961200	T2&T3 Union	ZF-SssI -/-	Cluster 2 HyperCG DMR	chr1	5247800	5248000	T2&T3 Union	ZF-SssI -/-	Cluster 3 HyperCG DMR	chr1	3537000	3537200	T2&T3 Union	ZF-SssI -/-	Cluster 4 HyperCG DMR	chr2	13421800	13422000	T2&T3 Union	ZF-SssI +	Cluster 2 HyperCG DMR	chr1	3795800	3796000	T2&T3 Union	ZF-SssI +	Cluster 3 HyperCG DMR	chr1	1865400	1865600	T2&T3 Union	ZF-SssI +	Cluster 4 HyperCG DMR
chr2	10967600	10967800	T2&T3 Union	ZF-SssI -/-	Cluster 2 HyperCG DMR	chr1	5250200	5250400	T2&T3 Union	ZF-SssI -/-	Cluster 3 HyperCG DMR	chr1	3537200	3537400	T2&T3 Union	ZF-SssI -/-	Cluster 4 HyperCG DMR	chr2	13455400	13455600	T2&T3 Union	ZF-SssI +	Cluster 2 HyperCG DMR	chr1	3802200	3802400	T2&T3 Union	ZF-SssI +	Cluster 3 HyperCG DMR	chr1	1867400	1867600	T2&T3 Union	ZF-SssI +	Cluster 4 HyperCG DMR
chr2	11158200	11158400	T2&T3 Union	ZF-SssI -/-	Cluster 2 HyperCG DMR	chr1	5253600	5253800	T2&T3 Union	ZF-SssI -/-	Cluster 3 HyperCG DMR	chr1	3537400	3537600	T2&T3 Union	ZF-SssI -/-	Cluster 4 HyperCG DMR	chr2	13468000	13468200	T2&T3 Union	ZF-SssI +	Cluster 2 HyperCG DMR	chr1	3812000	3812200	T2&T3 Union	ZF-SssI +	Cluster 3 HyperCG DMR	chr1	1867800	1868000	T2&T3 Union	ZF-SssI +	Cluster 4 HyperCG DMR
chr2	11162200	11162400	T2&T3 Union	ZF-SssI -/-	Cluster 2 HyperCG DMR	chr1	5276400	5276600	T2&T3 Union	ZF-SssI -/-	Cluster 3 HyperCG DMR	chr1	3537600	3537800	T2&T3 Union	ZF-SssI -/-	Cluster 4 HyperCG DMR	chr2	13551800	13552000	T2&T3 Union	ZF-SssI +	Cluster 2 HyperCG DMR	chr1	3815200	3815400	T2&T3 Union	ZF-SssI +	Cluster 3 HyperCG DMR	chr1	1869000	1869200	T2&T3 Union	ZF-SssI +	Cluster 4 HyperCG DMR
chr2	11216800	11217000	T2&T3 Union	ZF-SssI -/-	Cluster 2 HyperCG DMR	chr1	5300400	5300600	T2&T3 Union	ZF-SssI -/-	Cluster 3 HyperCG DMR	chr1	3538600	3538800	T2&T3 Union	ZF-SssI -/-	Cluster 4 HyperCG DMR	chr2	13589800	13590000	T2&T3 Union	ZF-SssI +	Cluster 2 HyperCG DMR	chr1	3816400	3816600	T2&T3 Union	ZF-SssI +	Cluster 3 HyperCG DMR	chr1	1869200	1869400	T2&T3 Union	ZF-SssI +	Cluster 4 HyperCG DMR
chr2	11275200	11275400	T2&T3 Union	ZF-SssI -/-	Cluster 2 HyperCG DMR	chr1	5301800	5302000	T2&T3 Union	ZF-SssI -/-	Cluster 3 HyperCG DMR	chr1	3538800	3539000	T2&T3 Union	ZF-SssI -/-	Cluster 4 HyperCG DMR	chr2	13598400	13598600	T2&T3 Union	ZF-SssI +	Cluster 2 HyperCG DMR	chr1	3819400	3819600	T2&T3 Union	ZF-SssI +	Cluster 3 HyperCG DMR	chr1	1871400	1871600	T2&T3 Union	ZF-SssI +	Cluster 4 HyperCG DMR
chr2	11314000	11314200	T2&T3 Union	ZF-SssI -/-	Cluster 2 HyperCG DMR	chr1	5302000	5302200	T2&T3 Union	ZF-SssI -/-	Cluster 3 HyperCG DMR	chr1	3539600	3539800	T2&T3 Union	ZF-SssI -/-	Cluster 4 HyperCG DMR	chr2	13616200	13616400	T2&T3 Union	ZF-SssI +	Cluster 2 HyperCG DMR	chr1	3820400	3820600	T2&T3 Union	ZF-SssI +	Cluster 3 HyperCG DMR	chr1	1872200	1872400	T2&T3 Union	ZF-SssI +	Cluster 4 HyperCG DMR
chr2	11416200	11416400	T2&T3 Union	ZF-SssI -/-	Cluster 2 HyperCG DMR	chr1	5305600	5305800	T2&T3 Union	ZF-SssI -/-	Cluster 3 HyperCG DMR	chr1	3539800	3540000	T2&T3 Union	ZF-SssI -/-	Cluster 4 HyperCG DMR	chr2	13675800	13676000	T2&T3 Union	ZF-SssI +	Cluster 2 HyperCG DMR	chr1	3820600	3820800	T2&T3 Union	ZF-SssI +	Cluster 3 HyperCG DMR	chr1	1872800	1873000	T2&T3 Union	ZF-SssI +	Cluster 4 HyperCG DMR
chr2	11429600	11429800	T2&T3 Union	ZF-SssI -/-	Cluster 2 HyperCG DMR	chr1	5308000	5308200	T2&T3 Union	ZF-SssI -/-	Cluster 3 HyperCG DMR	chr1	3540200	3540400	T2&T3 Union	ZF-SssI -/-	Cluster 4 HyperCG DMR	chr2	13696200	13696400	T2&T3 Union	ZF-SssI +	Cluster 2 HyperCG DMR	chr1	3835000	3835200	T2&T3 Union	ZF-SssI +	Cluster 3 HyperCG DMR	chr1	1878000	1878200	T2&T3 Union	ZF-SssI +	Cluster 4 HyperCG DMR
chr2	11447600	11447800	T2&T3 Union	ZF-SssI -/-	Cluster 2 HyperCG DMR	chr1	5310600	5310800	T2&T3 Union	ZF-SssI -/-	Cluster 3 HyperCG DMR	chr1	3540400	3540600	T2&T3 Union	ZF-SssI -/-	Cluster 4 HyperCG DMR	chr2	13763800	13764000	T2&T3 Union	ZF-SssI +	Cluster 2 HyperCG DMR	chr1	3835600	3835800	T2&T3 Union	ZF-SssI +	Cluster 3 HyperCG DMR	chr1	1880600	1880800	T2&T3 Union	ZF-SssI +	Cluster 4 HyperCG DMR
chr2	11484200	11484400	T2&T3 Union	ZF-SssI -/-	Cluster 2 HyperCG DMR	chr1	5319200	5319400	T2&T3 Union	ZF-SssI -/-	Cluster 3 HyperCG DMR	chr1	3540800	3541000	T2&T3 Union	ZF-SssI -/-	Cluster 4 HyperCG DMR	chr2	13961400	13961600	T2&T3 Union	ZF-SssI +	Cluster 2 HyperCG DMR	chr1	3836200	3836400	T2&T3 Union	ZF-SssI +	Cluster 3 HyperCG DMR	chr1	1885600	1885800	T2&T3 Union	ZF-SssI +	Cluster 4 HyperCG DMR
chr2	11515400	11515600	T2&T3 Union	ZF-SssI -/-	Cluster 2 HyperCG DMR	chr1	5319800	5320000	T2&T3 Union	ZF-SssI -/-	Cluster 3 HyperCG DMR	chr1	3541800	3542000	T2&T3 Union	ZF-SssI -/-	Cluster 4 HyperCG DMR	chr2	14057200	14057400	T2&T3 Union	ZF-SssI +	Cluster 2 HyperCG DMR	chr1	3840200	3840400	T2&T3 Union	ZF-SssI +	Cluster 3 HyperCG DMR	chr1	1885800	1886000	T2&T3 Union	ZF-SssI +	Cluster 4 HyperCG DMR
chr2	11550000	11550200	T2&T3 Union	ZF-SssI -/-	Cluster 2 HyperCG DMR	chr1	5320400	5320600	T2&T3 Union	ZF-SssI -/-	Cluster 3 HyperCG DMR	chr1	3554800	3555000	T2&T3 Union	ZF-SssI -/-	Cluster 4 HyperCG DMR	chr2	14569600	14569800	T2&T3 Union	ZF-SssI +	Cluster 2 HyperCG DMR	chr1	3842400	3842600	T2&T3 Union	ZF-SssI +	Cluster 3 HyperCG DMR	chr1	1886200	1886400	T2&T3 Union	ZF-SssI +	Cluster 4 HyperCG DMR
chr2	11609400	11609600	T2&T3 Union	ZF-SssI -/-	Cluster 2 HyperCG DMR	chr1	5321000	5321200	T2&T3 Union	ZF-SssI -/-	Cluster 3 HyperCG DMR	chr1	3556000	3556200	T2&T3 Union	ZF-SssI -/-	Cluster 4 HyperCG DMR	chr2	14611000	14611200	T2&T3 Union	ZF-SssI +	Cluster 2 HyperCG DMR	chr1	3843400	3843600	T2&T3 Union	ZF-SssI +	Cluster 3 HyperCG DMR	chr1	1886400	1886600	T2&T3 Union	ZF-SssI +	Cluster 4 HyperCG DMR
chr2	11918600	11918800	T2&T3 Union	ZF-SssI -/-	Cluster 2 HyperCG DMR	chr1	5321200	5321400	T2&T3 Union	ZF-SssI -/-	Cluster 3 HyperCG DMR	chr1	3560000	3560200	T2&T3 Union	ZF-SssI -/-	Cluster 4 HyperCG DMR	chr2	14653400	14653600	T2&T3 Union	ZF-SssI +	Cluster 2 HyperCG DMR	chr1	3843600	3843800	T2&T3 Union	ZF-SssI +	Cluster 3 HyperCG DMR	chr1	1888600	1888800	T2&T3 Union	ZF-SssI +	Cluster 4 HyperCG DMR
chr2	12067400	12067600	T2&T3 Union	ZF-SssI -/-	Cluster 2 HyperCG DMR	chr1	5328000	5328200	T2&T3 Union	ZF-SssI -/-	Cluster 3 HyperCG DMR	chr1	3564400	3564600	T2&T3 Union	ZF-SssI -/-	Cluster 4 HyperCG DMR	chr2	14722200	14722400	T2&T3 Union	ZF-SssI +	Cluster 2 HyperCG DMR	chr1	3848600	3848800	T2&T3 Union	ZF-SssI +	Cluster 3 HyperCG DMR	chr1	1890800	1891000	T2&T3 Union	ZF-SssI +	Cluster 4 HyperCG DMR
chr2	12213400	12213600	T2&T3 Union	ZF-SssI -/-	Cluster 2 HyperCG DMR	chr1	5331200	5331400	T2&T3 Union	ZF-SssI -/-	Cluster 3 HyperCG DMR	chr1	3581200	3581400	T2&T3 Union	ZF-SssI -/-	Cluster 4 HyperCG DMR	chr2	14917000	14917200	T2&T3 Union	ZF-SssI +	Cluster 2 HyperCG DMR	chr1	3848800	3849000	T2&T3 Union	ZF-SssI +	Cluster 3 HyperCG DMR	chr1	1894800	1895000	T2&T3 Union	ZF-SssI +	Cluster 4 HyperCG DMR
chr2	12237000	12237200	T2&T3 Union	ZF-SssI -/-	Cluster 2 HyperCG DMR	chr1	5352800	5353000	T2&T3 Union	ZF-SssI -/-	Cluster 3 HyperCG DMR	chr1	3581400	3581600	T2&T3 Union	ZF-SssI -/-	Cluster 4 HyperCG DMR	chr2	15262000	15262200	T2&T3 Union	ZF-SssI +	Cluster 2 HyperCG DMR	chr1	3863200	3863400	T2&T3 Union	ZF-SssI +	Cluster 3 HyperCG DMR	chr1	1895000	1895200	T2&T3 Union	ZF-SssI +	Cluster 4 HyperCG DMR
chr2	12331600	12331800	T2&T3 Union	ZF-SssI -/-	Cluster 2 HyperCG DMR	chr1	5363400	5363600	T2&T3 Union	ZF-SssI -/-	Cluster 3 HyperCG DMR	chr1	3583200	3583400	T2&T3 Union	ZF-SssI -/-	Cluster 4 HyperCG DMR	chr2	15572800	15573000	T2&T3 Union	ZF-SssI +	Cluster 2 HyperCG DMR	chr1	3869600	3869800	T2&T3 Union	ZF-SssI +	Cluster 3 HyperCG DMR	chr1	1899200	1899400	T2&T3 Union	ZF-SssI +	Cluster 4 HyperCG DMR
chr2	12356800	12357000	T2&T3 Union	ZF-SssI -/-	Cluster 2 HyperCG DMR	chr1	5377800	5378000	T2&T3 Union	ZF-SssI -/-	Cluster 3 HyperCG DMR	chr1	3583400	3583600	T2&T3 Union	ZF-SssI -/-	Cluster 4 HyperCG DMR	chr2	15670600	15670800	T2&T3 Union	ZF-SssI +	Cluster 2 HyperCG DMR	chr1	3871200	3871400	T2&T3 Union	ZF-SssI +	Cluster 3 HyperCG DMR	chr1	1899400	1899600	T2&T3 Union	ZF-SssI +	Cluster 4 HyperCG DMR
chr2	12475800	12476000	T2&T3 Union	ZF-SssI -/-	Cluster 2 HyperCG DMR	chr1	5383400	5383600	T2&T3 Union	ZF-SssI -/-	Cluster 3 HyperCG DMR	chr1	3585000	3585200	T2&T3 Union	ZF-SssI -/-	Cluster 4 HyperCG DMR	chr2	15747000	15747200	T2&T3 Union	ZF-SssI +	Cluster 2 HyperCG DMR	chr1	3875600	3875800	T2&T3 Union	ZF-SssI +	Cluster 3 HyperCG DMR	chr1	1901000	1901200	T2&T3 Union	ZF-SssI +	Cluster 4 HyperCG DMR
chr2	12485800	12486000	T2&T3 Union	ZF-SssI -/-	Cluster 2 HyperCG DMR	chr1	5393800	5394000	T2&T3 Union	ZF-SssI -/-	Cluster 3 HyperCG DMR	chr1	3598200	3598400	T2&T3 Union	ZF-SssI -/-	Cluster 4 HyperCG DMR	chr2	15852600	15852800	T2&T3 Union	ZF-SssI +	Cluster 2 HyperCG DMR	chr1	3883200	3883400	T2&T3 Union	ZF-SssI +	Cluster 3 HyperCG DMR	chr1	1903000	1903200	T2&T3 Union	ZF-SssI +	Cluster 4 HyperCG DMR
chr2	12754200	12754400	T2&T3 Union	ZF-SssI -/-	Cluster 2 HyperCG DMR	chr1	5412800	5413000	T2&T3 Union	ZF-SssI -/-	Cluster 3 HyperCG DMR	chr1	3598400	3598600	T2&T3 Union	ZF-SssI -/-	Cluster 4 HyperCG DMR	chr2	15854600	15854800	T2&T3 Union	ZF-SssI +	Cluster 2 HyperCG DMR	chr1	3894400	3894600	T2&T3 Union	ZF-SssI +	Cluster 3 HyperCG DMR	chr1	1903400	1903600	T2&T3 Union	ZF-SssI +	Cluster 4 HyperCG DMR
chr2	13022200	13022400	T2&T3 Union	ZF-SssI -/-	Cluster 2 HyperCG DMR	chr1	5413600	5413800	T2&T3 Union	ZF-SssI -/-	Cluster 3 HyperCG DMR	chr1	3599400	3599600	T2&T3 Union	ZF-SssI -/-	Cluster 4 HyperCG DMR	chr2	16001800	16002000	T2&T3 Union	ZF-SssI +	Cluster 2 HyperCG DMR	chr1	3895600	3895800	T2&T3 Union	ZF-SssI +	Cluster 3 HyperCG DMR	chr1	1904400	1904600	T2&T3 Union	ZF-SssI +	Cluster 4 HyperCG DMR
chr2	13124600	13124800	T2&T3 Union	ZF-SssI -/-	Cluster 2 HyperCG DMR	chr1	5415000	5415200	T2&T3 Union	ZF-SssI -/-	Cluster 3 HyperCG DMR	chr1	3599800	3600000	T2&T3 Union	ZF-SssI -/-	Cluster 4 HyperCG DMR	chr2	16002000	16002200	T2&T3 Union	ZF-SssI +	Cluster 2 HyperCG DMR	chr1	3912800	3913000	T2&T3 Union	ZF-SssI +	Cluster 3 HyperCG DMR	chr1	1906000	1906200	T2&T3 Union	ZF-SssI +	Cluster 4 HyperCG DMR
chr2	13131200	13131400	T2&T3 Union	ZF-SssI -/-	Cluster 2 HyperCG DMR	chr1	5415200	5415400	T2&T3 Union	ZF-SssI -/-	Cluster 3 HyperCG DMR	chr1	3625200	3625400	T2&T3 Union	ZF-SssI -/-	Cluster 4 HyperCG DMR	chr2	16182200	16182400	T2&T3 Union	ZF-SssI +	Cluster 2 HyperCG DMR	chr1	3913200	3913400	T2&T3 Union	ZF-SssI +	Cluster 3 HyperCG DMR	chr1	1909800	1910000	T2&T3 Union	ZF-SssI +	Cluster 4 HyperCG DMR
chr2	13197600	13197800	T2&T3 Union	ZF-SssI -/-	Cluster 2 HyperCG DMR	chr1	5415600	5415800	T2&T3 Union	ZF-SssI -/-	Cluster 3 HyperCG DMR	chr1	3628200	3628400	T2&T3 Union	ZF-SssI -/-	Cluster 4 HyperCG DMR	chr2	16398400	16398600	T2&T3 Union	ZF-SssI +	Cluster 2 HyperCG DMR	chr1	3917800	3918000	T2&T3 Union	ZF-SssI +	Cluster 3 HyperCG DMR	chr1	1910000	1910200	T2&T3 Union	ZF-SssI +	Cluster 4 HyperCG DMR
chr2	13213800	13214000	T2&T3 Union	ZF-SssI -/-	Cluster 2 HyperCG DMR	chr1	5415800	5416000	T2&T3 Union	ZF-SssI -/-	Cluster 3 HyperCG DMR	chr1	3632000	3632200	T2&T3 Union	ZF-SssI -/-	Cluster 4 HyperCG DMR	chr2	16403000	16403200	T2&T3 Union	ZF-SssI +	Cluster 2 HyperCG DMR	chr1	3922000	3922200	T2&T3 Union	ZF-SssI +	Cluster 3 HyperCG DMR	chr1	1910600	1910800	T2&T3 Union	ZF-SssI +	Cluster 4 HyperCG DMR
chr2	13323200	13323400	T2&T3 Union	ZF-SssI -/-	Cluster 2 HyperCG DMR	chr1	5417600	5417800	T2&T3 Union	ZF-SssI -/-	Cluster 3 HyperCG DMR	chr1	3633800	3634000	T2&T3 Union	ZF-SssI -/-	Cluster 4 HyperCG DMR	chr2	16617600	16617800	T2&T3 Union	ZF-SssI +	Cluster 2 HyperCG DMR	chr1	3923800	3924000	T2&T3 Union	ZF-SssI +	Cluster 3 HyperCG DMR	chr1	1910800	1911000	T2&T3 Union	ZF-SssI +	Cluster 4 HyperCG DMR
chr2	13468000	13468200	T2&T3 Union	ZF-SssI -/-	Cluster 2 HyperCG DMR	chr1	5430400	5430600	T2&T3 Union	ZF-SssI -/-	Cluster 3 HyperCG DMR	chr1	3635200	3635400	T2&T3 Union	ZF-SssI -/-	Cluster 4 HyperCG DMR	chr2	16673000	16673200	T2&T3 Union	ZF-SssI +	Cluster 2 HyperCG DMR	chr1	3927200	3927400	T2&T3 Union	ZF-SssI +	Cluster 3 HyperCG DMR	chr1	1914400	1914600	T2&T3 Union	ZF-SssI +	Cluster 4 HyperCG DMR
chr2	13551800	13552000	T2&T3 Union	ZF-SssI -/-	Cluster 2 HyperCG DMR	chr1	5431200	5431400	T2&T3 Union	ZF-SssI -/-	Cluster 3 HyperCG DMR	chr1	3635800	3636000	T2&T3 Union	ZF-SssI -/-	Cluster 4 HyperCG DMR	chr2	16753400	16753600	T2&T3 Union	ZF-SssI +	Cluster 2 HyperCG DMR	chr1	3949600	3949800	T2&T3 Union	ZF-SssI +	Cluster 3 HyperCG DMR	chr1	1914600	1914800	T2&T3 Union	ZF-SssI +	Cluster 4 HyperCG DMR
chr2	13564200	13564400	T2&T3 Union	ZF-SssI -/-	Cluster 2 HyperCG DMR	chr1	5431400	5431600	T2&T3 Union	ZF-SssI -/-	Cluster 3 HyperCG DMR	chr1	3646200	3646400	T2&T3 Union	ZF-SssI -/-	Cluster 4 HyperCG DMR	chr2	17006200	17006400	T2&T3 Union	ZF-SssI +	Cluster 2 HyperCG DMR	chr1	3949800	3950000	T2&T3 Union	ZF-SssI +	Cluster 3 HyperCG DMR	chr1	1914800	1915000	T2&T3 Union	ZF-SssI +	Cluster 4 HyperCG DMR
chr2	13616200	13616400	T2&T3 Union	ZF-SssI -/-	Cluster 2 HyperCG DMR	chr1	5434200	5434400	T2&T3 Union	ZF-SssI -/-	Cluster 3 HyperCG DMR	chr1	3646600	3646800	T2&T3 Union	ZF-SssI -/-	Cluster 4 HyperCG DMR	chr2	17020400	17020600	T2&T3 Union	ZF-SssI +	Cluster 2 HyperCG DMR	chr1	3956400	3956600	T2&T3 Union	ZF-SssI +	Cluster 3 HyperCG DMR	chr1	1915200	1915400	T2&T3 Union	ZF-SssI +	Cluster 4 HyperCG DMR
chr2	13636200	13636400	T2&T3 Union	ZF-SssI -/-	Cluster 2 HyperCG DMR	chr1	5435400	5435600	T2&T3 Union	ZF-SssI -/-	Cluster 3 HyperCG DMR	chr1	3667400	3667600	T2&T3 Union	ZF-SssI -/-	Cluster 4 HyperCG DMR	chr2	17033600	17033800	T2&T3 Union	ZF-SssI +	Cluster 2 HyperCG DMR	chr1	3969000	3969200	T2&T3 Union	ZF-SssI +	Cluster 3 HyperCG DMR	chr1	1915600	1915800	T2&T3 Union	ZF-SssI +	Cluster 4 HyperCG DMR
chr2	13696200	13696400	T2&T3 Union	ZF-SssI -/-	Cluster 2 HyperCG DMR	chr1	5440600	5440800	T2&T3 Union	ZF-SssI -/-	Cluster 3 HyperCG DMR	chr1	3668600	3668800	T2&T3 Union	ZF-SssI -/-	Cluster 4 HyperCG DMR	chr2	17092800	17093000	T2&T3 Union	ZF-SssI +	Cluster 2 HyperCG DMR	chr1	3970600	3970800	T2&T3 Union	ZF-SssI +	Cluster 3 HyperCG DMR	chr1	1917200	1917400	T2&T3 Union	ZF-SssI +	Cluster 4 HyperCG DMR
chr2	13849600	13849800	T2&T3 Union	ZF-SssI -/-	Cluster 2 HyperCG DMR	chr1	5446000	5446200	T2&T3 Union	ZF-SssI -/-	Cluster 3 HyperCG DMR	chr1	3672000	3672200	T2&T3 Union	ZF-SssI -/-	Cluster 4 HyperCG DMR	chr2	17340400	17340600	T2&T3 Union	ZF-SssI +	Cluster 2 HyperCG DMR	chr1	3977200	3977400	T2&T3 Union	ZF-SssI +	Cluster 3 HyperCG DMR	chr1	1918600	1918800	T2&T3 Union	ZF-SssI +	Cluster 4 HyperCG DMR
chr2	13884400	13884600	T2&T3 Union	ZF-SssI -/-	Cluster 2 HyperCG DMR	chr1	5457800	5458000	T2&T3 Union	ZF-SssI -/-	Cluster 3 HyperCG DMR	chr1	3672400	3672600	T2&T3 Union	ZF-SssI -/-	Cluster 4 HyperCG DMR	chr2	17448800	17449000	T2&T3 Union	ZF-SssI +	Cluster 2 HyperCG DMR	chr1	3978000	3978200	T2&T3 Union	ZF-SssI +	Cluster 3 HyperCG DMR	chr1	1925600	1925800	T2&T3 Union	ZF-SssI +	Cluster 4 HyperCG DMR
chr2	14569600	14569800	T2&T3 Union	ZF-SssI -/-	Cluster 2 HyperCG DMR	chr1	5458600	5458800	T2&T3 Union	ZF-SssI -/-	Cluster 3 HyperCG DMR	chr1	3678000	3678200	T2&T3 Union	ZF-SssI -/-	Cluster 4 HyperCG DMR	chr2	17449600	17449800	T2&T3 Union	ZF-SssI +	Cluster 2 HyperCG DMR	chr1	3984000	3984200	T2&T3 Union	ZF-SssI +	Cluster 3 HyperCG DMR	chr1	1929200	1929400	T2&T3 Union	ZF-SssI +	Cluster 4 HyperCG DMR
chr2	14580600	14580800	T2&T3 Union	ZF-SssI -/-	Cluster 2 HyperCG DMR	chr1	5459000	5459200	T2&T3 Union	ZF-SssI -/-	Cluster 3 HyperCG DMR	chr1	3685800	3686000	T2&T3 Union	ZF-SssI -/-	Cluster 4 HyperCG DMR	chr2	17794800	17795000	T2&T3 Union	ZF-SssI +	Cluster 2 HyperCG DMR	chr1	3984400	3984600	T2&T3 Union	ZF-SssI +	Cluster 3 HyperCG DMR	chr1	1930000	1930200	T2&T3 Union	ZF-SssI +	Cluster 4 HyperCG DMR
chr2	14653400	14653600	T2&T3 Union	ZF-SssI -/-	Cluster 2 HyperCG DMR	chr1	5468400	5468600	T2&T3 Union	ZF-SssI -/-	Cluster 3 HyperCG DMR	chr1	3689400	3689600	T2&T3 Union	ZF-SssI -/-	Cluster 4 HyperCG DMR	chr2	18055400	18055600	T2&T3 Union	ZF-SssI +	Cluster 2 HyperCG DMR	chr1	3985400	3985600	T2&T3 Union	ZF-SssI +	Cluster 3 HyperCG DMR	chr1	1939600	1939800	T2&T3 Union	ZF-SssI +	Cluster 4 HyperCG DMR
chr2	14774000	14774200	T2&T3 Union	ZF-SssI -/-	Cluster 2 HyperCG DMR	chr1	5482400	5482600	T2&T3 Union	ZF-SssI -/-	Cluster 3 HyperCG DMR	chr1	3689600	3689800	T2&T3 Union	ZF-SssI -/-	Cluster 4 HyperCG DMR	chr2	18355800	18356000	T2&T3 Union	ZF-SssI +	Cluster 2 HyperCG DMR	chr1	3991800	3992000	T2&T3 Union	ZF-SssI +	Cluster 3 HyperCG DMR	chr1	1939800	1940000	T2&T3 Union	ZF-SssI +	Cluster 4 HyperCG DMR
chr2	14796800	14797000	T2&T3 Union	ZF-SssI -/-	Cluster 2 HyperCG DMR	chr1	5482600	5482800	T2&T3 Union	ZF-SssI -/-	Cluster 3 HyperCG DMR	chr1	3690400	3690600	T2&T3 Union	ZF-SssI -/-	Cluster 4 HyperCG DMR	chr2	18436000	18436200	T2&T3 Union	ZF-SssI +	Cluster 2 HyperCG DMR	chr1	4009400	4009600	T2&T3 Union	ZF-SssI +	Cluster 3 HyperCG DMR	chr1	1940000	1940200	T2&T3 Union	ZF-SssI +	Cluster 4 HyperCG DMR
chr2	14867400	14867600	T2&T3 Union	ZF-SssI -/-	Cluster 2 HyperCG DMR	chr1	5483200	5483400	T2&T3 Union	ZF-SssI -/-	Cluster 3 HyperCG DMR	chr1	3690800	3691000	T2&T3 Union	ZF-SssI -/-	Cluster 4 HyperCG DMR	chr2	18491800	18492000	T2&T3 Union	ZF-SssI +	Cluster 2 HyperCG DMR	chr1	4016000	4016200	T2&T3 Union	ZF-SssI +	Cluster 3 HyperCG DMR	chr1	1948000	1948200	T2&T3 Union	ZF-SssI +	Cluster 4 HyperCG DMR
chr2	14867600	14867800	T2&T3 Union	ZF-SssI -/-	Cluster 2 HyperCG DMR	chr1	5486600	5486800	T2&T3 Union	ZF-SssI -/-	Cluster 3 HyperCG DMR	chr1	3691000	3691200	T2&T3 Union	ZF-SssI -/-	Cluster 4 HyperCG DMR	chr2	18762600	18762800	T2&T3 Union	ZF-SssI +	Cluster 2 HyperCG DMR	chr1	4017800	4018000	T2&T3 Union	ZF-SssI +	Cluster 3 HyperCG DMR	chr1	1951000	1951200	T2&T3 Union	ZF-SssI +	Cluster 4 HyperCG DMR
chr2	15249400	15249600	T2&T3 Union	ZF-SssI -/-	Cluster 2 HyperCG DMR	chr1	5486800	5487000	T2&T3 Union	ZF-SssI -/-	Cluster 3 HyperCG DMR	chr1	3691200	3691400	T2&T3 Union	ZF-SssI -/-	Cluster 4 HyperCG DMR	chr2	18763800	18764000	T2&T3 Union	ZF-SssI +	Cluster 2 HyperCG DMR	chr1	4032000	4032200	T2&T3 Union	ZF-SssI +	Cluster 3 HyperCG DMR	chr1	1953800	1954000	T2&T3 Union	ZF-SssI +	Cluster 4 HyperCG DMR
chr2	15262000	15262200	T2&T3 Union	ZF-SssI -/-	Cluster 2 HyperCG DMR	chr1	5490400	5490600	T2&T3 Union	ZF-SssI -/-	Cluster 3 HyperCG DMR	chr1	3692200	3692400	T2&T3 Union	ZF-SssI -/-	Cluster 4 HyperCG DMR	chr2	18769200	18769400	T2&T3 Union	ZF-SssI +	Cluster 2 HyperCG DMR	chr1	4042000	4042200	T2&T3 Union	ZF-SssI +	Cluster 3 HyperCG DMR	chr1	1959400	1959600	T2&T3 Union	ZF-SssI +	Cluster 4 HyperCG DMR
chr2	15395000	15395200	T2&T3 Union	ZF-SssI -/-	Cluster 2 HyperCG DMR	chr1	5493200	5493400	T2&T3 Union	ZF-SssI -/-	Cluster 3 HyperCG DMR	chr1	3693400	3693600	T2&T3 Union	ZF-SssI -/-	Cluster 4 HyperCG DMR	chr2	18881000	18881200	T2&T3 Union	ZF-SssI +	Cluster 2 HyperCG DMR	chr1	4047400	4047600	T2&T3 Union	ZF-SssI +	Cluster 3 HyperCG DMR	chr1	1960000	1960200	T2&T3 Union	ZF-SssI +	Cluster 4 HyperCG DMR
chr2	15411000	15411200	T2&T3 Union	ZF-SssI -/-	Cluster 2 HyperCG DMR	chr1	5499200	5499400	T2&T3 Union	ZF-SssI -/-	Cluster 3 HyperCG DMR	chr1	3695600	3695800	T2&T3 Union	ZF-SssI -/-	Cluster 4 HyperCG DMR	chr2	18881200	18881400	T2&T3 Union	ZF-SssI +	Cluster 2 HyperCG DMR	chr1	4051000	4051200	T2&T3 Union	ZF-SssI +	Cluster 3 HyperCG DMR	chr1	1960200	1960400	T2&T3 Union	ZF-SssI +	Cluster 4 HyperCG DMR
chr2	15572800	15573000	T2&T3 Union	ZF-SssI -/-	Cluster 2 HyperCG DMR	chr1	5500000	5500200	T2&T3 Union	ZF-SssI -/-	Cluster 3 HyperCG DMR	chr1	3695800	3696000	T2&T3 Union	ZF-SssI -/-	Cluster 4 HyperCG DMR	chr2	18925800	18926000	T2&T3 Union	ZF-SssI +	Cluster 2 HyperCG DMR	chr1	4051200	4051400	T2&T3 Union	ZF-SssI +	Cluster 3 HyperCG DMR	chr1	1960400	1960600	T2&T3 Union	ZF-SssI +	Cluster 4 HyperCG DMR
chr2	15670600	15670800	T2&T3 Union	ZF-SssI -/-	Cluster 2 HyperCG DMR	chr1	5500400	5500600	T2&T3 Union	ZF-SssI -/-	Cluster 3 HyperCG DMR	chr1	3711200	3711400	T2&T3 Union	ZF-SssI -/-	Cluster 4 HyperCG DMR	chr2	18929000	18929200	T2&T3 Union	ZF-SssI +	Cluster 2 HyperCG DMR	chr1	4069000	4069200	T2&T3 Union	ZF-SssI +	Cluster 3 HyperCG DMR	chr1	1963800	1964000	T2&T3 Union	ZF-SssI +	Cluster 4 HyperCG DMR
chr2	15681800	15682000	T2&T3 Union	ZF-SssI -/-	Cluster 2 HyperCG DMR	chr1	5512800	5513000	T2&T3 Union	ZF-SssI -/-	Cluster 3 HyperCG DMR	chr1	3711400	3711600	T2&T3 Union	ZF-SssI -/-	Cluster 4 HyperCG DMR	chr2	18997600	18997800	T2&T3 Union	ZF-SssI +	Cluster 2 HyperCG DMR	chr1	4075200	4075400	T2&T3 Union	ZF-SssI +	Cluster 3 HyperCG DMR	chr1	1964000	1964200	T2&T3 Union	ZF-SssI +	Cluster 4 HyperCG DMR
chr2	15747000	15747200	T2&T3 Union	ZF-SssI -/-	Cluster 2 HyperCG DMR	chr1	5513000	5513200	T2&T3 Union	ZF-SssI -/-	Cluster 3 HyperCG DMR	chr1	3724400	3724600	T2&T3 Union	ZF-SssI -/-	Cluster 4 HyperCG DMR	chr2	19399800	19400000	T2&T3 Union	ZF-SssI +	Cluster 2 HyperCG DMR	chr1	4075400	4075600	T2&T3 Union	ZF-SssI +	Cluster 3 HyperCG DMR	chr1	1964200	1964400	T2&T3 Union	ZF-SssI +	Cluster 4 HyperCG DMR
chr2	15852600	15852800	T2&T3 Union	ZF-SssI -/-	Cluster 2 HyperCG DMR	chr1	5516400	5516600	T2&T3 Union	ZF-SssI -/-	Cluster 3 HyperCG DMR	chr1	3726600	3726800	T2&T3 Union	ZF-SssI -/-	Cluster 4 HyperCG DMR	chr2	19677400	19677600	T2&T3 Union	ZF-SssI +	Cluster 2 HyperCG DMR	chr1	4086000	4086200	T2&T3 Union	ZF-SssI +	Cluster 3 HyperCG DMR	chr1	1964400	1964600	T2&T3 Union	ZF-SssI +	Cluster 4 HyperCG DMR
chr2	15854600	15854800	T2&T3 Union	ZF-SssI -/-	Cluster 2 HyperCG DMR	chr1	5519200	5519400	T2&T3 Union	ZF-SssI -/-	Cluster 3 HyperCG DMR	chr1	3729800	3730000	T2&T3 Union	ZF-SssI -/-	Cluster 4 HyperCG DMR	chr3	58800	59000	T2&T3 Union	ZF-SssI +	Cluster 2 HyperCG DMR	chr1	4094400	4094600	T2&T3 Union	ZF-SssI +	Cluster 3 HyperCG DMR	chr1	1964600	1964800	T2&T3 Union	ZF-SssI +	Cluster 4 HyperCG DMR
chr2	16002000	16002200	T2&T3 Union	ZF-SssI -/-	Cluster 2 HyperCG DMR	chr1	5520000	5520200	T2&T3 Union	ZF-SssI -/-	Cluster 3 HyperCG DMR	chr1	3741800	3742000	T2&T3 Union	ZF-SssI -/-	Cluster 4 HyperCG DMR	chr3	105600	105800	T2&T3 Union	ZF-SssI +	Cluster 2 HyperCG DMR	chr1	4114200	4114400	T2&T3 Union	ZF-SssI +	Cluster 3 HyperCG DMR	chr1	1970200	1970400	T2&T3 Union	ZF-SssI +	Cluster 4 HyperCG DMR
chr2	16100000	16100200	T2&T3 Union	ZF-SssI -/-	Cluster 2 HyperCG DMR	chr1	5520400	5520600	T2&T3 Union	ZF-SssI -/-	Cluster 3 HyperCG DMR	chr1	3742000	3742200	T2&T3 Union	ZF-SssI -/-	Cluster 4 HyperCG DMR	chr3	157800	158000	T2&T3 Union	ZF-SssI +	Cluster 2 HyperCG DMR	chr1	4115000	4115200	T2&T3 Union	ZF-SssI +	Cluster 3 HyperCG DMR	chr1	1971600	1971800	T2&T3 Union	ZF-SssI +	Cluster 4 HyperCG DMR
chr2	16355600	16355800	T2&T3 Union	ZF-SssI -/-	Cluster 2 HyperCG DMR	chr1	5528200	5528400	T2&T3 Union	ZF-SssI -/-	Cluster 3 HyperCG DMR	chr1	3743000	3743200	T2&T3 Union	ZF-SssI -/-	Cluster 4 HyperCG DMR	chr3	276400	276600	T2&T3 Union	ZF-SssI +	Cluster 2 HyperCG DMR	chr1	4141400	4141600	T2&T3 Union	ZF-SssI +	Cluster 3 HyperCG DMR	chr1	1977200	1977400	T2&T3 Union	ZF-SssI +	Cluster 4 HyperCG DMR
chr2	16398400	16398600	T2&T3 Union	ZF-SssI -/-	Cluster 2 HyperCG DMR	chr1	5529800	5530000	T2&T3 Union	ZF-SssI -/-	Cluster 3 HyperCG DMR	chr1	3743600	3743800	T2&T3 Union	ZF-SssI -/-	Cluster 4 HyperCG DMR	chr3	382600	382800	T2&T3 Union	ZF-SssI +	Cluster 2 HyperCG DMR	chr1	4141600	4141800	T2&T3 Union	ZF-SssI +	Cluster 3 HyperCG DMR	chr1	1983000	1983200	T2&T3 Union	ZF-SssI +	Cluster 4 HyperCG DMR
chr2	16403000	16403200	T2&T3 Union	ZF-SssI -/-	Cluster 2 HyperCG DMR	chr1	5534000	5534200	T2&T3 Union	ZF-SssI -/-	Cluster 3 HyperCG DMR	chr1	3746800	3747000	T2&T3 Union	ZF-SssI -/-	Cluster 4 HyperCG DMR	chr3	437200	437400	T2&T3 Union	ZF-SssI +	Cluster 2 HyperCG DMR	chr1	4141800	4142000	T2&T3 Union	ZF-SssI +	Cluster 3 HyperCG DMR	chr1	1983800	1984000	T2&T3 Union	ZF-SssI +	Cluster 4 HyperCG DMR
chr2	16405200	16405400	T2&T3 Union	ZF-SssI -/-	Cluster 2 HyperCG DMR	chr1	5554800	5555000	T2&T3 Union	ZF-SssI -/-	Cluster 3 HyperCG DMR	chr1	3747000	3747200	T2&T3 Union	ZF-SssI -/-	Cluster 4 HyperCG DMR	chr3	471200	471400	T2&T3 Union	ZF-SssI +	Cluster 2 HyperCG DMR	chr1	4142400	4142600	T2&T3 Union	ZF-SssI +	Cluster 3 HyperCG DMR	chr1	1984000	1984200	T2&T3 Union	ZF-SssI +	Cluster 4 HyperCG DMR
chr2	16426200	16426400	T2&T3 Union	ZF-SssI -/-	Cluster 2 HyperCG DMR	chr1	5555400	5555600	T2&T3 Union	ZF-SssI -/-	Cluster 3 HyperCG DMR	chr1	3750200	3750400	T2&T3 Union	ZF-SssI -/-	Cluster 4 HyperCG DMR	chr3	507200	507400	T2&T3 Union	ZF-SssI +	Cluster 2 HyperCG DMR	chr1	4145600	4145800	T2&T3 Union	ZF-SssI +	Cluster 3 HyperCG DMR	chr1	1984400	1984600	T2&T3 Union	ZF-SssI +	Cluster 4 HyperCG DMR
chr2	16617600	16617800	T2&T3 Union	ZF-SssI -/-	Cluster 2 HyperCG DMR	chr1	5566400	5566600	T2&T3 Union	ZF-SssI -/-	Cluster 3 HyperCG DMR	chr1	3750600	3750800	T2&T3 Union	ZF-SssI -/-	Cluster 4 HyperCG DMR	chr3	753000	753200	T2&T3 Union	ZF-SssI +	Cluster 2 HyperCG DMR	chr1	4150600	4150800	T2&T3 Union	ZF-SssI +	Cluster 3 HyperCG DMR	chr1	1986200	1986400	T2&T3 Union	ZF-SssI +	Cluster 4 HyperCG DMR
chr2	16661800	16662000	T2&T3 Union	ZF-SssI -/-	Cluster 2 HyperCG DMR	chr1	5576600	5576800	T2&T3 Union	ZF-SssI -/-	Cluster 3 HyperCG DMR	chr1	3753800	3754000	T2&T3 Union	ZF-SssI -/-	Cluster 4 HyperCG DMR	chr3	770400	770600	T2&T3 Union	ZF-SssI +	Cluster 2 HyperCG DMR	chr1	4156600	4156800	T2&T3 Union	ZF-SssI +	Cluster 3 HyperCG DMR	chr1	1986600	1986800	T2&T3 Union	ZF-SssI +	Cluster 4 HyperCG DMR
chr2	16672000	16672200	T2&T3 Union	ZF-SssI -/-	Cluster 2 HyperCG DMR	chr1	5579000	5579200	T2&T3 Union	ZF-SssI -/-	Cluster 3 HyperCG DMR	chr1	3754000	3754200	T2&T3 Union	ZF-SssI -/-	Cluster 4 HyperCG DMR	chr3	923600	923800	T2&T3 Union	ZF-SssI +	Cluster 2 HyperCG DMR	chr1	4156800	4157000	T2&T3 Union	ZF-SssI +	Cluster 3 HyperCG DMR	chr1	1986800	1987000	T2&T3 Union	ZF-SssI +	Cluster 4 HyperCG DMR
chr2	17020400	17020600	T2&T3 Union	ZF-SssI -/-	Cluster 2 HyperCG DMR	chr1	5592200	5592400	T2&T3 Union	ZF-SssI -/-	Cluster 3 HyperCG DMR	chr1	3767800	3768000	T2&T3 Union	ZF-SssI -/-	Cluster 4 HyperCG DMR	chr3	1115000	1115200	T2&T3 Union	ZF-SssI +	Cluster 2 HyperCG DMR	chr1	4160800	4161000	T2&T3 Union	ZF-SssI +	Cluster 3 HyperCG DMR	chr1	1988400	1988600	T2&T3 Union	ZF-SssI +	Cluster 4 HyperCG DMR
chr2	17033600	17033800	T2&T3 Union	ZF-SssI -/-	Cluster 2 HyperCG DMR	chr1	5597600	5597800	T2&T3 Union	ZF-SssI -/-	Cluster 3 HyperCG DMR	chr1	3769000	3769200	T2&T3 Union	ZF-SssI -/-	Cluster 4 HyperCG DMR	chr3	1210600	1210800	T2&T3 Union	ZF-SssI +	Cluster 2 HyperCG DMR	chr1	4177800	4178000	T2&T3 Union	ZF-SssI +	Cluster 3 HyperCG DMR	chr1	1988600	1988800	T2&T3 Union	ZF-SssI +	Cluster 4 HyperCG DMR
chr2	17092800	17093000	T2&T3 Union	ZF-SssI -/-	Cluster 2 HyperCG DMR	chr1	5598000	5598200	T2&T3 Union	ZF-SssI -/-	Cluster 3 HyperCG DMR	chr1	3772200	3772400	T2&T3 Union	ZF-SssI -/-	Cluster 4 HyperCG DMR	chr3	1324000	1324200	T2&T3 Union	ZF-SssI +	Cluster 2 HyperCG DMR	chr1	4179000	4179200	T2&T3 Union	ZF-SssI +	Cluster 3 HyperCG DMR	chr1	1988800	1989000	T2&T3 Union	ZF-SssI +	Cluster 4 HyperCG DMR
chr2	17448800	17449000	T2&T3 Union	ZF-SssI -/-	Cluster 2 HyperCG DMR	chr1	5599600	5599800	T2&T3 Union	ZF-SssI -/-	Cluster 3 HyperCG DMR	chr1	3779800	3780000	T2&T3 Union	ZF-SssI -/-	Cluster 4 HyperCG DMR	chr3	1563200	1563400	T2&T3 Union	ZF-SssI +	Cluster 2 HyperCG DMR	chr1	4180600	4180800	T2&T3 Union	ZF-SssI +	Cluster 3 HyperCG DMR	chr1	1990400	1990600	T2&T3 Union	ZF-SssI +	Cluster 4 HyperCG DMR
chr2	17794800	17795000	T2&T3 Union	ZF-SssI -/-	Cluster 2 HyperCG DMR	chr1	5620200	5620400	T2&T3 Union	ZF-SssI -/-	Cluster 3 HyperCG DMR	chr1	3780200	3780400	T2&T3 Union	ZF-SssI -/-	Cluster 4 HyperCG DMR	chr3	1565400	1565600	T2&T3 Union	ZF-SssI +	Cluster 2 HyperCG DMR	chr1	4183400	4183600	T2&T3 Union	ZF-SssI +	Cluster 3 HyperCG DMR	chr1	1991200	1991400	T2&T3 Union	ZF-SssI +	Cluster 4 HyperCG DMR
chr2	18023800	18024000	T2&T3 Union	ZF-SssI -/-	Cluster 2 HyperCG DMR	chr1	5621000	5621200	T2&T3 Union	ZF-SssI -/-	Cluster 3 HyperCG DMR	chr1	3785800	3786000	T2&T3 Union	ZF-SssI -/-	Cluster 4 HyperCG DMR	chr3	1969400	1969600	T2&T3 Union	ZF-SssI +	Cluster 2 HyperCG DMR	chr1	4203200	4203400	T2&T3 Union	ZF-SssI +	Cluster 3 HyperCG DMR	chr1	1993400	1993600	T2&T3 Union	ZF-SssI +	Cluster 4 HyperCG DMR
chr2	18055400	18055600	T2&T3 Union	ZF-SssI -/-	Cluster 2 HyperCG DMR	chr1	5621600	5621800	T2&T3 Union	ZF-SssI -/-	Cluster 3 HyperCG DMR	chr1	3787400	3787600	T2&T3 Union	ZF-SssI -/-	Cluster 4 HyperCG DMR	chr3	1969600	1969800	T2&T3 Union	ZF-SssI +	Cluster 2 HyperCG DMR	chr1	4203600	4203800	T2&T3 Union	ZF-SssI +	Cluster 3 HyperCG DMR	chr1	1994400	1994600	T2&T3 Union	ZF-SssI +	Cluster 4 HyperCG DMR
chr2	18296000	18296200	T2&T3 Union	ZF-SssI -/-	Cluster 2 HyperCG DMR	chr1	5624800	5625000	T2&T3 Union	ZF-SssI -/-	Cluster 3 HyperCG DMR	chr1	3787600	3787800	T2&T3 Union	ZF-SssI -/-	Cluster 4 HyperCG DMR	chr3	2233800	2234000	T2&T3 Union	ZF-SssI +	Cluster 2 HyperCG DMR	chr1	4204600	4204800	T2&T3 Union	ZF-SssI +	Cluster 3 HyperCG DMR	chr1	2002400	2002600	T2&T3 Union	ZF-SssI +	Cluster 4 HyperCG DMR
chr2	18436000	18436200	T2&T3 Union	ZF-SssI -/-	Cluster 2 HyperCG DMR	chr1	5625800	5626000	T2&T3 Union	ZF-SssI -/-	Cluster 3 HyperCG DMR	chr1	3788000	3788200	T2&T3 Union	ZF-SssI -/-	Cluster 4 HyperCG DMR	chr3	2251000	2251200	T2&T3 Union	ZF-SssI +	Cluster 2 HyperCG DMR	chr1	4205400	4205600	T2&T3 Union	ZF-SssI +	Cluster 3 HyperCG DMR	chr1	2003200	2003400	T2&T3 Union	ZF-SssI +	Cluster 4 HyperCG DMR
chr2	18491800	18492000	T2&T3 Union	ZF-SssI -/-	Cluster 2 HyperCG DMR	chr1	5626200	5626400	T2&T3 Union	ZF-SssI -/-	Cluster 3 HyperCG DMR	chr1	3788400	3788600	T2&T3 Union	ZF-SssI -/-	Cluster 4 HyperCG DMR	chr3	2251200	2251400	T2&T3 Union	ZF-SssI +	Cluster 2 HyperCG DMR	chr1	4205600	4205800	T2&T3 Union	ZF-SssI +	Cluster 3 HyperCG DMR	chr1	2003400	2003600	T2&T3 Union	ZF-SssI +	Cluster 4 HyperCG DMR
chr2	18498000	18498200	T2&T3 Union	ZF-SssI -/-	Cluster 2 HyperCG DMR	chr1	5628000	5628200	T2&T3 Union	ZF-SssI -/-	Cluster 3 HyperCG DMR	chr1	3788600	3788800	T2&T3 Union	ZF-SssI -/-	Cluster 4 HyperCG DMR	chr3	2269600	2269800	T2&T3 Union	ZF-SssI +	Cluster 2 HyperCG DMR	chr1	4207400	4207600	T2&T3 Union	ZF-SssI +	Cluster 3 HyperCG DMR	chr1	2004400	2004600	T2&T3 Union	ZF-SssI +	Cluster 4 HyperCG DMR
chr2	18762600	18762800	T2&T3 Union	ZF-SssI -/-	Cluster 2 HyperCG DMR	chr1	5664000	5664200	T2&T3 Union	ZF-SssI -/-	Cluster 3 HyperCG DMR	chr1	3789200	3789400	T2&T3 Union	ZF-SssI -/-	Cluster 4 HyperCG DMR	chr3	2448600	2448800	T2&T3 Union	ZF-SssI +	Cluster 2 HyperCG DMR	chr1	4207600	4207800	T2&T3 Union	ZF-SssI +	Cluster 3 HyperCG DMR	chr1	2011800	2012000	T2&T3 Union	ZF-SssI +	Cluster 4 HyperCG DMR
chr2	18771000	18771200	T2&T3 Union	ZF-SssI -/-	Cluster 2 HyperCG DMR	chr1	5665000	5665200	T2&T3 Union	ZF-SssI -/-	Cluster 3 HyperCG DMR	chr1	3791400	3791600	T2&T3 Union	ZF-SssI -/-	Cluster 4 HyperCG DMR	chr3	2453800	2454000	T2&T3 Union	ZF-SssI +	Cluster 2 HyperCG DMR	chr1	4215000	4215200	T2&T3 Union	ZF-SssI +	Cluster 3 HyperCG DMR	chr1	2012000	2012200	T2&T3 Union	ZF-SssI +	Cluster 4 HyperCG DMR
chr2	18881000	18881200	T2&T3 Union	ZF-SssI -/-	Cluster 2 HyperCG DMR	chr1	5671000	5671200	T2&T3 Union	ZF-SssI -/-	Cluster 3 HyperCG DMR	chr1	3791600	3791800	T2&T3 Union	ZF-SssI -/-	Cluster 4 HyperCG DMR	chr3	2589400	2589600	T2&T3 Union	ZF-SssI +	Cluster 2 HyperCG DMR	chr1	4223800	4224000	T2&T3 Union	ZF-SssI +	Cluster 3 HyperCG DMR	chr1	2014200	2014400	T2&T3 Union	ZF-SssI +	Cluster 4 HyperCG DMR
chr2	18925800	18926000	T2&T3 Union	ZF-SssI -/-	Cluster 2 HyperCG DMR	chr1	5674400	5674600	T2&T3 Union	ZF-SssI -/-	Cluster 3 HyperCG DMR	chr1	3799000	3799200	T2&T3 Union	ZF-SssI -/-	Cluster 4 HyperCG DMR	chr3	2692200	2692400	T2&T3 Union	ZF-SssI +	Cluster 2 HyperCG DMR	chr1	4224800	4225000	T2&T3 Union	ZF-SssI +	Cluster 3 HyperCG DMR	chr1	2014400	2014600	T2&T3 Union	ZF-SssI +	Cluster 4 HyperCG DMR
chr2	18929000	18929200	T2&T3 Union	ZF-SssI -/-	Cluster 2 HyperCG DMR	chr1	5674600	5674800	T2&T3 Union	ZF-SssI -/-	Cluster 3 HyperCG DMR	chr1	3799800	3800000	T2&T3 Union	ZF-SssI -/-	Cluster 4 HyperCG DMR	chr3	2693800	2694000	T2&T3 Union	ZF-SssI +	Cluster 2 HyperCG DMR	chr1	4234800	4235000	T2&T3 Union	ZF-SssI +	Cluster 3 HyperCG DMR	chr1	2016400	2016600	T2&T3 Union	ZF-SssI +	Cluster 4 HyperCG DMR
chr2	18997600	18997800	T2&T3 Union	ZF-SssI -/-	Cluster 2 HyperCG DMR	chr1	5682200	5682400	T2&T3 Union	ZF-SssI -/-	Cluster 3 HyperCG DMR	chr1	3807600	3807800	T2&T3 Union	ZF-SssI -/-	Cluster 4 HyperCG DMR	chr3	2715600	2715800	T2&T3 Union	ZF-SssI +	Cluster 2 HyperCG DMR	chr1	4235200	4235400	T2&T3 Union	ZF-SssI +	Cluster 3 HyperCG DMR	chr1	2026600	2026800	T2&T3 Union	ZF-SssI +	Cluster 4 HyperCG DMR
chr2	19098600	19098800	T2&T3 Union	ZF-SssI -/-	Cluster 2 HyperCG DMR	chr1	5699600	5699800	T2&T3 Union	ZF-SssI -/-	Cluster 3 HyperCG DMR	chr1	3808200	3808400	T2&T3 Union	ZF-SssI -/-	Cluster 4 HyperCG DMR	chr3	2732400	2732600	T2&T3 Union	ZF-SssI +	Cluster 2 HyperCG DMR	chr1	4235800	4236000	T2&T3 Union	ZF-SssI +	Cluster 3 HyperCG DMR	chr1	2027200	2027400	T2&T3 Union	ZF-SssI +	Cluster 4 HyperCG DMR
chr2	19399800	19400000	T2&T3 Union	ZF-SssI -/-	Cluster 2 HyperCG DMR	chr1	5708400	5708600	T2&T3 Union	ZF-SssI -/-	Cluster 3 HyperCG DMR	chr1	3815000	3815200	T2&T3 Union	ZF-SssI -/-	Cluster 4 HyperCG DMR	chr3	2791600	2791800	T2&T3 Union	ZF-SssI +	Cluster 2 HyperCG DMR	chr1	4237600	4237800	T2&T3 Union	ZF-SssI +	Cluster 3 HyperCG DMR	chr1	2028400	2028600	T2&T3 Union	ZF-SssI +	Cluster 4 HyperCG DMR
chr2	19445000	19445200	T2&T3 Union	ZF-SssI -/-	Cluster 2 HyperCG DMR	chr1	5709200	5709400	T2&T3 Union	ZF-SssI -/-	Cluster 3 HyperCG DMR	chr1	3844400	3844600	T2&T3 Union	ZF-SssI -/-	Cluster 4 HyperCG DMR	chr3	2811000	2811200	T2&T3 Union	ZF-SssI +	Cluster 2 HyperCG DMR	chr1	4248400	4248600	T2&T3 Union	ZF-SssI +	Cluster 3 HyperCG DMR	chr1	2032800	2033000	T2&T3 Union	ZF-SssI +	Cluster 4 HyperCG DMR
chr2	19677400	19677600	T2&T3 Union	ZF-SssI -/-	Cluster 2 HyperCG DMR	chr1	5711200	5711400	T2&T3 Union	ZF-SssI -/-	Cluster 3 HyperCG DMR	chr1	3846000	3846200	T2&T3 Union	ZF-SssI -/-	Cluster 4 HyperCG DMR	chr3	2811400	2811600	T2&T3 Union	ZF-SssI +	Cluster 2 HyperCG DMR	chr1	4248800	4249000	T2&T3 Union	ZF-SssI +	Cluster 3 HyperCG DMR	chr1	2033200	2033400	T2&T3 Union	ZF-SssI +	Cluster 4 HyperCG DMR
chr3	28600	28800	T2&T3 Union	ZF-SssI -/-	Cluster 2 HyperCG DMR	chr1	5716200	5716400	T2&T3 Union	ZF-SssI -/-	Cluster 3 HyperCG DMR	chr1	3850400	3850600	T2&T3 Union	ZF-SssI -/-	Cluster 4 HyperCG DMR	chr3	2813600	2813800	T2&T3 Union	ZF-SssI +	Cluster 2 HyperCG DMR	chr1	4250200	4250400	T2&T3 Union	ZF-SssI +	Cluster 3 HyperCG DMR	chr1	2038200	2038400	T2&T3 Union	ZF-SssI +	Cluster 4 HyperCG DMR
chr3	158400	158600	T2&T3 Union	ZF-SssI -/-	Cluster 2 HyperCG DMR	chr1	5717400	5717600	T2&T3 Union	ZF-SssI -/-	Cluster 3 HyperCG DMR	chr1	3853800	3854000	T2&T3 Union	ZF-SssI -/-	Cluster 4 HyperCG DMR	chr3	2981600	2981800	T2&T3 Union	ZF-SssI +	Cluster 2 HyperCG DMR	chr1	4250400	4250600	T2&T3 Union	ZF-SssI +	Cluster 3 HyperCG DMR	chr1	2040000	2040200	T2&T3 Union	ZF-SssI +	Cluster 4 HyperCG DMR
chr3	276400	276600	T2&T3 Union	ZF-SssI -/-	Cluster 2 HyperCG DMR	chr1	5746400	5746600	T2&T3 Union	ZF-SssI -/-	Cluster 3 HyperCG DMR	chr1	3854600	3854800	T2&T3 Union	ZF-SssI -/-	Cluster 4 HyperCG DMR	chr3	3209000	3209200	T2&T3 Union	ZF-SssI +	Cluster 2 HyperCG DMR	chr1	4253000	4253200	T2&T3 Union	ZF-SssI +	Cluster 3 HyperCG DMR	chr1	2047000	2047200	T2&T3 Union	ZF-SssI +	Cluster 4 HyperCG DMR
chr3	382600	382800	T2&T3 Union	ZF-SssI -/-	Cluster 2 HyperCG DMR	chr1	5746800	5747000	T2&T3 Union	ZF-SssI -/-	Cluster 3 HyperCG DMR	chr1	3860400	3860600	T2&T3 Union	ZF-SssI -/-	Cluster 4 HyperCG DMR	chr3	3222800	3223000	T2&T3 Union	ZF-SssI +	Cluster 2 HyperCG DMR	chr1	4253400	4253600	T2&T3 Union	ZF-SssI +	Cluster 3 HyperCG DMR	chr1	2047200	2047400	T2&T3 Union	ZF-SssI +	Cluster 4 HyperCG DMR
chr3	433200	433400	T2&T3 Union	ZF-SssI -/-	Cluster 2 HyperCG DMR	chr1	5748200	5748400	T2&T3 Union	ZF-SssI -/-	Cluster 3 HyperCG DMR	chr1	3868200	3868400	T2&T3 Union	ZF-SssI -/-	Cluster 4 HyperCG DMR	chr3	3242000	3242200	T2&T3 Union	ZF-SssI +	Cluster 2 HyperCG DMR	chr1	4255400	4255600	T2&T3 Union	ZF-SssI +	Cluster 3 HyperCG DMR	chr1	2047400	2047600	T2&T3 Union	ZF-SssI +	Cluster 4 HyperCG DMR
chr3	437200	437400	T2&T3 Union	ZF-SssI -/-	Cluster 2 HyperCG DMR	chr1	5748400	5748600	T2&T3 Union	ZF-SssI -/-	Cluster 3 HyperCG DMR	chr1	3868400	3868600	T2&T3 Union	ZF-SssI -/-	Cluster 4 HyperCG DMR	chr3	3449800	3450000	T2&T3 Union	ZF-SssI +	Cluster 2 HyperCG DMR	chr1	4256400	4256600	T2&T3 Union	ZF-SssI +	Cluster 3 HyperCG DMR	chr1	2049600	2049800	T2&T3 Union	ZF-SssI +	Cluster 4 HyperCG DMR
chr3	442600	442800	T2&T3 Union	ZF-SssI -/-	Cluster 2 HyperCG DMR	chr1	5748600	5748800	T2&T3 Union	ZF-SssI -/-	Cluster 3 HyperCG DMR	chr1	3868600	3868800	T2&T3 Union	ZF-SssI -/-	Cluster 4 HyperCG DMR	chr3	3719400	3719600	T2&T3 Union	ZF-SssI +	Cluster 2 HyperCG DMR	chr1	4256800	4257000	T2&T3 Union	ZF-SssI +	Cluster 3 HyperCG DMR	chr1	2052200	2052400	T2&T3 Union	ZF-SssI +	Cluster 4 HyperCG DMR
chr3	472200	472400	T2&T3 Union	ZF-SssI -/-	Cluster 2 HyperCG DMR	chr1	5748800	5749000	T2&T3 Union	ZF-SssI -/-	Cluster 3 HyperCG DMR	chr1	3869200	3869400	T2&T3 Union	ZF-SssI -/-	Cluster 4 HyperCG DMR	chr3	3800400	3800600	T2&T3 Union	ZF-SssI +	Cluster 2 HyperCG DMR	chr1	4257400	4257600	T2&T3 Union	ZF-SssI +	Cluster 3 HyperCG DMR	chr1	2054000	2054200	T2&T3 Union	ZF-SssI +	Cluster 4 HyperCG DMR
chr3	507200	507400	T2&T3 Union	ZF-SssI -/-	Cluster 2 HyperCG DMR	chr1	5754200	5754400	T2&T3 Union	ZF-SssI -/-	Cluster 3 HyperCG DMR	chr1	3870000	3870200	T2&T3 Union	ZF-SssI -/-	Cluster 4 HyperCG DMR	chr3	3822800	3823000	T2&T3 Union	ZF-SssI +	Cluster 2 HyperCG DMR	chr1	4257600	4257800	T2&T3 Union	ZF-SssI +	Cluster 3 HyperCG DMR	chr1	2056200	2056400	T2&T3 Union	ZF-SssI +	Cluster 4 HyperCG DMR
chr3	753000	753200	T2&T3 Union	ZF-SssI -/-	Cluster 2 HyperCG DMR	chr1	5761600	5761800	T2&T3 Union	ZF-SssI -/-	Cluster 3 HyperCG DMR	chr1	3871400	3871600	T2&T3 Union	ZF-SssI -/-	Cluster 4 HyperCG DMR	chr3	3900800	3901000	T2&T3 Union	ZF-SssI +	Cluster 2 HyperCG DMR	chr1	4258000	4258200	T2&T3 Union	ZF-SssI +	Cluster 3 HyperCG DMR	chr1	2058000	2058200	T2&T3 Union	ZF-SssI +	Cluster 4 HyperCG DMR
chr3	770400	770600	T2&T3 Union	ZF-SssI -/-	Cluster 2 HyperCG DMR	chr1	5761800	5762000	T2&T3 Union	ZF-SssI -/-	Cluster 3 HyperCG DMR	chr1	3871600	3871800	T2&T3 Union	ZF-SssI -/-	Cluster 4 HyperCG DMR	chr3	4150400	4150600	T2&T3 Union	ZF-SssI +	Cluster 2 HyperCG DMR	chr1	4261600	4261800	T2&T3 Union	ZF-SssI +	Cluster 3 HyperCG DMR	chr1	2059200	2059400	T2&T3 Union	ZF-SssI +	Cluster 4 HyperCG DMR
chr3	923600	923800	T2&T3 Union	ZF-SssI -/-	Cluster 2 HyperCG DMR	chr1	5772200	5772400	T2&T3 Union	ZF-SssI -/-	Cluster 3 HyperCG DMR	chr1	3874200	3874400	T2&T3 Union	ZF-SssI -/-	Cluster 4 HyperCG DMR	chr3	4153400	4153600	T2&T3 Union	ZF-SssI +	Cluster 2 HyperCG DMR	chr1	4267400	4267600	T2&T3 Union	ZF-SssI +	Cluster 3 HyperCG DMR	chr1	2060600	2060800	T2&T3 Union	ZF-SssI +	Cluster 4 HyperCG DMR
chr3	1123200	1123400	T2&T3 Union	ZF-SssI -/-	Cluster 2 HyperCG DMR	chr1	5800400	5800600	T2&T3 Union	ZF-SssI -/-	Cluster 3 HyperCG DMR	chr1	3875200	3875400	T2&T3 Union	ZF-SssI -/-	Cluster 4 HyperCG DMR	chr3	4277200	4277400	T2&T3 Union	ZF-SssI +	Cluster 2 HyperCG DMR	chr1	4294000	4294200	T2&T3 Union	ZF-SssI +	Cluster 3 HyperCG DMR	chr1	2060800	2061000	T2&T3 Union	ZF-SssI +	Cluster 4 HyperCG DMR
chr3	1210600	1210800	T2&T3 Union	ZF-SssI -/-	Cluster 2 HyperCG DMR	chr1	5801200	5801400	T2&T3 Union	ZF-SssI -/-	Cluster 3 HyperCG DMR	chr1	3884400	3884600	T2&T3 Union	ZF-SssI -/-	Cluster 4 HyperCG DMR	chr3	4281400	4281600	T2&T3 Union	ZF-SssI +	Cluster 2 HyperCG DMR	chr1	4295600	4295800	T2&T3 Union	ZF-SssI +	Cluster 3 HyperCG DMR	chr1	2068000	2068200	T2&T3 Union	ZF-SssI +	Cluster 4 HyperCG DMR
chr3	1318800	1319000	T2&T3 Union	ZF-SssI -/-	Cluster 2 HyperCG DMR	chr1	5804400	5804600	T2&T3 Union	ZF-SssI -/-	Cluster 3 HyperCG DMR	chr1	3906000	3906200	T2&T3 Union	ZF-SssI -/-	Cluster 4 HyperCG DMR	chr3	4285400	4285600	T2&T3 Union	ZF-SssI +	Cluster 2 HyperCG DMR	chr1	4304800	4305000	T2&T3 Union	ZF-SssI +	Cluster 3 HyperCG DMR	chr1	2070200	2070400	T2&T3 Union	ZF-SssI +	Cluster 4 HyperCG DMR
chr3	1324000	1324200	T2&T3 Union	ZF-SssI -/-	Cluster 2 HyperCG DMR	chr1	5821400	5821600	T2&T3 Union	ZF-SssI -/-	Cluster 3 HyperCG DMR	chr1	3907000	3907200	T2&T3 Union	ZF-SssI -/-	Cluster 4 HyperCG DMR	chr3	4426200	4426400	T2&T3 Union	ZF-SssI +	Cluster 2 HyperCG DMR	chr1	4312400	4312600	T2&T3 Union	ZF-SssI +	Cluster 3 HyperCG DMR	chr1	2071400	2071600	T2&T3 Union	ZF-SssI +	Cluster 4 HyperCG DMR
chr3	1402000	1402200	T2&T3 Union	ZF-SssI -/-	Cluster 2 HyperCG DMR	chr1	5822800	5823000	T2&T3 Union	ZF-SssI -/-	Cluster 3 HyperCG DMR	chr1	3907600	3907800	T2&T3 Union	ZF-SssI -/-	Cluster 4 HyperCG DMR	chr3	4451000	4451200	T2&T3 Union	ZF-SssI +	Cluster 2 HyperCG DMR	chr1	4312600	4312800	T2&T3 Union	ZF-SssI +	Cluster 3 HyperCG DMR	chr1	2073200	2073400	T2&T3 Union	ZF-SssI +	Cluster 4 HyperCG DMR
chr3	1563200	1563400	T2&T3 Union	ZF-SssI -/-	Cluster 2 HyperCG DMR	chr1	5823000	5823200	T2&T3 Union	ZF-SssI -/-	Cluster 3 HyperCG DMR	chr1	3912200	3912400	T2&T3 Union	ZF-SssI -/-	Cluster 4 HyperCG DMR	chr3	4451400	4451600	T2&T3 Union	ZF-SssI +	Cluster 2 HyperCG DMR	chr1	4320000	4320200	T2&T3 Union	ZF-SssI +	Cluster 3 HyperCG DMR	chr1	2073400	2073600	T2&T3 Union	ZF-SssI +	Cluster 4 HyperCG DMR
chr3	1565400	1565600	T2&T3 Union	ZF-SssI -/-	Cluster 2 HyperCG DMR	chr1	5832200	5832400	T2&T3 Union	ZF-SssI -/-	Cluster 3 HyperCG DMR	chr1	3913000	3913200	T2&T3 Union	ZF-SssI -/-	Cluster 4 HyperCG DMR	chr3	4562800	4563000	T2&T3 Union	ZF-SssI +	Cluster 2 HyperCG DMR	chr1	4323800	4324000	T2&T3 Union	ZF-SssI +	Cluster 3 HyperCG DMR	chr1	2073800	2074000	T2&T3 Union	ZF-SssI +	Cluster 4 HyperCG DMR
chr3	2112200	2112400	T2&T3 Union	ZF-SssI -/-	Cluster 2 HyperCG DMR	chr1	5838600	5838800	T2&T3 Union	ZF-SssI -/-	Cluster 3 HyperCG DMR	chr1	3921800	3922000	T2&T3 Union	ZF-SssI -/-	Cluster 4 HyperCG DMR	chr3	4682600	4682800	T2&T3 Union	ZF-SssI +	Cluster 2 HyperCG DMR	chr1	4324800	4325000	T2&T3 Union	ZF-SssI +	Cluster 3 HyperCG DMR	chr1	2075600	2075800	T2&T3 Union	ZF-SssI +	Cluster 4 HyperCG DMR
chr3	2233800	2234000	T2&T3 Union	ZF-SssI -/-	Cluster 2 HyperCG DMR	chr1	5839000	5839200	T2&T3 Union	ZF-SssI -/-	Cluster 3 HyperCG DMR	chr1	3941000	3941200	T2&T3 Union	ZF-SssI -/-	Cluster 4 HyperCG DMR	chr3	4716400	4716600	T2&T3 Union	ZF-SssI +	Cluster 2 HyperCG DMR	chr1	4325400	4325600	T2&T3 Union	ZF-SssI +	Cluster 3 HyperCG DMR	chr1	2075800	2076000	T2&T3 Union	ZF-SssI +	Cluster 4 HyperCG DMR
chr3	2251000	2251200	T2&T3 Union	ZF-SssI -/-	Cluster 2 HyperCG DMR	chr1	5839800	5840000	T2&T3 Union	ZF-SssI -/-	Cluster 3 HyperCG DMR	chr1	3941200	3941400	T2&T3 Union	ZF-SssI -/-	Cluster 4 HyperCG DMR	chr3	4894800	4895000	T2&T3 Union	ZF-SssI +	Cluster 2 HyperCG DMR	chr1	4326600	4326800	T2&T3 Union	ZF-SssI +	Cluster 3 HyperCG DMR	chr1	2079000	2079200	T2&T3 Union	ZF-SssI +	Cluster 4 HyperCG DMR
chr3	2251200	2251400	T2&T3 Union	ZF-SssI -/-	Cluster 2 HyperCG DMR	chr1	5846200	5846400	T2&T3 Union	ZF-SssI -/-	Cluster 3 HyperCG DMR	chr1	3941400	3941600	T2&T3 Union	ZF-SssI -/-	Cluster 4 HyperCG DMR	chr3	5071400	5071600	T2&T3 Union	ZF-SssI +	Cluster 2 HyperCG DMR	chr1	4335400	4335600	T2&T3 Union	ZF-SssI +	Cluster 3 HyperCG DMR	chr1	2079200	2079400	T2&T3 Union	ZF-SssI +	Cluster 4 HyperCG DMR
chr3	2265400	2265600	T2&T3 Union	ZF-SssI -/-	Cluster 2 HyperCG DMR	chr1	5856200	5856400	T2&T3 Union	ZF-SssI -/-	Cluster 3 HyperCG DMR	chr1	3941800	3942000	T2&T3 Union	ZF-SssI -/-	Cluster 4 HyperCG DMR	chr3	5218200	5218400	T2&T3 Union	ZF-SssI +	Cluster 2 HyperCG DMR	chr1	4345600	4345800	T2&T3 Union	ZF-SssI +	Cluster 3 HyperCG DMR	chr1	2081000	2081200	T2&T3 Union	ZF-SssI +	Cluster 4 HyperCG DMR
chr3	2269600	2269800	T2&T3 Union	ZF-SssI -/-	Cluster 2 HyperCG DMR	chr1	5861600	5861800	T2&T3 Union	ZF-SssI -/-	Cluster 3 HyperCG DMR	chr1	3949400	3949600	T2&T3 Union	ZF-SssI -/-	Cluster 4 HyperCG DMR	chr3	5492800	5493000	T2&T3 Union	ZF-SssI +	Cluster 2 HyperCG DMR	chr1	4345800	4346000	T2&T3 Union	ZF-SssI +	Cluster 3 HyperCG DMR	chr1	2084200	2084400	T2&T3 Union	ZF-SssI +	Cluster 4 HyperCG DMR
chr3	2428200	2428400	T2&T3 Union	ZF-SssI -/-	Cluster 2 HyperCG DMR	chr1	5866600	5866800	T2&T3 Union	ZF-SssI -/-	Cluster 3 HyperCG DMR	chr1	3950000	3950200	T2&T3 Union	ZF-SssI -/-	Cluster 4 HyperCG DMR	chr3	5511200	5511400	T2&T3 Union	ZF-SssI +	Cluster 2 HyperCG DMR	chr1	4346000	4346200	T2&T3 Union	ZF-SssI +	Cluster 3 HyperCG DMR	chr1	2087600	2087800	T2&T3 Union	ZF-SssI +	Cluster 4 HyperCG DMR
chr3	2448600	2448800	T2&T3 Union	ZF-SssI -/-	Cluster 2 HyperCG DMR	chr1	5867200	5867400	T2&T3 Union	ZF-SssI -/-	Cluster 3 HyperCG DMR	chr1	3950200	3950400	T2&T3 Union	ZF-SssI -/-	Cluster 4 HyperCG DMR	chr3	5733800	5734000	T2&T3 Union	ZF-SssI +	Cluster 2 HyperCG DMR	chr1	4347400	4347600	T2&T3 Union	ZF-SssI +	Cluster 3 HyperCG DMR	chr1	2089200	2089400	T2&T3 Union	ZF-SssI +	Cluster 4 HyperCG DMR
chr3	2453800	2454000	T2&T3 Union	ZF-SssI -/-	Cluster 2 HyperCG DMR	chr1	5881200	5881400	T2&T3 Union	ZF-SssI -/-	Cluster 3 HyperCG DMR	chr1	3950400	3950600	T2&T3 Union	ZF-SssI -/-	Cluster 4 HyperCG DMR	chr3	5736600	5736800	T2&T3 Union	ZF-SssI +	Cluster 2 HyperCG DMR	chr1	4349800	4350000	T2&T3 Union	ZF-SssI +	Cluster 3 HyperCG DMR	chr1	2092800	2093000	T2&T3 Union	ZF-SssI +	Cluster 4 HyperCG DMR
chr3	2682600	2682800	T2&T3 Union	ZF-SssI -/-	Cluster 2 HyperCG DMR	chr1	5889800	5890000	T2&T3 Union	ZF-SssI -/-	Cluster 3 HyperCG DMR	chr1	3950600	3950800	T2&T3 Union	ZF-SssI -/-	Cluster 4 HyperCG DMR	chr3	5737000	5737200	T2&T3 Union	ZF-SssI +	Cluster 2 HyperCG DMR	chr1	4350600	4350800	T2&T3 Union	ZF-SssI +	Cluster 3 HyperCG DMR	chr1	2093200	2093400	T2&T3 Union	ZF-SssI +	Cluster 4 HyperCG DMR
chr3	2692200	2692400	T2&T3 Union	ZF-SssI -/-	Cluster 2 HyperCG DMR	chr1	5893600	5893800	T2&T3 Union	ZF-SssI -/-	Cluster 3 HyperCG DMR	chr1	3955400	3955600	T2&T3 Union	ZF-SssI -/-	Cluster 4 HyperCG DMR	chr3	5880400	5880600	T2&T3 Union	ZF-SssI +	Cluster 2 HyperCG DMR	chr1	4354600	4354800	T2&T3 Union	ZF-SssI +	Cluster 3 HyperCG DMR	chr1	2106800	2107000	T2&T3 Union	ZF-SssI +	Cluster 4 HyperCG DMR
chr3	2715600	2715800	T2&T3 Union	ZF-SssI -/-	Cluster 2 HyperCG DMR	chr1	5905400	5905600	T2&T3 Union	ZF-SssI -/-	Cluster 3 HyperCG DMR	chr1	3959200	3959400	T2&T3 Union	ZF-SssI -/-	Cluster 4 HyperCG DMR	chr3	6131600	6131800	T2&T3 Union	ZF-SssI +	Cluster 2 HyperCG DMR	chr1	4359400	4359600	T2&T3 Union	ZF-SssI +	Cluster 3 HyperCG DMR	chr1	2107000	2107200	T2&T3 Union	ZF-SssI +	Cluster 4 HyperCG DMR
chr3	2789800	2790000	T2&T3 Union	ZF-SssI -/-	Cluster 2 HyperCG DMR	chr1	5908600	5908800	T2&T3 Union	ZF-SssI -/-	Cluster 3 HyperCG DMR	chr1	3963400	3963600	T2&T3 Union	ZF-SssI -/-	Cluster 4 HyperCG DMR	chr3	6140000	6140200	T2&T3 Union	ZF-SssI +	Cluster 2 HyperCG DMR	chr1	4362000	4362200	T2&T3 Union	ZF-SssI +	Cluster 3 HyperCG DMR	chr1	2108200	2108400	T2&T3 Union	ZF-SssI +	Cluster 4 HyperCG DMR
chr3	2791600	2791800	T2&T3 Union	ZF-SssI -/-	Cluster 2 HyperCG DMR	chr1	5909800	5910000	T2&T3 Union	ZF-SssI -/-	Cluster 3 HyperCG DMR	chr1	3972600	3972800	T2&T3 Union	ZF-SssI -/-	Cluster 4 HyperCG DMR	chr3	6177200	6177400	T2&T3 Union	ZF-SssI +	Cluster 2 HyperCG DMR	chr1	4369600	4369800	T2&T3 Union	ZF-SssI +	Cluster 3 HyperCG DMR	chr1	2110200	2110400	T2&T3 Union	ZF-SssI +	Cluster 4 HyperCG DMR
chr3	2811400	2811600	T2&T3 Union	ZF-SssI -/-	Cluster 2 HyperCG DMR	chr1	5910600	5910800	T2&T3 Union	ZF-SssI -/-	Cluster 3 HyperCG DMR	chr1	3978600	3978800	T2&T3 Union	ZF-SssI -/-	Cluster 4 HyperCG DMR	chr3	6278000	6278200	T2&T3 Union	ZF-SssI +	Cluster 2 HyperCG DMR	chr1	4377400	4377600	T2&T3 Union	ZF-SssI +	Cluster 3 HyperCG DMR	chr1	2111600	2111800	T2&T3 Union	ZF-SssI +	Cluster 4 HyperCG DMR
chr3	2813200	2813400	T2&T3 Union	ZF-SssI -/-	Cluster 2 HyperCG DMR	chr1	5924400	5924600	T2&T3 Union	ZF-SssI -/-	Cluster 3 HyperCG DMR	chr1	3984800	3985000	T2&T3 Union	ZF-SssI -/-	Cluster 4 HyperCG DMR	chr3	6309400	6309600	T2&T3 Union	ZF-SssI +	Cluster 2 HyperCG DMR	chr1	4379800	4380000	T2&T3 Union	ZF-SssI +	Cluster 3 HyperCG DMR	chr1	2111800	2112000	T2&T3 Union	ZF-SssI +	Cluster 4 HyperCG DMR
chr3	3105400	3105600	T2&T3 Union	ZF-SssI -/-	Cluster 2 HyperCG DMR	chr1	5935800	5936000	T2&T3 Union	ZF-SssI -/-	Cluster 3 HyperCG DMR	chr1	3989000	3989200	T2&T3 Union	ZF-SssI -/-	Cluster 4 HyperCG DMR	chr3	6401600	6401800	T2&T3 Union	ZF-SssI +	Cluster 2 HyperCG DMR	chr1	4380400	4380600	T2&T3 Union	ZF-SssI +	Cluster 3 HyperCG DMR	chr1	2112400	2112600	T2&T3 Union	ZF-SssI +	Cluster 4 HyperCG DMR
chr3	3242000	3242200	T2&T3 Union	ZF-SssI -/-	Cluster 2 HyperCG DMR	chr1	5937000	5937200	T2&T3 Union	ZF-SssI -/-	Cluster 3 HyperCG DMR	chr1	3996200	3996400	T2&T3 Union	ZF-SssI -/-	Cluster 4 HyperCG DMR	chr3	6549200	6549400	T2&T3 Union	ZF-SssI +	Cluster 2 HyperCG DMR	chr1	4396800	4397000	T2&T3 Union	ZF-SssI +	Cluster 3 HyperCG DMR	chr1	2112800	2113000	T2&T3 Union	ZF-SssI +	Cluster 4 HyperCG DMR
chr3	3449800	3450000	T2&T3 Union	ZF-SssI -/-	Cluster 2 HyperCG DMR	chr1	5937200	5937400	T2&T3 Union	ZF-SssI -/-	Cluster 3 HyperCG DMR	chr1	3997400	3997600	T2&T3 Union	ZF-SssI -/-	Cluster 4 HyperCG DMR	chr3	6586000	6586200	T2&T3 Union	ZF-SssI +	Cluster 2 HyperCG DMR	chr1	4414000	4414200	T2&T3 Union	ZF-SssI +	Cluster 3 HyperCG DMR	chr1	2115200	2115400	T2&T3 Union	ZF-SssI +	Cluster 4 HyperCG DMR
chr3	3719400	3719600	T2&T3 Union	ZF-SssI -/-	Cluster 2 HyperCG DMR	chr1	5937400	5937600	T2&T3 Union	ZF-SssI -/-	Cluster 3 HyperCG DMR	chr1	4003200	4003400	T2&T3 Union	ZF-SssI -/-	Cluster 4 HyperCG DMR	chr3	6598000	6598200	T2&T3 Union	ZF-SssI +	Cluster 2 HyperCG DMR	chr1	4422200	4422400	T2&T3 Union	ZF-SssI +	Cluster 3 HyperCG DMR	chr1	2123400	2123600	T2&T3 Union	ZF-SssI +	Cluster 4 HyperCG DMR
chr3	3757200	3757400	T2&T3 Union	ZF-SssI -/-	Cluster 2 HyperCG DMR	chr1	5942800	5943000	T2&T3 Union	ZF-SssI -/-	Cluster 3 HyperCG DMR	chr1	4004600	4004800	T2&T3 Union	ZF-SssI -/-	Cluster 4 HyperCG DMR	chr3	6635200	6635400	T2&T3 Union	ZF-SssI +	Cluster 2 HyperCG DMR	chr1	4425200	4425400	T2&T3 Union	ZF-SssI +	Cluster 3 HyperCG DMR	chr1	2123600	2123800	T2&T3 Union	ZF-SssI +	Cluster 4 HyperCG DMR
chr3	3800400	3800600	T2&T3 Union	ZF-SssI -/-	Cluster 2 HyperCG DMR	chr1	5948600	5948800	T2&T3 Union	ZF-SssI -/-	Cluster 3 HyperCG DMR	chr1	4007200	4007400	T2&T3 Union	ZF-SssI -/-	Cluster 4 HyperCG DMR	chr3	6874200	6874400	T2&T3 Union	ZF-SssI +	Cluster 2 HyperCG DMR	chr1	4435600	4435800	T2&T3 Union	ZF-SssI +	Cluster 3 HyperCG DMR	chr1	2123800	2124000	T2&T3 Union	ZF-SssI +	Cluster 4 HyperCG DMR
chr3	3804200	3804400	T2&T3 Union	ZF-SssI -/-	Cluster 2 HyperCG DMR	chr1	5949000	5949200	T2&T3 Union	ZF-SssI -/-	Cluster 3 HyperCG DMR	chr1	4007400	4007600	T2&T3 Union	ZF-SssI -/-	Cluster 4 HyperCG DMR	chr3	6910400	6910600	T2&T3 Union	ZF-SssI +	Cluster 2 HyperCG DMR	chr1	4440800	4441000	T2&T3 Union	ZF-SssI +	Cluster 3 HyperCG DMR	chr1	2127600	2127800	T2&T3 Union	ZF-SssI +	Cluster 4 HyperCG DMR
chr3	3846000	3846200	T2&T3 Union	ZF-SssI -/-	Cluster 2 HyperCG DMR	chr1	5959600	5959800	T2&T3 Union	ZF-SssI -/-	Cluster 3 HyperCG DMR	chr1	4007800	4008000	T2&T3 Union	ZF-SssI -/-	Cluster 4 HyperCG DMR	chr3	6997200	6997400	T2&T3 Union	ZF-SssI +	Cluster 2 HyperCG DMR	chr1	4442200	4442400	T2&T3 Union	ZF-SssI +	Cluster 3 HyperCG DMR	chr1	2130400	2130600	T2&T3 Union	ZF-SssI +	Cluster 4 HyperCG DMR
chr3	4021200	4021400	T2&T3 Union	ZF-SssI -/-	Cluster 2 HyperCG DMR	chr1	5961000	5961200	T2&T3 Union	ZF-SssI -/-	Cluster 3 HyperCG DMR	chr1	4011200	4011400	T2&T3 Union	ZF-SssI -/-	Cluster 4 HyperCG DMR	chr3	7020400	7020600	T2&T3 Union	ZF-SssI +	Cluster 2 HyperCG DMR	chr1	4448000	4448200	T2&T3 Union	ZF-SssI +	Cluster 3 HyperCG DMR	chr1	2134800	2135000	T2&T3 Union	ZF-SssI +	Cluster 4 HyperCG DMR
chr3	4068000	4068200	T2&T3 Union	ZF-SssI -/-	Cluster 2 HyperCG DMR	chr1	5975800	5976000	T2&T3 Union	ZF-SssI -/-	Cluster 3 HyperCG DMR	chr1	4012600	4012800	T2&T3 Union	ZF-SssI -/-	Cluster 4 HyperCG DMR	chr3	7062400	7062600	T2&T3 Union	ZF-SssI +	Cluster 2 HyperCG DMR	chr1	4448800	4449000	T2&T3 Union	ZF-SssI +	Cluster 3 HyperCG DMR	chr1	2149800	2150000	T2&T3 Union	ZF-SssI +	Cluster 4 HyperCG DMR
chr3	4070200	4070400	T2&T3 Union	ZF-SssI -/-	Cluster 2 HyperCG DMR	chr1	5980000	5980200	T2&T3 Union	ZF-SssI -/-	Cluster 3 HyperCG DMR	chr1	4022400	4022600	T2&T3 Union	ZF-SssI -/-	Cluster 4 HyperCG DMR	chr3	7423000	7423200	T2&T3 Union	ZF-SssI +	Cluster 2 HyperCG DMR	chr1	4449200	4449400	T2&T3 Union	ZF-SssI +	Cluster 3 HyperCG DMR	chr1	2151400	2151600	T2&T3 Union	ZF-SssI +	Cluster 4 HyperCG DMR
chr3	4150400	4150600	T2&T3 Union	ZF-SssI -/-	Cluster 2 HyperCG DMR	chr1	5990600	5990800	T2&T3 Union	ZF-SssI -/-	Cluster 3 HyperCG DMR	chr1	4030200	4030400	T2&T3 Union	ZF-SssI -/-	Cluster 4 HyperCG DMR	chr3	7491800	7492000	T2&T3 Union	ZF-SssI +	Cluster 2 HyperCG DMR	chr1	4449400	4449600	T2&T3 Union	ZF-SssI +	Cluster 3 HyperCG DMR	chr1	2158200	2158400	T2&T3 Union	ZF-SssI +	Cluster 4 HyperCG DMR
chr3	4158200	4158400	T2&T3 Union	ZF-SssI -/-	Cluster 2 HyperCG DMR	chr1	5991400	5991600	T2&T3 Union	ZF-SssI -/-	Cluster 3 HyperCG DMR	chr1	4040000	4040200	T2&T3 Union	ZF-SssI -/-	Cluster 4 HyperCG DMR	chr3	7545800	7546000	T2&T3 Union	ZF-SssI +	Cluster 2 HyperCG DMR	chr1	4453800	4454000	T2&T3 Union	ZF-SssI +	Cluster 3 HyperCG DMR	chr1	2158400	2158600	T2&T3 Union	ZF-SssI +	Cluster 4 HyperCG DMR
chr3	4183200	4183400	T2&T3 Union	ZF-SssI -/-	Cluster 2 HyperCG DMR	chr1	6004400	6004600	T2&T3 Union	ZF-SssI -/-	Cluster 3 HyperCG DMR	chr1	4042200	4042400	T2&T3 Union	ZF-SssI -/-	Cluster 4 HyperCG DMR	chr3	7745400	7745600	T2&T3 Union	ZF-SssI +	Cluster 2 HyperCG DMR	chr1	4454600	4454800	T2&T3 Union	ZF-SssI +	Cluster 3 HyperCG DMR	chr1	2158600	2158800	T2&T3 Union	ZF-SssI +	Cluster 4 HyperCG DMR
chr3	4277200	4277400	T2&T3 Union	ZF-SssI -/-	Cluster 2 HyperCG DMR	chr1	6005200	6005400	T2&T3 Union	ZF-SssI -/-	Cluster 3 HyperCG DMR	chr1	4042400	4042600	T2&T3 Union	ZF-SssI -/-	Cluster 4 HyperCG DMR	chr3	7749800	7750000	T2&T3 Union	ZF-SssI +	Cluster 2 HyperCG DMR	chr1	4455800	4456000	T2&T3 Union	ZF-SssI +	Cluster 3 HyperCG DMR	chr1	2159200	2159400	T2&T3 Union	ZF-SssI +	Cluster 4 HyperCG DMR
chr3	4281400	4281600	T2&T3 Union	ZF-SssI -/-	Cluster 2 HyperCG DMR	chr1	6007000	6007200	T2&T3 Union	ZF-SssI -/-	Cluster 3 HyperCG DMR	chr1	4045000	4045200	T2&T3 Union	ZF-SssI -/-	Cluster 4 HyperCG DMR	chr3	7804400	7804600	T2&T3 Union	ZF-SssI +	Cluster 2 HyperCG DMR	chr1	4469600	4469800	T2&T3 Union	ZF-SssI +	Cluster 3 HyperCG DMR	chr1	2161000	2161200	T2&T3 Union	ZF-SssI +	Cluster 4 HyperCG DMR
chr3	4285400	4285600	T2&T3 Union	ZF-SssI -/-	Cluster 2 HyperCG DMR	chr1	6007800	6008000	T2&T3 Union	ZF-SssI -/-	Cluster 3 HyperCG DMR	chr1	4045600	4045800	T2&T3 Union	ZF-SssI -/-	Cluster 4 HyperCG DMR	chr3	7858200	7858400	T2&T3 Union	ZF-SssI +	Cluster 2 HyperCG DMR	chr1	4486200	4486400	T2&T3 Union	ZF-SssI +	Cluster 3 HyperCG DMR	chr1	2163800	2164000	T2&T3 Union	ZF-SssI +	Cluster 4 HyperCG DMR
chr3	4451000	4451200	T2&T3 Union	ZF-SssI -/-	Cluster 2 HyperCG DMR	chr1	6021200	6021400	T2&T3 Union	ZF-SssI -/-	Cluster 3 HyperCG DMR	chr1	4046400	4046600	T2&T3 Union	ZF-SssI -/-	Cluster 4 HyperCG DMR	chr3	7889200	7889400	T2&T3 Union	ZF-SssI +	Cluster 2 HyperCG DMR	chr1	4488000	4488200	T2&T3 Union	ZF-SssI +	Cluster 3 HyperCG DMR	chr1	2165400	2165600	T2&T3 Union	ZF-SssI +	Cluster 4 HyperCG DMR
chr3	4451400	4451600	T2&T3 Union	ZF-SssI -/-	Cluster 2 HyperCG DMR	chr1	6022400	6022600	T2&T3 Union	ZF-SssI -/-	Cluster 3 HyperCG DMR	chr1	4046600	4046800	T2&T3 Union	ZF-SssI -/-	Cluster 4 HyperCG DMR	chr3	7976600	7976800	T2&T3 Union	ZF-SssI +	Cluster 2 HyperCG DMR	chr1	4491000	4491200	T2&T3 Union	ZF-SssI +	Cluster 3 HyperCG DMR	chr1	2165600	2165800	T2&T3 Union	ZF-SssI +	Cluster 4 HyperCG DMR
chr3	4562000	4562200	T2&T3 Union	ZF-SssI -/-	Cluster 2 HyperCG DMR	chr1	6030400	6030600	T2&T3 Union	ZF-SssI -/-	Cluster 3 HyperCG DMR	chr1	4046800	4047000	T2&T3 Union	ZF-SssI -/-	Cluster 4 HyperCG DMR	chr3	8161800	8162000	T2&T3 Union	ZF-SssI +	Cluster 2 HyperCG DMR	chr1	4496200	4496400	T2&T3 Union	ZF-SssI +	Cluster 3 HyperCG DMR	chr1	2166800	2167000	T2&T3 Union	ZF-SssI +	Cluster 4 HyperCG DMR
chr3	4562800	4563000	T2&T3 Union	ZF-SssI -/-	Cluster 2 HyperCG DMR	chr1	6038800	6039000	T2&T3 Union	ZF-SssI -/-	Cluster 3 HyperCG DMR	chr1	4047800	4048000	T2&T3 Union	ZF-SssI -/-	Cluster 4 HyperCG DMR	chr3	8312400	8312600	T2&T3 Union	ZF-SssI +	Cluster 2 HyperCG DMR	chr1	4499800	4500000	T2&T3 Union	ZF-SssI +	Cluster 3 HyperCG DMR	chr1	2171200	2171400	T2&T3 Union	ZF-SssI +	Cluster 4 HyperCG DMR
chr3	4682600	4682800	T2&T3 Union	ZF-SssI -/-	Cluster 2 HyperCG DMR	chr1	6042800	6043000	T2&T3 Union	ZF-SssI -/-	Cluster 3 HyperCG DMR	chr1	4050200	4050400	T2&T3 Union	ZF-SssI -/-	Cluster 4 HyperCG DMR	chr3	8341600	8341800	T2&T3 Union	ZF-SssI +	Cluster 2 HyperCG DMR	chr1	4500000	4500200	T2&T3 Union	ZF-SssI +	Cluster 3 HyperCG DMR	chr1	2171400	2171600	T2&T3 Union	ZF-SssI +	Cluster 4 HyperCG DMR
chr3	4716400	4716600	T2&T3 Union	ZF-SssI -/-	Cluster 2 HyperCG DMR	chr1	6046800	6047000	T2&T3 Union	ZF-SssI -/-	Cluster 3 HyperCG DMR	chr1	4070800	4071000	T2&T3 Union	ZF-SssI -/-	Cluster 4 HyperCG DMR	chr3	8431800	8432000	T2&T3 Union	ZF-SssI +	Cluster 2 HyperCG DMR	chr1	4500200	4500400	T2&T3 Union	ZF-SssI +	Cluster 3 HyperCG DMR	chr1	2172400	2172600	T2&T3 Union	ZF-SssI +	Cluster 4 HyperCG DMR
chr3	4894800	4895000	T2&T3 Union	ZF-SssI -/-	Cluster 2 HyperCG DMR	chr1	6048600	6048800	T2&T3 Union	ZF-SssI -/-	Cluster 3 HyperCG DMR	chr1	4074800	4075000	T2&T3 Union	ZF-SssI -/-	Cluster 4 HyperCG DMR	chr3	8440600	8440800	T2&T3 Union	ZF-SssI +	Cluster 2 HyperCG DMR	chr1	4501200	4501400	T2&T3 Union	ZF-SssI +	Cluster 3 HyperCG DMR	chr1	2172600	2172800	T2&T3 Union	ZF-SssI +	Cluster 4 HyperCG DMR
chr3	5071400	5071600	T2&T3 Union	ZF-SssI -/-	Cluster 2 HyperCG DMR	chr1	6054600	6054800	T2&T3 Union	ZF-SssI -/-	Cluster 3 HyperCG DMR	chr1	4090400	4090600	T2&T3 Union	ZF-SssI -/-	Cluster 4 HyperCG DMR	chr3	8494800	8495000	T2&T3 Union	ZF-SssI +	Cluster 2 HyperCG DMR	chr1	4501800	4502000	T2&T3 Union	ZF-SssI +	Cluster 3 HyperCG DMR	chr1	2175800	2176000	T2&T3 Union	ZF-SssI +	Cluster 4 HyperCG DMR
chr3	5218200	5218400	T2&T3 Union	ZF-SssI -/-	Cluster 2 HyperCG DMR	chr1	6054800	6055000	T2&T3 Union	ZF-SssI -/-	Cluster 3 HyperCG DMR	chr1	4095800	4096000	T2&T3 Union	ZF-SssI -/-	Cluster 4 HyperCG DMR	chr3	8508200	8508400	T2&T3 Union	ZF-SssI +	Cluster 2 HyperCG DMR	chr1	4502200	4502400	T2&T3 Union	ZF-SssI +	Cluster 3 HyperCG DMR	chr1	2176000	2176200	T2&T3 Union	ZF-SssI +	Cluster 4 HyperCG DMR
chr3	5511200	5511400	T2&T3 Union	ZF-SssI -/-	Cluster 2 HyperCG DMR	chr1	6056200	6056400	T2&T3 Union	ZF-SssI -/-	Cluster 3 HyperCG DMR	chr1	4098400	4098600	T2&T3 Union	ZF-SssI -/-	Cluster 4 HyperCG DMR	chr3	8508400	8508600	T2&T3 Union	ZF-SssI +	Cluster 2 HyperCG DMR	chr1	4505200	4505400	T2&T3 Union	ZF-SssI +	Cluster 3 HyperCG DMR	chr1	2178200	2178400	T2&T3 Union	ZF-SssI +	Cluster 4 HyperCG DMR
chr3	5733800	5734000	T2&T3 Union	ZF-SssI -/-	Cluster 2 HyperCG DMR	chr1	6056400	6056600	T2&T3 Union	ZF-SssI -/-	Cluster 3 HyperCG DMR	chr1	4100800	4101000	T2&T3 Union	ZF-SssI -/-	Cluster 4 HyperCG DMR	chr3	8541600	8541800	T2&T3 Union	ZF-SssI +	Cluster 2 HyperCG DMR	chr1	4506000	4506200	T2&T3 Union	ZF-SssI +	Cluster 3 HyperCG DMR	chr1	2178400	2178600	T2&T3 Union	ZF-SssI +	Cluster 4 HyperCG DMR
chr3	5736800	5737000	T2&T3 Union	ZF-SssI -/-	Cluster 2 HyperCG DMR	chr1	6057600	6057800	T2&T3 Union	ZF-SssI -/-	Cluster 3 HyperCG DMR	chr1	4113600	4113800	T2&T3 Union	ZF-SssI -/-	Cluster 4 HyperCG DMR	chr3	8662800	8663000	T2&T3 Union	ZF-SssI +	Cluster 2 HyperCG DMR	chr1	4509200	4509400	T2&T3 Union	ZF-SssI +	Cluster 3 HyperCG DMR	chr1	2185000	2185200	T2&T3 Union	ZF-SssI +	Cluster 4 HyperCG DMR
chr3	5737000	5737200	T2&T3 Union	ZF-SssI -/-	Cluster 2 HyperCG DMR	chr1	6060400	6060600	T2&T3 Union	ZF-SssI -/-	Cluster 3 HyperCG DMR	chr1	4114800	4115000	T2&T3 Union	ZF-SssI -/-	Cluster 4 HyperCG DMR	chr3	8676600	8676800	T2&T3 Union	ZF-SssI +	Cluster 2 HyperCG DMR	chr1	4509400	4509600	T2&T3 Union	ZF-SssI +	Cluster 3 HyperCG DMR	chr1	2192000	2192200	T2&T3 Union	ZF-SssI +	Cluster 4 HyperCG DMR
chr3	5783600	5783800	T2&T3 Union	ZF-SssI -/-	Cluster 2 HyperCG DMR	chr1	6066000	6066200	T2&T3 Union	ZF-SssI -/-	Cluster 3 HyperCG DMR	chr1	4120000	4120200	T2&T3 Union	ZF-SssI -/-	Cluster 4 HyperCG DMR	chr3	8826800	8827000	T2&T3 Union	ZF-SssI +	Cluster 2 HyperCG DMR	chr1	4509600	4509800	T2&T3 Union	ZF-SssI +	Cluster 3 HyperCG DMR	chr1	2192200	2192400	T2&T3 Union	ZF-SssI +	Cluster 4 HyperCG DMR
chr3	5880400	5880600	T2&T3 Union	ZF-SssI -/-	Cluster 2 HyperCG DMR	chr1	6069600	6069800	T2&T3 Union	ZF-SssI -/-	Cluster 3 HyperCG DMR	chr1	4127800	4128000	T2&T3 Union	ZF-SssI -/-	Cluster 4 HyperCG DMR	chr3	8916000	8916200	T2&T3 Union	ZF-SssI +	Cluster 2 HyperCG DMR	chr1	4509800	4510000	T2&T3 Union	ZF-SssI +	Cluster 3 HyperCG DMR	chr1	2192400	2192600	T2&T3 Union	ZF-SssI +	Cluster 4 HyperCG DMR
chr3	6131600	6131800	T2&T3 Union	ZF-SssI -/-	Cluster 2 HyperCG DMR	chr1	6070400	6070600	T2&T3 Union	ZF-SssI -/-	Cluster 3 HyperCG DMR	chr1	4128600	4128800	T2&T3 Union	ZF-SssI -/-	Cluster 4 HyperCG DMR	chr3	9080800	9081000	T2&T3 Union	ZF-SssI +	Cluster 2 HyperCG DMR	chr1	4511000	4511200	T2&T3 Union	ZF-SssI +	Cluster 3 HyperCG DMR	chr1	2198600	2198800	T2&T3 Union	ZF-SssI +	Cluster 4 HyperCG DMR
chr3	6140000	6140200	T2&T3 Union	ZF-SssI -/-	Cluster 2 HyperCG DMR	chr1	6076800	6077000	T2&T3 Union	ZF-SssI -/-	Cluster 3 HyperCG DMR	chr1	4141000	4141200	T2&T3 Union	ZF-SssI -/-	Cluster 4 HyperCG DMR	chr3	9105000	9105200	T2&T3 Union	ZF-SssI +	Cluster 2 HyperCG DMR	chr1	4519000	4519200	T2&T3 Union	ZF-SssI +	Cluster 3 HyperCG DMR	chr1	2200600	2200800	T2&T3 Union	ZF-SssI +	Cluster 4 HyperCG DMR
chr3	6177200	6177400	T2&T3 Union	ZF-SssI -/-	Cluster 2 HyperCG DMR	chr1	6077200	6077400	T2&T3 Union	ZF-SssI -/-	Cluster 3 HyperCG DMR	chr1	4142200	4142400	T2&T3 Union	ZF-SssI -/-	Cluster 4 HyperCG DMR	chr3	9135000	9135200	T2&T3 Union	ZF-SssI +	Cluster 2 HyperCG DMR	chr1	4519800	4520000	T2&T3 Union	ZF-SssI +	Cluster 3 HyperCG DMR	chr1	2200800	2201000	T2&T3 Union	ZF-SssI +	Cluster 4 HyperCG DMR
chr3	6278000	6278200	T2&T3 Union	ZF-SssI -/-	Cluster 2 HyperCG DMR	chr1	6080000	6080200	T2&T3 Union	ZF-SssI -/-	Cluster 3 HyperCG DMR	chr1	4142800	4143000	T2&T3 Union	ZF-SssI -/-	Cluster 4 HyperCG DMR	chr3	9185200	9185400	T2&T3 Union	ZF-SssI +	Cluster 2 HyperCG DMR	chr1	4546000	4546200	T2&T3 Union	ZF-SssI +	Cluster 3 HyperCG DMR	chr1	2201600	2201800	T2&T3 Union	ZF-SssI +	Cluster 4 HyperCG DMR
chr3	6308600	6308800	T2&T3 Union	ZF-SssI -/-	Cluster 2 HyperCG DMR	chr1	6080800	6081000	T2&T3 Union	ZF-SssI -/-	Cluster 3 HyperCG DMR	chr1	4143000	4143200	T2&T3 Union	ZF-SssI -/-	Cluster 4 HyperCG DMR	chr3	9392400	9392600	T2&T3 Union	ZF-SssI +	Cluster 2 HyperCG DMR	chr1	4561600	4561800	T2&T3 Union	ZF-SssI +	Cluster 3 HyperCG DMR	chr1	2203400	2203600	T2&T3 Union	ZF-SssI +	Cluster 4 HyperCG DMR
chr3	6401600	6401800	T2&T3 Union	ZF-SssI -/-	Cluster 2 HyperCG DMR	chr1	6094000	6094200	T2&T3 Union	ZF-SssI -/-	Cluster 3 HyperCG DMR	chr1	4143200	4143400	T2&T3 Union	ZF-SssI -/-	Cluster 4 HyperCG DMR	chr3	9435000	9435200	T2&T3 Union	ZF-SssI +	Cluster 2 HyperCG DMR	chr1	4563800	4564000	T2&T3 Union	ZF-SssI +	Cluster 3 HyperCG DMR	chr1	2206400	2206600	T2&T3 Union	ZF-SssI +	Cluster 4 HyperCG DMR
chr3	6549200	6549400	T2&T3 Union	ZF-SssI -/-	Cluster 2 HyperCG DMR	chr1	6095000	6095200	T2&T3 Union	ZF-SssI -/-	Cluster 3 HyperCG DMR	chr1	4143600	4143800	T2&T3 Union	ZF-SssI -/-	Cluster 4 HyperCG DMR	chr3	9453600	9453800	T2&T3 Union	ZF-SssI +	Cluster 2 HyperCG DMR	chr1	4569000	4569200	T2&T3 Union	ZF-SssI +	Cluster 3 HyperCG DMR	chr1	2207800	2208000	T2&T3 Union	ZF-SssI +	Cluster 4 HyperCG DMR
chr3	6586000	6586200	T2&T3 Union	ZF-SssI -/-	Cluster 2 HyperCG DMR	chr1	6108200	6108400	T2&T3 Union	ZF-SssI -/-	Cluster 3 HyperCG DMR	chr1	4145200	4145400	T2&T3 Union	ZF-SssI -/-	Cluster 4 HyperCG DMR	chr3	9658400	9658600	T2&T3 Union	ZF-SssI +	Cluster 2 HyperCG DMR	chr1	4570000	4570200	T2&T3 Union	ZF-SssI +	Cluster 3 HyperCG DMR	chr1	2208000	2208200	T2&T3 Union	ZF-SssI +	Cluster 4 HyperCG DMR
chr3	6598000	6598200	T2&T3 Union	ZF-SssI -/-	Cluster 2 HyperCG DMR	chr1	6111800	6112000	T2&T3 Union	ZF-SssI -/-	Cluster 3 HyperCG DMR	chr1	4147000	4147200	T2&T3 Union	ZF-SssI -/-	Cluster 4 HyperCG DMR	chr3	9731400	9731600	T2&T3 Union	ZF-SssI +	Cluster 2 HyperCG DMR	chr1	4570400	4570600	T2&T3 Union	ZF-SssI +	Cluster 3 HyperCG DMR	chr1	2211200	2211400	T2&T3 Union	ZF-SssI +	Cluster 4 HyperCG DMR
chr3	6635200	6635400	T2&T3 Union	ZF-SssI -/-	Cluster 2 HyperCG DMR	chr1	6121800	6122000	T2&T3 Union	ZF-SssI -/-	Cluster 3 HyperCG DMR	chr1	4156200	4156400	T2&T3 Union	ZF-SssI -/-	Cluster 4 HyperCG DMR	chr3	9999000	9999200	T2&T3 Union	ZF-SssI +	Cluster 2 HyperCG DMR	chr1	4573000	4573200	T2&T3 Union	ZF-SssI +	Cluster 3 HyperCG DMR	chr1	2218200	2218400	T2&T3 Union	ZF-SssI +	Cluster 4 HyperCG DMR
chr3	6997200	6997400	T2&T3 Union	ZF-SssI -/-	Cluster 2 HyperCG DMR	chr1	6124600	6124800	T2&T3 Union	ZF-SssI -/-	Cluster 3 HyperCG DMR	chr1	4161200	4161400	T2&T3 Union	ZF-SssI -/-	Cluster 4 HyperCG DMR	chr3	10014600	10014800	T2&T3 Union	ZF-SssI +	Cluster 2 HyperCG DMR	chr1	4573200	4573400	T2&T3 Union	ZF-SssI +	Cluster 3 HyperCG DMR	chr1	2218400	2218600	T2&T3 Union	ZF-SssI +	Cluster 4 HyperCG DMR
chr3	7062400	7062600	T2&T3 Union	ZF-SssI -/-	Cluster 2 HyperCG DMR	chr1	6130800	6131000	T2&T3 Union	ZF-SssI -/-	Cluster 3 HyperCG DMR	chr1	4174400	4174600	T2&T3 Union	ZF-SssI -/-	Cluster 4 HyperCG DMR	chr3	10101400	10101600	T2&T3 Union	ZF-SssI +	Cluster 2 HyperCG DMR	chr1	4573400	4573600	T2&T3 Union	ZF-SssI +	Cluster 3 HyperCG DMR	chr1	2219800	2220000	T2&T3 Union	ZF-SssI +	Cluster 4 HyperCG DMR
chr3	7261800	7262000	T2&T3 Union	ZF-SssI -/-	Cluster 2 HyperCG DMR	chr1	6133400	6133600	T2&T3 Union	ZF-SssI -/-	Cluster 3 HyperCG DMR	chr1	4174800	4175000	T2&T3 Union	ZF-SssI -/-	Cluster 4 HyperCG DMR	chr3	10234400	10234600	T2&T3 Union	ZF-SssI +	Cluster 2 HyperCG DMR	chr1	4574800	4575000	T2&T3 Union	ZF-SssI +	Cluster 3 HyperCG DMR	chr1	2220400	2220600	T2&T3 Union	ZF-SssI +	Cluster 4 HyperCG DMR
chr3	7423000	7423200	T2&T3 Union	ZF-SssI -/-	Cluster 2 HyperCG DMR	chr1	6146600	6146800	T2&T3 Union	ZF-SssI -/-	Cluster 3 HyperCG DMR	chr1	4175000	4175200	T2&T3 Union	ZF-SssI -/-	Cluster 4 HyperCG DMR	chr3	10341400	10341600	T2&T3 Union	ZF-SssI +	Cluster 2 HyperCG DMR	chr1	4575200	4575400	T2&T3 Union	ZF-SssI +	Cluster 3 HyperCG DMR	chr1	2220600	2220800	T2&T3 Union	ZF-SssI +	Cluster 4 HyperCG DMR
chr3	7443200	7443400	T2&T3 Union	ZF-SssI -/-	Cluster 2 HyperCG DMR	chr1	6151000	6151200	T2&T3 Union	ZF-SssI -/-	Cluster 3 HyperCG DMR	chr1	4177600	4177800	T2&T3 Union	ZF-SssI -/-	Cluster 4 HyperCG DMR	chr3	10428400	10428600	T2&T3 Union	ZF-SssI +	Cluster 2 HyperCG DMR	chr1	4575600	4575800	T2&T3 Union	ZF-SssI +	Cluster 3 HyperCG DMR	chr1	2220800	2221000	T2&T3 Union	ZF-SssI +	Cluster 4 HyperCG DMR
chr3	7491800	7492000	T2&T3 Union	ZF-SssI -/-	Cluster 2 HyperCG DMR	chr1	6154400	6154600	T2&T3 Union	ZF-SssI -/-	Cluster 3 HyperCG DMR	chr1	4178000	4178200	T2&T3 Union	ZF-SssI -/-	Cluster 4 HyperCG DMR	chr3	10530800	10531000	T2&T3 Union	ZF-SssI +	Cluster 2 HyperCG DMR	chr1	4595600	4595800	T2&T3 Union	ZF-SssI +	Cluster 3 HyperCG DMR	chr1	2221200	2221400	T2&T3 Union	ZF-SssI +	Cluster 4 HyperCG DMR
chr3	7545800	7546000	T2&T3 Union	ZF-SssI -/-	Cluster 2 HyperCG DMR	chr1	6160600	6160800	T2&T3 Union	ZF-SssI -/-	Cluster 3 HyperCG DMR	chr1	4183200	4183400	T2&T3 Union	ZF-SssI -/-	Cluster 4 HyperCG DMR	chr3	10542600	10542800	T2&T3 Union	ZF-SssI +	Cluster 2 HyperCG DMR	chr1	4601600	4601800	T2&T3 Union	ZF-SssI +	Cluster 3 HyperCG DMR	chr1	2227000	2227200	T2&T3 Union	ZF-SssI +	Cluster 4 HyperCG DMR
chr3	7549600	7549800	T2&T3 Union	ZF-SssI -/-	Cluster 2 HyperCG DMR	chr1	6162800	6163000	T2&T3 Union	ZF-SssI -/-	Cluster 3 HyperCG DMR	chr1	4196800	4197000	T2&T3 Union	ZF-SssI -/-	Cluster 4 HyperCG DMR	chr3	10546200	10546400	T2&T3 Union	ZF-SssI +	Cluster 2 HyperCG DMR	chr1	4619400	4619600	T2&T3 Union	ZF-SssI +	Cluster 3 HyperCG DMR	chr1	2245800	2246000	T2&T3 Union	ZF-SssI +	Cluster 4 HyperCG DMR
chr3	7976600	7976800	T2&T3 Union	ZF-SssI -/-	Cluster 2 HyperCG DMR	chr1	6163800	6164000	T2&T3 Union	ZF-SssI -/-	Cluster 3 HyperCG DMR	chr1	4197000	4197200	T2&T3 Union	ZF-SssI -/-	Cluster 4 HyperCG DMR	chr3	10596400	10596600	T2&T3 Union	ZF-SssI +	Cluster 2 HyperCG DMR	chr1	4623800	4624000	T2&T3 Union	ZF-SssI +	Cluster 3 HyperCG DMR	chr1	2246000	2246200	T2&T3 Union	ZF-SssI +	Cluster 4 HyperCG DMR
chr3	8161800	8162000	T2&T3 Union	ZF-SssI -/-	Cluster 2 HyperCG DMR	chr1	6167000	6167200	T2&T3 Union	ZF-SssI -/-	Cluster 3 HyperCG DMR	chr1	4198800	4199000	T2&T3 Union	ZF-SssI -/-	Cluster 4 HyperCG DMR	chr3	10664200	10664400	T2&T3 Union	ZF-SssI +	Cluster 2 HyperCG DMR	chr1	4627400	4627600	T2&T3 Union	ZF-SssI +	Cluster 3 HyperCG DMR	chr1	2247200	2247400	T2&T3 Union	ZF-SssI +	Cluster 4 HyperCG DMR
chr3	8199600	8199800	T2&T3 Union	ZF-SssI -/-	Cluster 2 HyperCG DMR	chr1	6167600	6167800	T2&T3 Union	ZF-SssI -/-	Cluster 3 HyperCG DMR	chr1	4199600	4199800	T2&T3 Union	ZF-SssI -/-	Cluster 4 HyperCG DMR	chr3	10673000	10673200	T2&T3 Union	ZF-SssI +	Cluster 2 HyperCG DMR	chr1	4630200	4630400	T2&T3 Union	ZF-SssI +	Cluster 3 HyperCG DMR	chr1	2249800	2250000	T2&T3 Union	ZF-SssI +	Cluster 4 HyperCG DMR
chr3	8312400	8312600	T2&T3 Union	ZF-SssI -/-	Cluster 2 HyperCG DMR	chr1	6171200	6171400	T2&T3 Union	ZF-SssI -/-	Cluster 3 HyperCG DMR	chr1	4200400	4200600	T2&T3 Union	ZF-SssI -/-	Cluster 4 HyperCG DMR	chr3	10794400	10794600	T2&T3 Union	ZF-SssI +	Cluster 2 HyperCG DMR	chr1	4635800	4636000	T2&T3 Union	ZF-SssI +	Cluster 3 HyperCG DMR	chr1	2251200	2251400	T2&T3 Union	ZF-SssI +	Cluster 4 HyperCG DMR
chr3	8441000	8441200	T2&T3 Union	ZF-SssI -/-	Cluster 2 HyperCG DMR	chr1	6187800	6188000	T2&T3 Union	ZF-SssI -/-	Cluster 3 HyperCG DMR	chr1	4203800	4204000	T2&T3 Union	ZF-SssI -/-	Cluster 4 HyperCG DMR	chr3	10942400	10942600	T2&T3 Union	ZF-SssI +	Cluster 2 HyperCG DMR	chr1	4639000	4639200	T2&T3 Union	ZF-SssI +	Cluster 3 HyperCG DMR	chr1	2251400	2251600	T2&T3 Union	ZF-SssI +	Cluster 4 HyperCG DMR
chr3	8472200	8472400	T2&T3 Union	ZF-SssI -/-	Cluster 2 HyperCG DMR	chr1	6188600	6188800	T2&T3 Union	ZF-SssI -/-	Cluster 3 HyperCG DMR	chr1	4206600	4206800	T2&T3 Union	ZF-SssI -/-	Cluster 4 HyperCG DMR	chr3	10961600	10961800	T2&T3 Union	ZF-SssI +	Cluster 2 HyperCG DMR	chr1	4639600	4639800	T2&T3 Union	ZF-SssI +	Cluster 3 HyperCG DMR	chr1	2256400	2256600	T2&T3 Union	ZF-SssI +	Cluster 4 HyperCG DMR
chr3	8508200	8508400	T2&T3 Union	ZF-SssI -/-	Cluster 2 HyperCG DMR	chr1	6214000	6214200	T2&T3 Union	ZF-SssI -/-	Cluster 3 HyperCG DMR	chr1	4207000	4207200	T2&T3 Union	ZF-SssI -/-	Cluster 4 HyperCG DMR	chr3	11019600	11019800	T2&T3 Union	ZF-SssI +	Cluster 2 HyperCG DMR	chr1	4645200	4645400	T2&T3 Union	ZF-SssI +	Cluster 3 HyperCG DMR	chr1	2256800	2257000	T2&T3 Union	ZF-SssI +	Cluster 4 HyperCG DMR
chr3	8508400	8508600	T2&T3 Union	ZF-SssI -/-	Cluster 2 HyperCG DMR	chr1	6225800	6226000	T2&T3 Union	ZF-SssI -/-	Cluster 3 HyperCG DMR	chr1	4214600	4214800	T2&T3 Union	ZF-SssI -/-	Cluster 4 HyperCG DMR	chr3	11036600	11036800	T2&T3 Union	ZF-SssI +	Cluster 2 HyperCG DMR	chr1	4675600	4675800	T2&T3 Union	ZF-SssI +	Cluster 3 HyperCG DMR	chr1	2257800	2258000	T2&T3 Union	ZF-SssI +	Cluster 4 HyperCG DMR
chr3	8541600	8541800	T2&T3 Union	ZF-SssI -/-	Cluster 2 HyperCG DMR	chr1	6246400	6246600	T2&T3 Union	ZF-SssI -/-	Cluster 3 HyperCG DMR	chr1	4214800	4215000	T2&T3 Union	ZF-SssI -/-	Cluster 4 HyperCG DMR	chr3	11057200	11057400	T2&T3 Union	ZF-SssI +	Cluster 2 HyperCG DMR	chr1	4678600	4678800	T2&T3 Union	ZF-SssI +	Cluster 3 HyperCG DMR	chr1	2259200	2259400	T2&T3 Union	ZF-SssI +	Cluster 4 HyperCG DMR
[truncated: 47,050 more rows]
