# Supplementary material for: Ectopic targeting of CG DNA methylation in Arabidopsis with the bacterial SssI methyltransferase
Source: Nat Commun. 2021 May 25;12:3130. doi: 10.1038/s41467-021-23346-y (PMC8149686; doi:10.1038/s41467-021-23346-y)
Supplement: Supplementary file 4 — Supplementary Data 3 [file 41467_2021_23346_MOESM4_ESM.xlsx]

## Sheet: Suppl Data 3. ChIP-seq info.
Supplementary Data 3. ChIP-seq information and alignment summary. ChIP-seq libraries generated in this study, and their alignment and analysis summary.
Column Name	Description
Sample ID	The unique ID for ChIP-seq samples.
Sample	The genotype, generation ang replicate information for each ChIP-seq sample.
IP	The antibodies used for IP in the ChIP-seq experiments.
Genotype	The genotype information for each sample.
Raw data	Number of raw reads for each ChIP-seq sample.
Aligned reads	Number of reads that are aligned to the reference genome for each ChIP-seq sample.
Multi-mapped reads (suppressed)	Number of reads suppressed due to alignment to multiple loci.
Table S3. ChIP-seq data information.
Sample ID	Sample	IP	Genotype	Raw reads	Aligned reads	Multi-mapped reads (suppressed)
1	ChIP_FLAG_col	FLAG	Col-0	22729083	16439270(72.33%)	5185999(22.82%)
2	ChIP_FLAG_ZFSssI_line1	FLAG	ZF-SssI line 1	13622389	9899176(72.67%)	2821658(20.71%)
3	ChIP_FLAG_ZFSssI_line2	FLAG	ZF-SssI line 2	25703892	19091374(74.27%)	5673988(22.07%)
4	ChIP_H3K4me1_col	H3K4me1	Col-0	7467463	6900245(92.40%)	415147(5.56%)
5	ChIP_H3K4me1_ZFSssI_line1	H3K4me1	ZF-SssI line 1	9146794	8489917(92.82%)	501942(5.49%)
6	ChIP_H3K4me1_ZFSssI_line2	H3K4me1	ZF-SssI line 2	9850655	9059942(91.97%)	543377(5.52%)
7	ChIP_H3K4me3_col	H3K4me3	Col-0	9243294	8586615(92.90%)	395022(4.27%)
8	ChIP_H3K4me3_ZFSssI_line1	H3K4me3	ZF-SssI line 1	7828187	7337096(93.73%)	326367(4.17%)
9	ChIP_H3K4me3_ZFSssI_line2	H3K4me3	ZF-SssI line 2	10687696	9881298(92.45%)	583679(5.46%)
10	ChIP_H3K36me3_col	H3K36me3	Col-0	18347841	15387630(83.87%)	2503311(13.64%)
11	ChIP_H3K36me3_ZFSssI_line1	H3K36me3	ZF-SssI line 1	15790507	13088146(82.89%)	2264179(14.34%)
12	ChIP_H3K36me3_ZFSssI_line2	H3K36me3	ZF-SssI line 2	12607182	9467665(75.10%)	1771816(14.05%)
13	ChIP_H3_col	H3	Col-0	9580553	6613559(69.03%)	2537443(26.49%)
14	ChIP_H3_ZFSssI_line1	H3	ZF-SssI line 1	10456173	7453102(71.28%)	2709847(25.92%)
15	ChIP_H3_ZFSssI_line2	H3	ZF-SssI line 2	15396354	10728334(69.68%)	4247029(27.58%)
16	ChIP_H2A_col	H2A	Col-0	19210385	15253078(79.40%)	3314823(17.26%)
17	ChIP_H2A_ZFSssI_line1_rep1	H2A	ZF-SssI line 1	14937757	11930494(79.87%)	2543683(17.03%)
18	ChIP_H2A_ZFSssI_line2_rep1	H2A	ZF-SssI line 2	19888168	15374161(77.30%)	3840546(19.31%)
19	ChIP_H2AZ_col_rep1	H2AZ	Col-0	8086839	7377145(91.22%)	592112(7.32%)
20	ChIP_H2AZ_ZFSssI_line1	H2AZ	ZF-SssI line 1	9313007	8459846(90.84%)	697447(7.49%)
21	ChIP_H2AZ_ZFSssI_line2	H2AZ	ZF-SssI line 2	11190405	9986455(89.24%)	813263(7.27%)
22	ChIP_PanH3Ac_col	PanH3Ac	Col-0	18361292	14971988(81.54%)	2914599(15.87%)
23	ChIP_PanH3Ac_ZFSssI_line1	PanH3Ac	ZF-SssI line 1	19348497	15664063(80.96%)	3204007(16.56%)
24	ChIP_PanH3Ac_ZFSssI_line2	PanH3Ac	ZF-SssI line 2	24023206	20399766(84.92%)	3029661(12.61%)
25	ChIP_H2AZ_col_rep2	H2AZ	Col-0	33673791	16129089 (47.90%)	722058 (2.14%)
26	ChIP_H2AZ_ZFSssI_line1_rep2	H2AZ	ZF-SssI line 1	34703442	16637538 (47.94%)	736829 (2.12%)
27	ChIP_H2AZ_ZFSssI_line2_rep2	H2AZ	ZF-SssI line 2	41989085	18314534 (43.62%)	954027 (2.27%)
28	ChIP_H3K27me3_col	H3K27me3	Col-0	24134085	11495781(47.63%)	1913932 (7.93%)
29	ChIP_H3K27me3_ZFSssI_line1	H3K27me3	ZF-SssI line 1	28310214	13659781 (48.25%)	2203985 (7.79%)
30	ChIP_H3K27me3_ZFSssI_line2	H3K27me3	ZF-SssI line 2	21243174	9366946 (44.09%)	1689014 (7.95%)
