# Supplementary material for: Ectopic targeting of CG DNA methylation in Arabidopsis with the bacterial SssI methyltransferase
Source: Nat Commun. 2021 May 25;12:3130. doi: 10.1038/s41467-021-23346-y (PMC8149686; doi:10.1038/s41467-021-23346-y)
Supplement: Supplementary file 5 — Supplementary Data 4 [file 41467_2021_23346_MOESM5_ESM.xlsx]

## Sheet: Suppl Data 4. ATAC-seq info.
Supplementary Data 4. ATAC-seq information and alignment summary. ATAC-seq libraries generated in this study, and their alignment and analysis summary.
Column Name	Description
Sample ID	The unique ID for ATAC-seq samples.
Sample	The genotype, generation ang replicate information for each ATAC-seq sample.
Raw Reads	Number of raw reads for each ATAC-seq sample.
Aligned reads	Number of reads and percentage that are uniquely aligned to the reference genome for each ATAC-seq sample.
PCR duplicates	Number of reads and percentage of reads that are considered as PCR duplicates in each ATAC-seq sample.
Supplementary Data 4. ATAC-seq data information.
Sample ID	Sample	Raw data	Aligned reads	PCR duplicates
1	ATACseq_Col	83980077	12741103 (15.17%)	8109212(63.65%)
2	ATACseq_ZFSssI_line1	77130811	22313591 (28.93%)	12218142(54.76%)
3	ATACseq_ZFSssI_line2	46571103	9149260 (19.65%)	3270618(35.75%)
