# Supplementary material for: Ectopic targeting of CG DNA methylation in Arabidopsis with the bacterial SssI methyltransferase
Source: Nat Commun. 2021 May 25;12:3130. doi: 10.1038/s41467-021-23346-y (PMC8149686; doi:10.1038/s41467-021-23346-y)
Supplement: Supplementary file 6 — Supplementary Data 5 [file 41467_2021_23346_MOESM6_ESM.xlsx]

## Sheet: Suppl Data 5. RNA-seq info.
Supplementary Data 5. RNA-seq information and alignment summary. RNA-seq libraries generated in this study, and their alignment and analysis summary.
Column Name	Description
Sample ID	The unique ID for RNA-seq samples.
Sample	The genotype, generation ang replicate information for each RNA-seq sample.
Raw Reads	Number of raw reads for each RNA-seq sample.
Uniquely mapped reads	Number of reads that are uniquely aligned to the reference genome for each RNA-seq sample.
Uniquely mapped reads%	Percentage of reads that are uniquely aligned to the reference genome for each RNA-seq sample.
Supplementary Data 5. RNA-seq data information.
Sample ID	Sample	Raw data	Uniquely mapped reads	Uniquely mapped reads%
1	RNAseq_col_for_T2_T3_rep1	13881171	13429900	0.9675
2	RNAseq_col_for_T2_T3_rep2	15617044	15121816	0.9683
3	RNAseq_col_for_T2_T3_rep3	13587083	13174402	0.9696
4	RNAseq_col_for_T2_T3_rep4	27258311	26392024	0.9682
5	RNAseq_ZFSssI_T2_line2_minus_rep1	9856611	9473480	0.9611
6	RNAseq_ZFSssI_T2_line2_minus_rep2	14719658	14187868	0.9639
7	RNAseq_ZFSssI_T2_line2_minus_rep3	12103559	11686652	0.9656
8	RNAseq_ZFSssI_T2_line2_minus_rep4	16101877	15539573	0.9651
9	RNAseq_ZFSssI_T2_line1_minus_rep1	16349565	15738965	0.9627
10	RNAseq_ZFSssI_T2_line1_minus_rep2	20032367	19431120	0.97
11	RNAseq_ZFSssI_T2_line1_minus_rep3	17291264	16845011	0.9742
12	RNAseq_ZFSssI_T2_line1_minus_rep4	15175167	14792452	0.9748
13	RNAseq_ZFSssI_T3_line2_minus_rep1	15911374	15476368	0.9727
14	RNAseq_ZFSssI_T3_line2_minus_rep2	13152727	12857560	0.9776
15	RNAseq_ZFSssI_T3_line2_minus_rep3	13456517	13142185	0.9766
16	RNAseq_ZFSssI_T3_line2_minus_rep4	13477282	13126885	0.974
18	RNAseq_ZFSssI_T3_line1_minus_rep1	31455899	30464952	0.9685
19	RNAseq_ZFSssI_T3_line1_minus_rep2	30344830	29316409	0.9661
1	RNAseq_ZFSssI_T3_line1_minus_rep3	16177731	15373819	0.9503
2	RNAseq_ZFSssI_T3_line1_minus_rep4	11429836	10957913	0.9587
3	RNAseq_ZFSssI_T2_line2_plus_rep1	5152165	4771645	0.9261
4	RNAseq_ZFSssI_T2_line2_plus_rep2	6719734	6432435	0.9572
5	RNAseq_ZFSssI_T2_line2_plus_rep3	6861448	6483357	0.9449
6	RNAseq_ZFSssI_T2_line2_plus_rep4	7699967	7282668	0.9458
7	RNAseq_ZFSssI_T3_line2_plus_rep1	8569328	8339174	0.9731
8	RNAseq_ZFSssI_T3_line2_plus_rep2	15764476	15241547	0.9668
9	RNAseq_ZFSssI_T3_line2_plus_rep3	8050726	7794223	0.9681
10	RNAseq_ZFSssI_T3_line2_plus_rep4	8598693	8327365	0.9684
11	RNAseq_ZFSssI_T2_line1_plus_rep1	22499711	21782404	0.9681
13	RNAseq_ZFSssI_T2_line1_plus_rep2	7501155	7204275	0.9604
14	RNAseq_ZFSssI_T2_line1_plus_rep3	8795463	8461478	0.962
15	RNAseq_ZFSssI_T3_line1_plus_rep1	6252614	6011578	0.9615
16	RNAseq_ZFSssI_T3_line1_plus_rep2	62858072	60246084	0.9584
18	RNAseq_ZFSssI_T3_line1_plus_rep3	77698387	74900294	0.964
19	RNAseq_ZFSssI_T3_line1_plus_rep4	48692106	46688171	0.9588
