# Supplementary material for: Ectopic targeting of CG DNA methylation in Arabidopsis with the bacterial SssI methyltransferase
Source: Nat Commun. 2021 May 25;12:3130. doi: 10.1038/s41467-021-23346-y (PMC8149686; doi:10.1038/s41467-021-23346-y)
Supplement: Supplementary file 7 — Supplementary Data 6 [file 41467_2021_23346_MOESM7_ESM.xlsx]

## Sheet: Suppl Data 6. DEG list.
Supplementary Data 6. Up- and down-regulated DEGs list in ZF-SssI + and ZF-SssI -. Up- or down-regulated differential expressed genes in ZF-SssI + or ZF-SssI - compared with Col-0.
Column Name	Description
Up-regulated DEG in ZF-SssI - (Uion set)	The union set genes of up-regualted DEG in ZF-SssI - compared to Col-0.
Up-regulated DEGs in ZF-SssI + (Union set)	The union set genes of up-regualted DEG in ZF-SssI + compared to Col-0.
Up-regulated DEGs in ZF-SssI + (Intersection)	The intersections of genes for up-regualted DEG in ZF-SssI + compared to Col-0.
Down-regulated DEGs in ZF-SssI - (Intersection)	The intersections of genes for down-regualted DEG in ZF-SssI - compared to Col-0.
Down-regulated DEGs in ZF-SssI - (Union set)	The union set genes of down-regualted DEG in ZF-SssI - compared to Col-0.
Down-regulated DEGs in ZF-SssI + (Intersection)	The intersections of genes for down-regualted DEG in ZF-SssI + compared to Col-0.
Down-regulated DEGs in ZF-SssI + (Union set)	The union set genes of down-regualted DEG in ZF-SssI + compared to Col-0.
Table S6. Up- and down-regulated DEGs list in ZF-SssI + and ZF-SssI -.
Up-regulated DEGs in ZF-SssI + (union set)	Down-regulated DEGs in ZF-SssI + (union set)	Up-regulated DEG in ZF-SssI - (union set)	Down-regulated DEGs in ZF-SssI - (union set)	Up-regulated DEGs in ZF-SssI + (intersection)	Down-regulated DEGs in ZF-SssI + (intersection)	Down-regulated DEGs in ZF-SssI - (intersection)
AT5G01040	AT5G01380	AT5G01640	AT5G04370	AT5G07030	AT5G04370	AT5G11410
AT5G01170	AT5G01520	AT5G05380	AT5G05365	AT5G10750	AT5G06870	AT4G22470
AT5G01215	AT5G01550	AT5G06760	AT5G11410	AT5G13930	AT5G10946	AT3G16420
AT5G01330	AT5G01610	AT5G17090	AT5G13330	AT5G17030	AT5G11410	AT3G18550
AT5G01410	AT5G01700	AT5G17540	AT5G18270	AT5G17050	AT5G19230	AT3G24982
AT5G01530	AT5G02020	AT5G19570	AT5G19110	AT5G17540	AT5G38280	AT3G27400
AT5G01595	AT5G02110	AT5G20330	AT5G22520	AT5G20740	AT5G43420	AT2G18050
AT5G01790	AT5G02170	AT5G20670	AT5G22610	AT5G24570	AT4G14370	AT2G33020
AT5G01840	AT5G02180	AT5G20790	AT5G23510	AT5G55250	AT4G22470	AT2G41480
AT5G01870	AT5G02390	AT5G24570	AT5G35480	AT5G58400	AT4G27450	AT1G70130
AT5G01880	AT5G02660	AT5G24655	AT5G35490	AT5G67190	AT4G36740
AT5G01890	AT5G02720	AT5G26582	AT5G35935	AT4G14690	AT3G06435
AT5G02140	AT5G02930	AT5G28635	AT5G38240	AT4G25760	AT3G15950
AT5G02220	AT5G03690	AT5G34795	AT5G38740	AT4G27310	AT3G16420
AT5G02380	AT5G03760	AT5G38760	AT5G43420	AT4G38740	AT3G18550
AT5G02490	AT5G03820	AT5G45640	AT5G44820	AT3G04230	AT3G20220
AT5G02750	AT5G04080	AT5G48100	AT5G45095	AT3G22840	AT3G20395
AT5G03285	AT5G04180	AT5G50200	AT5G60270	AT3G27270	AT3G20760
AT5G03350	AT5G04200	AT5G53820	AT5G66250	AT3G27660	AT3G24982
AT5G03545	AT5G04347	AT5G58400	AT5G67390	AT3G27809	AT3G27400
AT5G04280	AT5G04370	AT5G62865	AT4G05100	AT3G48510	AT3G44560
AT5G04310	AT5G05070	AT5G67190	AT4G13554	AT3G51240	AT3G47210
AT5G04470	AT5G05340	AT5G67265	AT4G18170	AT3G53010	AT3G47875
AT5G04660	AT5G05410	AT4G01470	AT4G19000	AT3G53980	AT3G50770
AT5G05380	AT5G06170	AT4G11720	AT4G22470	AT3G57500	AT3G56000
AT5G05710	AT5G06278	AT4G13230	AT4G23260	AT3G59840	AT3G59210
AT5G05810	AT5G06720	AT4G13560	AT4G31690	AT3G61920	AT3G60140
AT5G05840	AT5G06730	AT4G14690	AT4G33467	AT3G63200	AT3G61898
AT5G05945	AT5G06860	AT4G16160	AT4G35690	AT2G01080	AT2G07699
AT5G06250	AT5G06870	AT4G17505	AT4G37150	AT2G05070	AT2G15760
AT5G06270	AT5G07100	AT4G20630	AT3G01420	AT2G18480	AT2G18050
AT5G06380	AT5G07170	AT4G20670	AT3G02885	AT2G21330	AT2G22770
AT5G06510	AT5G07410	AT4G20700	AT3G04220	AT2G34420	AT2G33020
AT5G06650	AT5G07430	AT4G20710	AT3G06435	AT2G34430	AT2G34930
AT5G07030	AT5G07571	AT4G29340	AT3G08750	AT2G35345	AT2G43510
AT5G07110	AT5G08240	AT4G32205	AT3G09940	AT2G37530	AT1G31173
AT5G07510	AT5G09280	AT4G35160	AT3G10430	AT2G38530	AT1G61810
AT5G07960	AT5G09370	AT4G36600	AT3G10450	AT2G46160	AT1G68290
AT5G07990	AT5G09430	AT4G37400	AT3G16420	AT2G47780	AT1G70130
AT5G08330	AT5G09530	AT4G37409	AT3G18550	AT1G01250	AT1G74453
AT5G08640	AT5G09550	AT4G38000	AT3G21770	AT1G06000	AT1G75163
AT5G09470	AT5G09670	AT3G01020	AT3G22930	AT1G08250
AT5G09730	AT5G09710	AT3G01328	AT3G23110	AT1G09200
AT5G09750	AT5G09910	AT3G01345	AT3G24982	AT1G11700
AT5G09970	AT5G10090	AT3G04230	AT3G25770	AT1G14490
AT5G10400	AT5G10260	AT3G08560	AT3G27400	AT1G14687
AT5G10430	AT5G10500	AT3G10100	AT3G28600	AT1G15820
AT5G10700	AT5G10625	AT3G13270	AT3G29000	AT1G20823
AT5G10750	AT5G10650	AT3G14760	AT3G32925	AT1G29910
AT5G10830	AT5G10660	AT3G15280	AT3G44550	AT1G29920
AT5G10850	AT5G10946	AT3G18570	AT3G44560	AT1G48100
AT5G11260	AT5G11140	AT3G19090	AT3G44860	AT1G49780
AT5G11320	AT5G11210	AT3G20865	AT3G45130	AT1G53480
AT5G11550	AT5G11410	AT3G21945	AT3G49120	AT1G53490
AT5G11590	AT5G12000	AT3G21985	AT3G50760	AT1G54120
AT5G11620	AT5G12180	AT3G21990	AT3G59210	AT1G61930
AT5G11770	AT5G12340	AT3G27416	AT2G05914	AT1G64500
AT5G11930	AT5G12960	AT3G27809	AT2G06845	AT1G64780
AT5G11990	AT5G13080	AT3G28780	AT2G14560	AT1G76610
AT5G12110	AT5G13150	AT3G28840	AT2G15080	AT1G80130
AT5G13930	AT5G13220	AT3G29040	AT2G18050	AT1G80760
AT5G14105	AT5G13330	AT3G42658	AT2G20142
AT5G14330	AT5G13350	AT3G43833	AT2G24850
AT5G14565	AT5G14180	AT3G44042	AT2G31865
AT5G14570	AT5G14470	AT3G46270	AT2G32680
AT5G14690	AT5G14480	AT3G49300	AT2G33020
AT5G14840	AT5G14602	AT3G51060	AT2G34930
AT5G14920	AT5G14670	AT3G52270	AT2G41480
AT5G14980	AT5G14890	AT3G62960	AT2G43510
AT5G15960	AT5G14990	AT3G63390	AT1G12010
AT5G15970	AT5G15022	AT2G01770	AT1G13650
AT5G16200	AT5G15030	AT2G02850	AT1G13750
AT5G16230	AT5G15040	AT2G05025	AT1G14250
AT5G17030	AT5G15110	AT2G18340	AT1G17600
AT5G17040	AT5G15140	AT2G18480	AT1G17610
AT5G17050	AT5G15430	AT2G19770	AT1G21310
AT5G17540	AT5G15500	AT2G23060	AT1G21910
AT5G17810	AT5G15600	AT2G25890	AT1G22340
AT5G18380	AT5G16020	AT2G28190	AT1G23850
AT5G18690	AT5G16100	AT2G29790	AT1G25340
AT5G18810	AT5G16110	AT2G31425	AT1G32960
AT5G18930	AT5G16410	AT2G31985	AT1G33790
AT5G19290	AT5G16480	AT2G34700	AT1G35710
AT5G19570	AT5G16500	AT2G36695	AT1G53903
AT5G20330	AT5G16540	AT2G40995	AT1G61610
AT5G20635	AT5G17300	AT2G43610	AT1G61667
AT5G20650	AT5G17400	AT2G44925	AT1G63350
AT5G20670	AT5G17680	AT2G45610	AT1G67105
AT5G20740	AT5G18130	AT2G46160	AT1G67640
AT5G20885	AT5G18270	AT1G01250	AT1G70080
AT5G22630	AT5G18470	AT1G01390	AT1G70130
AT5G23020	AT5G18510	AT1G02040	AT1G77640
AT5G23530	AT5G18910	AT1G03120	AT5G55050
AT5G23730	AT5G19230	AT1G04000	AT2G15760
AT5G23950	AT5G19360	AT1G06830	AT2G41800
AT5G24155	AT5G19473	AT1G08170	AT1G19540
AT5G24570	AT5G19580	AT1G08440	AT5G01380
AT5G24580	AT5G19600	AT1G09200	AT5G01530
AT5G25450	AT5G20100	AT1G11700	AT5G01750
AT5G25610	AT5G20225	AT1G19890	AT5G01830
AT5G25940	AT5G20230	AT1G32250	AT5G03285
AT5G26230	AT5G20250	AT1G43145	AT5G03810
AT5G26270	AT5G20390	AT1G47395	AT5G04310
AT5G26330	AT5G20410	AT1G47990	AT5G04330
AT5G26582	AT5G20690	AT1G48590	AT5G05380
AT5G26790	AT5G21080	AT1G52120	AT5G07040
AT5G26960	AT5G22260	AT1G52680	AT5G07130
AT5G27420	AT5G22300	AT1G53480	AT5G07690
AT5G28430	AT5G22610	AT1G53490	AT5G10750
AT5G28490	AT5G22920	AT1G54860	AT5G10760
AT5G28640	AT5G23160	AT1G54870	AT5G10830
AT5G34871	AT5G23270	AT1G63060	AT5G11242
AT5G35732	AT5G23350	AT1G71690	AT5G11990
AT5G36910	AT5G23660	AT1G71870	AT5G12010
AT5G37660	AT5G24105	AT1G71880	AT5G12420
AT5G37940	AT5G24240	AT1G72100	AT5G13380
AT5G37980	AT5G24560	AT1G75810	AT5G14180
AT5G38000	AT5G24880	AT1G77200	AT5G14565
AT5G38383	AT5G24940	AT1G78400	AT5G14920
AT5G39760	AT5G25120	AT1G79250	AT5G14980
AT5G40150	AT5G25130	AT5G21940	AT5G16080
AT5G40800	AT5G25140	AT5G56550	AT5G16570
AT5G41380	AT5G25340	AT5G61440	AT5G17523
AT5G41460	AT5G25430	AT4G03510	AT5G17980
AT5G41471	AT5G25530	AT3G49270	AT5G18430
AT5G41835	AT5G25550	AT2G20670	AT5G19290
AT5G41850	AT5G25910	AT2G40960	AT5G20740
AT5G41860	AT5G26060	AT1G28305	AT5G20940
AT5G42092	AT5G26100	AT1G49200	AT5G22200
AT5G42100	AT5G26150	AT1G64235	AT5G23010
AT5G42200	AT5G26340	AT1G72460	AT5G23730
AT5G42720	AT5G26692	AT1G73540	AT5G23790
AT5G43390	AT5G26717	AT5G03552	AT5G24155
AT5G44210	AT5G26700	AT5G04347	AT5G24160
AT5G44500	AT5G27350	AT5G07225	AT5G26100
AT5G44570	AT5G27870	AT5G08315	AT5G26960
AT5G44620	AT5G28510	AT5G14602	AT5G28237
AT5G46730	AT5G28646	AT5G15022	AT5G28430
AT5G46830	AT5G28680	AT5G18403	AT5G28450
AT5G47500	AT5G28690	AT5G18407	AT5G35380
AT5G47550	AT5G28710	AT5G19172	AT5G35735
AT5G47570	AT5G28888	AT5G22670	AT5G38420
AT5G47590	AT5G28970	AT5G23035	AT5G38430
AT5G47600	AT5G35110	AT5G23212	AT5G39000
AT5G47700	AT5G35370	AT5G27238	AT5G39130
AT5G48170	AT5G35380	AT5G27495	AT5G39580
AT5G48485	AT5G35390	AT5G34883	AT5G41920
AT5G48940	AT5G35935	AT5G34905	AT5G42720
AT5G49560	AT5G36260	AT5G35405	AT5G44550
AT5G51330	AT5G36500	AT5G35575	AT5G44569
AT5G51440	AT5G38280	AT5G36296	AT5G47810
AT5G51610	AT5G38390	AT5G36360	AT5G48170
AT5G52160	AT5G38393	AT5G36500	AT5G49310
AT5G52600	AT5G38435	AT5G36520	AT5G50360
AT5G52650	AT5G38440	AT5G36530	AT5G51210
AT5G52940	AT5G38710	AT5G36662	AT5G52570
AT5G53230	AT5G38850	AT5G37860	AT5G53250
AT5G53240	AT5G39080	AT5G38383	AT5G53370
AT5G53895	AT5G39190	AT5G38393	AT5G56880
AT5G53902	AT5G39290	AT5G38396	AT5G58070
AT5G53950	AT5G39400	AT5G39365	AT5G58390
AT5G54075	AT5G39420	AT5G39532	AT5G58500
AT5G54550	AT5G39493	AT5G40630	AT5G59820
AT5G54660	AT5G39520	AT5G41380	AT5G60470
AT5G55180	AT5G39580	AT5G42232	AT5G60490
AT5G55250	AT5G39610	AT5G42567	AT5G60660
AT5G55270	AT5G39650	AT5G42955	AT5G61180
AT5G55450	AT5G39860	AT5G43285	AT5G61850
AT5G56368	AT5G39865	AT5G43513	AT5G61890
AT5G57080	AT5G39880	AT5G43516	AT5G62350
AT5G57290	AT5G40155	AT5G43518	AT5G62730
AT5G57370	AT5G40170	AT5G43525	AT5G62865
AT5G57420	AT5G40450	AT5G47300	AT5G63195
AT5G58390	AT5G40620	AT5G48605	AT5G63590
AT5G58400	AT5G40690	AT5G49615	AT5G64130
AT5G58500	AT5G40720	AT5G50423	AT5G64260
AT5G59120	AT5G41040	AT5G53635	AT5G66040
AT5G59220	AT5G41310	AT5G56380	AT5G66280
AT5G59613	AT5G41730	AT5G56810	AT5G66400
AT5G59950	AT5G41780	AT5G57887	AT5G66570
AT5G59970	AT5G42010	AT5G58412	AT5G66940
AT5G60670	AT5G42170	AT5G59640	AT5G67210
AT5G61170	AT5G42180	AT5G60130	AT5G67300
AT5G61850	AT5G42340	AT5G60380	AT5G67350
AT5G62065	AT5G42490	AT5G60945	AT5G67510
AT5G62160	AT5G43180	AT5G63063	AT4G00360
AT5G62210	AT5G43185	AT4G00467	AT4G01470
AT5G62720	AT5G43300	AT4G03270	AT4G01490
AT5G62730	AT5G43420	AT4G03350	AT4G01850
AT5G62865	AT5G43450	AT4G04590	AT4G03965
AT5G63090	AT5G43570	AT4G08025	AT4G04925
AT5G63660	AT5G43580	AT4G08093	AT4G08870
AT5G63690	AT5G44005	AT4G08869	AT4G09030
AT5G64060	AT5G44380	AT4G08875	AT4G12730
AT5G64200	AT5G44640	AT4G09153	AT4G15490
AT5G64310	AT5G45310	AT4G09462	AT4G15800
AT5G64350	AT5G45340	AT4G09465	AT4G16160
AT5G64400	AT5G45810	AT4G09466	AT4G16540
AT5G64810	AT5G45820	AT4G10595	AT4G16720
AT5G65080	AT5G45840	AT4G11653	AT4G17030
AT5G65230	AT5G45875	AT4G11690	AT4G17070
AT5G65360	AT5G45880	AT4G12930	AT4G20730
AT5G65390	AT5G45890	AT4G13261	AT4G21680
AT5G65410	AT5G46080	AT4G14276	AT4G21850
AT5G65520	AT5G46200	AT4G15053	AT4G22530
AT5G65683	AT5G46330	AT4G17713	AT4G22560
AT5G65990	AT5G46590	AT4G18770	AT4G23410
AT5G66010	AT5G46650	AT4G20230	AT4G23600
AT5G66200	AT5G46770	AT4G20800	AT4G24110
AT5G66280	AT5G46780	AT4G23770	AT4G25225
AT5G66320	AT5G46871	AT4G24974	AT4G25810
AT5G66330	AT5G46874	AT4G24975	AT4G26530
AT5G66350	AT5G46970	AT4G29850	AT4G27460
AT5G66570	AT5G46990	AT4G32717	AT4G27970
AT5G66580	AT5G47000	AT3G01030	AT4G28660
AT5G66590	AT5G47240	AT3G02832	AT4G28990
AT5G66690	AT5G47350	AT3G09385	AT4G29020
AT5G66940	AT5G47470	AT3G09863	AT4G29150
AT5G67190	AT5G47540	AT3G14820	AT4G29570
AT5G67420	AT5G48140	AT3G16590	AT4G29610
AT5G67450	AT5G48375	AT3G17080	AT4G32200
AT5G67510	AT5G48410	AT3G17290	AT4G32870
AT4G00030	AT5G48543	AT3G18330	AT4G33020
AT4G00040	AT5G48560	AT3G21020	AT4G33560
AT4G00120	AT5G49360	AT3G21805	AT4G33930
AT4G00150	AT5G49690	AT3G22650	AT4G33985
AT4G00165	AT5G49730	AT3G22880	AT4G34970
AT4G00180	AT5G49780	AT3G23725	AT4G36020
AT4G00220	AT5G49850	AT3G25930	AT4G36670
AT4G00230	AT5G49920	AT3G29797	AT4G36740
AT4G00360	AT5G50030	AT3G30247	AT4G37410
AT4G00695	AT5G50260	AT3G30383	AT4G37432
AT4G00770	AT5G50600	AT3G33528	AT4G37450
AT4G00810	AT5G50830	AT3G42305	AT4G38210
AT4G00820	AT5G51030	AT3G42473	AT4G38225
AT4G00872	AT5G52050	AT3G44115	AT4G38970
AT4G01200	AT5G52270	AT3G44757	AT4G39720
AT4G01500	AT5G52360	AT3G44798	AT4G39830
AT4G01525	AT5G52570	AT3G49860	AT4G39940
AT4G02465	AT5G52990	AT3G52957	AT4G39950
AT4G02960	AT5G53250	AT3G55252	AT3G01080
AT4G03350	AT5G53320	AT3G55254	AT3G01950
AT4G03610	AT5G53592	AT3G57840	AT3G02000
AT4G03965	AT5G53730	AT3G57850	AT3G02080
AT4G04590	AT5G54095	AT3G63088	AT3G03190
AT4G04925	AT5G54130	AT2G02610	AT3G03272
AT4G05070	AT5G54148	AT2G02640	AT3G03480
AT4G05380	AT5G54190	AT2G04037	AT3G04000
AT4G08570	AT5G54230	AT2G04810	AT3G04230
AT4G08685	AT5G54240	AT2G05632	AT3G05960
AT4G08910	AT5G54300	AT2G05960	AT3G06890
AT4G08991	AT5G54510	AT2G06090	AT3G08900
AT4G09030	AT5G54560	AT2G10560	AT3G08940
AT4G09490	AT5G54780	AT2G12465	AT3G10590
AT4G10380	AT5G55020	AT2G12475	AT3G12143
AT4G10630	AT5G55050	AT2G14378	AT3G12470
AT4G10695	AT5G55490	AT2G15640	AT3G12490
AT4G10750	AT5G55930	AT2G16016	AT3G13400
AT4G10810	AT5G55980	AT2G16535	AT3G13650
AT4G11190	AT5G56160	AT2G17090	AT3G13662
AT4G11290	AT5G56550	AT2G20070	AT3G14060
AT4G11300	AT5G56640	AT2G20660	AT3G14440
AT4G11320	AT5G56750	AT2G20722	AT3G15310
AT4G11911	AT5G56795	AT2G21655	AT3G15720
AT4G12730	AT5G56870	AT2G23142	AT3G16400
AT4G12800	AT5G57190	AT2G24205	AT3G16410
AT4G13505	AT5G57200	AT2G27402	AT3G16510
AT4G13510	AT5G57320	AT2G31215	AT3G16570
AT4G13600	AT5G57340	AT2G31720	AT3G16720
AT4G13615	AT5G57480	AT2G34270	AT3G17130
AT4G13680	AT5G57520	AT2G35250	AT3G17820
AT4G14440	AT5G57550	AT2G36307	AT3G18230
AT4G14465	AT5G57690	AT2G37555	AT3G18490
AT4G14690	AT5G57735	AT2G38255	AT3G19430
AT4G14723	AT5G58050	AT2G41580	AT3G19710
AT4G14830	AT5G58170	AT2G42460	AT3G22100
AT4G15070	AT5G58820	AT2G44000	AT3G22120
AT4G15160	AT5G58840	AT1G02160	AT3G22121
AT4G15360	AT5G58880	AT1G03670	AT3G22142
AT4G15410	AT5G59080	AT1G08670	AT3G22160
AT4G15800	AT5G59090	AT1G11112	AT3G22560
AT4G16240	AT5G59370	AT1G11362	AT3G22620
AT4G16265	AT5G59510	AT1G14080	AT3G22820
AT4G16380	AT5G59845	AT1G16620	AT3G25180
AT4G16490	AT5G60010	AT1G16635	AT3G27025
AT4G16540	AT5G60615	AT1G26795	AT3G28290
AT4G16560	AT5G60740	AT1G28306	AT3G28915
AT4G16720	AT5G61280	AT1G28335	AT3G41762
AT4G16980	AT5G61360	AT1G31530	AT3G41979
AT4G17310	AT5G61605	AT1G32375	AT3G42960
AT4G17340	AT5G61680	AT1G35540	AT3G44300
AT4G17390	AT5G61690	AT1G36105	AT3G44720
AT4G17440	AT5G61700	AT1G36920	AT3G45060
AT4G17760	AT5G61710	AT1G44180	AT3G46230
AT4G17800	AT5G61720	AT1G45211	AT3G46780
AT4G17914	AT5G61730	AT1G45221	AT3G47380
AT4G18510	AT5G62165	AT1G45225	AT3G50560
AT4G18670	AT5G62240	AT1G45227	AT3G50820
AT4G19030	AT5G62250	AT1G47450	AT3G51190
AT4G19460	AT5G62360	AT1G48422	AT3G52000
AT4G20440	AT5G62400	AT1G50325	AT3G52930
AT4G20730	AT5G62750	AT1G53542	AT3G53720
AT4G21740	AT5G62850	AT1G57550	AT3G53950
AT4G21960	AT5G63170	AT1G57760	AT3G54890
AT4G22250	AT5G63720	AT1G58400	AT3G55390
AT4G22530	AT5G64110	AT1G62690	AT3G55970
AT4G22550	AT5G64120	AT1G66235	AT3G56810
AT4G22560	AT5G64190	AT1G70400	AT3G57960
AT4G22770	AT5G64450	AT1G77530	AT3G59220
AT4G23240	AT5G64510	AT5G01170	AT3G60010
AT4G23670	AT5G64690	AT5G01200	AT3G60140
AT4G23680	AT5G64790	AT5G01215	AT3G60245
AT4G23960	AT5G65140	AT5G01410	AT3G60490
AT4G24026	AT5G65210	AT5G01530	AT3G60530
AT4G24080	AT5G65530	AT5G01595	AT3G61470
AT4G24180	AT5G65870	AT5G01740	AT3G61820
AT4G24265	AT5G67080	AT5G01820	AT3G62780
AT4G24570	AT5G67480	AT5G01880	AT3G62820
AT4G24805	AT4G00350	AT5G02550	AT3G63220
AT4G25330	AT4G01360	AT5G03285	AT3G63540
AT4G25480	AT4G01575	AT5G04470	AT2G01008
AT4G25630	AT4G01600	AT5G04660	AT2G01020
AT4G25740	AT4G01760	AT5G04770	AT2G01140
AT4G25760	AT4G02005	AT5G05250	AT2G01170
AT4G25890	AT4G02280	AT5G05440	AT2G01610
AT4G25980	AT4G02380	AT5G05710	AT2G03540
AT4G26055	AT4G02650	AT5G06250	AT2G04670
AT4G26220	AT4G03290	AT5G06270	AT2G05380
AT4G26520	AT4G03460	AT5G07030	AT2G07674
AT4G27170	AT4G03620	AT5G07110	AT2G07676
AT4G27230	AT4G03945	AT5G07230	AT2G09990
AT4G27270	AT4G03981	AT5G07420	AT2G10410
AT4G27310	AT4G04077	AT5G09730	AT2G10608
AT4G27520	AT4G04490	AT5G09750	AT2G12190
AT4G28180	AT4G04930	AT5G10700	AT2G12460
AT4G28250	AT4G04980	AT5G10750	AT2G14900
AT4G28310	AT4G05330	AT5G10830	AT2G16130
AT4G28330	AT4G05550	AT5G11550	AT2G17120
AT4G28500	AT4G05590	AT5G11590	AT2G17180
AT4G28720	AT4G07810	AT5G11620	AT2G17860
AT4G28750	AT4G07960	AT5G11990	AT2G18020
AT4G28780	AT4G08300	AT5G13930	AT2G18550
AT4G28790	AT4G09465	AT5G14105	AT2G19570
AT4G28800	AT4G09760	AT5G14130	AT2G19572
AT4G28990	AT4G09984	AT5G14380	AT2G19970
AT4G29020	AT4G10010	AT5G14570	AT2G19990
AT4G29030	AT4G10507	AT5G14830	AT2G20825
AT4G29110	AT4G10910	AT5G14980	AT2G21040
AT4G29150	AT4G11030	AT5G15960	AT2G21330
AT4G29350	AT4G11470	AT5G15970	AT2G21490
AT4G29390	AT4G11650	AT5G16080	AT2G22330
AT4G29610	AT4G11760	AT5G16200	AT2G23130
AT4G29830	AT4G11810	AT5G17030	AT2G23560
AT4G30067	AT4G11910	AT5G17040	AT2G23770
AT4G30250	AT4G12530	AT5G17050	AT2G25200
AT4G30980	AT4G12860	AT5G18380	AT2G25810
AT4G31190	AT4G12917	AT5G18930	AT2G25890
AT4G31580	AT4G13075	AT5G19290	AT2G26650
AT4G31805	AT4G13240	AT5G20740	AT2G28426
AT4G31840	AT4G13450	AT5G20820	AT2G28570
AT4G31985	AT4G13554	AT5G20885	AT2G30140
AT4G32200	AT4G13960	AT5G22200	AT2G30860
AT4G32208	AT4G14315	AT5G22630	AT2G31141
AT4G32220	AT4G14368	AT5G23730	AT2G31910
AT4G32290	AT4G14370	AT5G23950	AT2G31985
AT4G32460	AT4G14548	AT5G24155	AT2G32220
AT4G32540	AT4G14785	AT5G24580	AT2G34140
AT4G32890	AT4G14810	AT5G26330	AT2G34420
AT4G32950	AT4G15100	AT5G26960	AT2G34430
AT4G33020	AT4G15250	AT5G27980	AT2G34490
AT4G33040	AT4G15530	AT5G28430	AT2G34830
AT4G34200	AT4G15610	AT5G28490	AT2G35585
AT4G34510	AT4G15650	AT5G34871	AT2G35910
AT4G34610	AT4G15660	AT5G35732	AT2G35945
AT4G34630	AT4G15690	AT5G37060	AT2G36080
AT4G34980	AT4G15750	AT5G37970	AT2G36120
AT4G35160	AT4G15760	AT5G38330	AT2G36950
AT4G35480	AT4G15765	AT5G38610	AT2G37180
AT4G35490	AT4G15980	AT5G40730	AT2G37340
AT4G36010	AT4G16000	AT5G41860	AT2G37580
AT4G36030	AT4G16008	AT5G42100	AT2G37900
AT4G36220	AT4G16730	AT5G44210	AT2G38230
AT4G36240	AT4G16745	AT5G44260	AT2G38860
AT4G36620	AT4G17210	AT5G46830	AT2G39730
AT4G36830	AT4G18170	AT5G47500	AT2G40100
AT4G36870	AT4G18190	AT5G47550	AT2G40230
AT4G37240	AT4G18210	AT5G47560	AT2G40510
AT4G37400	AT4G18340	AT5G47570	AT2G40590
AT4G37432	AT4G18350	AT5G48170	AT2G40890
AT4G37450	AT4G18395	AT5G49130	AT2G41410
AT4G37470	AT4G18422	AT5G49560	AT2G42247
AT4G37580	AT4G18425	AT5G51210	AT2G43540
AT4G37650	AT4G18596	AT5G52310	AT2G43620
AT4G37660	AT4G18640	AT5G53902	AT2G44810
AT4G37830	AT4G18700	AT5G55250	AT2G44840
AT4G37980	AT4G18790	AT5G57080	AT2G44940
AT4G38000	AT4G18980	AT5G57290	AT2G45680
AT4G38150	AT4G18990	AT5G59120	AT2G45940
AT4G38210	AT4G19038	AT5G59220	AT2G46735
AT4G38215	AT4G19420	AT5G60070	AT2G47110
AT4G38220	AT4G19905	AT5G62720	AT2G47180
AT4G38260	AT4G20160	AT5G62730	AT2G47550
AT4G38300	AT4G20630	AT5G63090	AT2G47770
AT4G38340	AT4G20650	AT5G64400	AT2G48010
AT4G38460	AT4G20710	AT5G64750	AT1G01180
AT4G38520	AT4G21390	AT5G65300	AT1G01620
AT4G38530	AT4G21490	AT5G65520	AT1G02040
AT4G38550	AT4G21680	AT5G65990	AT1G02050
AT4G38580	AT4G22470	AT5G66200	AT1G03120
AT4G38660	AT4G22545	AT5G66280	AT1G04260
AT4G38680	AT4G23450	AT5G66320	AT1G04800
AT4G38700	AT4G24040	AT5G66400	AT1G05100
AT4G38740	AT4G24170	AT5G67020	AT1G05420
AT4G38770	AT4G25000	AT5G67510	AT1G06002
AT4G38970	AT4G25780	AT4G00030	AT1G07090
AT4G39130	AT4G25810	AT4G00150	AT1G07260
AT4G39200	AT4G26260	AT4G00220	AT1G07350
AT4G39260	AT4G26288	AT4G00360	AT1G07725
AT4G39340	AT4G26470	AT4G02250	AT1G07890
AT4G39700	AT4G26770	AT4G04925	AT1G07920
AT4G39730	AT4G26930	AT4G05070	AT1G07930
AT4G39880	AT4G27110	AT4G10750	AT1G08050
AT4G39940	AT4G27450	AT4G10810	AT1G08115
AT4G40070	AT4G27580	AT4G12800	AT1G08250
AT3G01345	AT4G27790	AT4G13600	AT1G09400
AT3G01430	AT4G27970	AT4G13615	AT1G09590
AT3G01570	AT4G28000	AT4G14090	AT1G09690
AT3G01600	AT4G28040	AT4G14440	AT1G09750
AT3G02000	AT4G28085	AT4G14830	AT1G09970
AT3G02190	AT4G28088	AT4G15120	AT1G11260
AT3G02550	AT4G28280	AT4G15160	AT1G11580
AT3G02620	AT4G28556	AT4G15460	AT1G11785
AT3G03150	AT4G28670	AT4G15800	AT1G14120
AT3G03160	AT4G29305	AT4G17340	AT1G14780
AT3G03341	AT4G29450	AT4G17800	AT1G15000
AT3G03450	AT4G29460	AT4G18610	AT1G15125
AT3G03670	AT4G29658	AT4G19980	AT1G15405
AT3G03920	AT4G30270	AT4G20440	AT1G15820
AT3G04050	AT4G30280	AT4G20730	AT1G15830
AT3G04230	AT4G30290	AT4G23496	AT1G16410
AT3G04800	AT4G30430	AT4G24026	AT1G17380
AT3G04880	AT4G30770	AT4G24080	AT1G17620
AT3G05480	AT4G31110	AT4G24180	AT1G20140
AT3G05730	AT4G31230	AT4G25480	AT1G20730
AT3G05858	AT4G31380	AT4G25760	AT1G20823
AT3G06700	AT4G31398	AT4G25890	AT1G22350
AT3G07320	AT4G32510	AT4G26520	AT1G22500
AT3G07350	AT4G32630	AT4G27520	AT1G22690
AT3G07390	AT4G32714	AT4G28180	AT1G22710
AT3G07450	AT4G32717	AT4G28240	AT1G23050
AT3G07480	AT4G32810	AT4G28720	AT1G24530
AT3G07510	AT4G32940	AT4G28940	AT1G25560
AT3G07910	AT4G33230	AT4G28990	AT1G26250
AT3G08770	AT4G33390	AT4G29020	AT1G28360
AT3G08940	AT4G33467	AT4G29350	AT1G28390
AT3G09000	AT4G33585	AT4G29390	AT1G29070
AT3G09030	AT4G33860	AT4G29610	AT1G29830
AT3G09440	AT4G34440	AT4G29880	AT1G29910
AT3G09640	AT4G34750	AT4G30170	AT1G29920
AT3G10100	AT4G34881	AT4G32200	AT1G29930
AT3G10280	AT4G35010	AT4G32290	AT1G30760
AT3G10400	AT4G35180	AT4G32890	AT1G30800
AT3G10525	AT4G35380	AT4G33020	AT1G33102
AT3G10570	AT4G35610	AT4G35480	AT1G35140
AT3G12460	AT4G35670	AT4G35490	AT1G35550
AT3G12470	AT4G35690	AT4G36040	AT1G43800
AT3G12965	AT4G35700	AT4G36220	AT1G49530
AT3G13310	AT4G35770	AT4G36830	AT1G52560
AT3G13438	AT4G36070	AT4G37432	AT1G54010
AT3G13570	AT4G36410	AT4G37450	AT1G54310
AT3G13784	AT4G36490	AT4G38215	AT1G58150
AT3G14060	AT4G36740	AT4G38260	AT1G60030
AT3G14210	AT4G36950	AT4G38300	AT1G61930
AT3G14550	AT4G37150	AT4G38460	AT1G62422
AT3G14760	AT4G37610	AT4G38580	AT1G62510
AT3G15000	AT4G37770	AT4G38660	AT1G62560
AT3G15030	AT4G37990	AT4G38680	AT1G62790
AT3G15210	AT4G38190	AT4G38700	AT1G62840
AT3G15353	AT4G38540	AT4G38740	AT1G63530
AT3G15530	AT4G38590	AT4G38970	AT1G64500
AT3G15640	AT4G39110	AT4G39000	AT1G64540
AT3G15680	AT4G39180	AT4G39130	AT1G64940
AT3G16140	AT4G39610	AT4G39200	AT1G65860
AT3G16240	AT4G39670	AT4G40070	AT1G65890
AT3G16300	AT3G01015	AT3G01430	AT1G66480
AT3G16330	AT3G01230	AT3G01570	AT1G66810
AT3G16570	AT3G01240	AT3G01700	AT1G66880
AT3G16770	AT3G01250	AT3G02480	AT1G68200
AT3G16920	AT3G01270	AT3G03150	AT1G68430
AT3G17130	AT3G01420	AT3G03760	AT1G69310
AT3G17609	AT3G01620	AT3G07350	AT1G69880
AT3G17840	AT3G01630	AT3G07390	AT1G70850
AT3G17950	AT3G01870	AT3G07510	AT1G71040
AT3G18010	AT3G01970	AT3G10400	AT1G72140
AT3G18050	AT3G02150	AT3G10470	AT1G72200
AT3G18170	AT3G02410	AT3G11930	AT1G72520
AT3G18230	AT3G02440	AT3G12500	AT1G74290
AT3G18845	AT3G02555	AT3G13310	AT1G75490
AT3G19184	AT3G02810	AT3G14060	AT1G75620
AT3G20015	AT3G02850	AT3G14440	AT1G76100
AT3G20475	AT3G02885	AT3G15210	AT1G76560
AT3G20670	AT3G02970	AT3G15353	AT1G78310
AT3G21040	AT3G03240	AT3G15530	AT1G78850
AT3G21055	AT3G03530	AT3G15640	AT1G79040
AT3G21150	AT3G03700	AT3G15680	AT1G79800
AT3G21890	AT3G03800	AT3G16240	AT1G79840
AT3G22070	AT3G03840	AT3G16570	AT1G79850
AT3G22142	AT3G04010	AT3G16770	AT1G80520
AT3G22230	AT3G04060	AT3G17130	AT1G80820
AT3G22231	AT3G04070	AT3G18170	AT5G09670
AT3G22235	AT3G04280	AT3G18845	AT5G10250
AT3G22840	AT3G04300	AT3G19380	AT5G19190
AT3G22880	AT3G04360	AT3G20830	AT5G23980
AT3G23290	AT3G04690	AT3G21055	AT5G26170
AT3G23440	AT3G04700	AT3G21150	AT5G26220
AT3G24240	AT3G05140	AT3G21720	AT5G36500
AT3G24780	AT3G05150	AT3G22540	AT5G38280
AT3G25700	AT3G05152	AT3G22840	AT5G40220
AT3G25870	AT3G05610	AT3G23290	AT5G44580
AT3G25882	AT3G05725	AT3G23440	AT5G53320
AT3G26350	AT3G05820	AT3G26430	AT5G57480
AT3G26430	AT3G05880	AT3G26520	AT5G57560
AT3G26460	AT3G05900	AT3G27270	AT5G58200
AT3G26470	AT3G06260	AT3G27660	AT5G65100
AT3G26520	AT3G06270	AT3G27690	AT4G12917
AT3G27060	AT3G06420	AT3G28920	AT4G12920
AT3G27150	AT3G06435	AT3G43720	AT4G14530
AT3G27250	AT3G06560	AT3G44380	AT4G18080
AT3G27270	AT3G36659	AT3G44720	AT4G23210
AT3G27416	AT3G06778	AT3G46550	AT4G27450
AT3G27630	AT3G06830	AT3G46890	AT4G30280
AT3G27660	AT3G07490	AT3G47070	AT4G30290
AT3G27809	AT3G07820	AT3G48230	AT4G34470
AT3G28920	AT3G07850	AT3G48510	AT3G01600
AT3G29636	AT3G08750	AT3G50350	AT3G04300
AT3G32195	AT3G09530	AT3G50820	AT3G10580
AT3G41768	AT3G09760	AT3G51600	AT3G11480
AT3G41979	AT3G09910	AT3G52525	AT3G15950
AT3G42658	AT3G09930	AT3G52930	AT3G17690
AT3G42960	AT3G09940	AT3G53720	AT3G20395
AT3G43690	AT3G09950	AT3G53980	AT3G20760
AT3G43720	AT3G10320	AT3G56810	AT3G23120
AT3G44380	AT3G10450	AT3G57500	AT3G23250
AT3G44720	AT3G10660	AT3G57690	AT3G26220
AT3G46130	AT3G11165	AT3G58630	AT3G26230
AT3G46550	AT3G11180	AT3G58865	AT3G26280
AT3G47070	AT3G11480	AT3G59840	AT3G27883
AT3G47400	AT3G11740	AT3G59940	AT3G44410
AT3G47836	AT3G11750	AT3G60480	AT3G45860
AT3G48510	AT3G11773	AT3G60780	AT3G47210
AT3G48550	AT3G11825	AT3G60900	AT3G50940
AT3G48700	AT3G11850	AT3G60930	AT3G56000
AT3G49260	AT3G12160	AT3G61640	AT3G58250
AT3G49270	AT3G12620	AT3G61880	AT3G58280
AT3G49900	AT3G12660	AT3G61920	AT3G59370
AT3G50220	AT3G13065	AT3G63095	AT3G61898
AT3G50350	AT3G13227	AT3G63200	AT2G01905
AT3G50625	AT3G13229	AT3G63220	AT2G05518
AT3G50820	AT3G13277	AT3G63430	AT2G07671
AT3G51190	AT3G13900	AT3G63470	AT2G07699
AT3G51238	AT3G14040	AT3G63540	AT2G07707
AT3G51240	AT3G14185	AT2G01020	AT2G16060
AT3G51600	AT3G14280	AT2G01021	AT2G20723
AT3G52130	AT3G14590	AT2G01080	AT2G22710
AT3G52420	AT3G14595	AT2G01140	AT2G22750
AT3G52525	AT3G14620	AT2G01340	AT2G22770
AT3G52610	AT3G15450	AT2G01410	AT2G23680
AT3G52860	AT3G15500	AT2G02130	AT2G24130
AT3G52930	AT3G15950	AT2G03440	AT2G32160
AT3G53010	AT3G16040	AT2G05070	AT2G32310
AT3G53730	AT3G16120	AT2G10410	AT2G34300
AT3G53980	AT3G16130	AT2G10940	AT2G38152
AT3G54400	AT3G16340	AT2G12460	AT2G39410
AT3G54730	AT3G16420	AT2G15340	AT2G44110
AT3G54820	AT3G16660	AT2G17450	AT2G44460
AT3G55120	AT3G16690	AT2G17880	AT1G01400
AT3G56030	AT3G17060	AT2G18020	AT1G02160
AT3G56110	AT3G17110	AT2G18420	AT1G09080
AT3G56710	AT3G17220	AT2G19810	AT1G09880
AT3G56810	AT3G17600	AT2G20260	AT1G12805
AT3G57500	AT3G17660	AT2G20515	AT1G29715
AT3G58100	AT3G17980	AT2G21187	AT1G30935
AT3G58630	AT3G18220	AT2G21185	AT1G31173
AT3G58710	AT3G18362	AT2G21330	AT1G33720
AT3G58865	AT3G18550	AT2G22680	AT1G44608
AT3G59068	AT3G18773	AT2G22790	AT1G49250
AT3G59270	AT3G18810	AT2G23120	AT1G58807
AT3G59840	AT3G19200	AT2G23670	AT1G59730
AT3G60280	AT3G19310	AT2G23672	AT1G60300
AT3G60480	AT3G19470	AT2G24260	AT1G61810
AT3G60870	AT3G19610	AT2G24540	AT1G66920
AT3G60900	AT3G19660	AT2G28010	AT1G68290
AT3G61035	AT3G19690	AT2G28420	AT1G74453
AT3G61550	AT3G19940	AT2G28790	AT1G75163
AT3G61640	AT3G19970	AT2G31160
AT3G61820	AT3G20190	AT2G32190
AT3G61840	AT3G20220	AT2G33130
AT3G61920	AT3G20300	AT2G33690
AT3G62020	AT3G20340	AT2G34420
AT3G62250	AT3G20395	AT2G34430
AT3G62280	AT3G20580	AT2G35300
AT3G62490	AT3G20760	AT2G35637
AT3G62510	AT3G21180	AT2G36026
AT3G62610	AT3G21320	AT2G36220
AT3G62760	AT3G21570	AT2G36830
AT3G62810	AT3G21680	AT2G36985
AT3G63060	AT3G21700	AT2G37530
AT3G63095	AT3G21710	AT2G37580
AT3G63160	AT3G21920	AT2G37640
AT3G63200	AT3G21940	AT2G38110
AT3G63220	AT3G21985	AT2G38210
AT3G63390	AT3G21990	AT2G38530
AT3G63410	AT3G22000	AT2G38540
AT3G63430	AT3G22020	AT2G39980
AT3G63540	AT3G22030	AT2G40230
AT2G01008	AT3G22050	AT2G40330
AT2G01010	AT3G22060	AT2G40510
AT2G01020	AT3G22460	AT2G41010
AT2G01021	AT3G22510	AT2G41230
AT2G01080	AT3G22600	AT2G42540
AT2G01140	AT3G22750	AT2G42870
AT2G01410	AT3G22760	AT2G43540
AT2G01520	AT3G23250	AT2G46140
AT2G02100	AT3G23270	AT2G46390
AT2G02850	AT3G23380	AT2G47120
AT2G03020	AT3G23550	AT2G47400
AT2G05070	AT3G23727	AT2G47560
AT2G05100	AT3G24065	AT2G47710
AT2G05220	AT3G24110	AT2G47770
AT2G05960	AT3G24465	AT2G47780
AT2G07674	AT3G24620	AT2G47840
AT2G07715	AT3G24640	AT2G47860
AT2G07759	AT3G24715	AT2G47895
AT2G09990	AT3G24982	AT2G47910
AT2G10410	AT3G25050	AT2G47970
AT2G10940	AT3G25165	AT2G48010
AT2G12460	AT3G25170	AT2G48030
AT2G12462	AT3G25180	AT2G48130
AT2G13580	AT3G25420	AT2G48140
AT2G14890	AT3G25597	AT1G01600
AT2G16260	AT3G25900	AT1G02065
AT2G17450	AT3G25930	AT1G02070
AT2G18020	AT3G26110	AT1G02110
AT2G18130	AT3G26220	AT1G04070
AT2G18480	AT3G26230	AT1G04250
AT2G18500	AT3G26280	AT1G04660
AT2G19810	AT3G26790	AT1G05420
AT2G20260	AT3G26860	AT1G06000
AT2G20515	AT3G26880	AT1G06760
AT2G20570	AT3G26934	AT1G06800
AT2G20750	AT3G26940	AT1G07090
AT2G20970	AT3G27025	AT1G07128
AT2G21330	AT3G27400	AT1G07130
AT2G21550	AT3G27410	AT1G07250
AT2G21650	AT3G28100	AT1G07310
AT2G22170	AT3G28150	AT1G07645
AT2G23120	AT3G28315	AT1G08115
AT2G23130	AT3G28340	AT1G08250
AT2G23670	AT3G28490	AT1G08315
AT2G23672	AT3G28600	AT1G08830
AT2G24260	AT3G28630	AT1G09070
AT2G24540	AT3G28740	AT1G09750
AT2G25700	AT3G28750	AT1G10960
AT2G25810	AT3G28790	AT1G12310
AT2G26040	AT3G28810	AT1G13930
AT2G26150	AT3G28820	AT1G14490
AT2G26400	AT3G28830	AT1G14687
AT2G26520	AT3G28850	AT1G14890
AT2G26975	AT3G28980	AT1G14900
AT2G27120	AT3G29035	AT1G15100
AT2G27420	AT3G29060	AT1G15360
AT2G27580	AT3G29784	AT1G15405
AT2G27820	AT3G32377	AT1G15760
AT2G28340	AT3G32920	AT1G15820
AT2G28420	AT3G32925	AT1G16500
AT2G28790	AT3G32980	AT1G16510
AT2G29045	AT3G42180	AT1G16610
AT2G30550	AT3G42450	AT1G16790
AT2G30900	AT3G42725	AT1G18080
AT2G31141	AT3G42880	AT1G18210
AT2G31160	AT3G43083	AT1G18280
AT2G31920	AT3G43120	AT1G19300
AT2G32100	AT3G43505	AT1G19500
AT2G34420	AT3G43860	AT1G19620
AT2G34430	AT3G44070	AT1G20030
AT2G34700	AT3G44300	AT1G20390
AT2G35000	AT3G44540	AT1G20823
AT2G35300	AT3G44550	AT1G21500
AT2G35345	AT3G44560	AT1G23040
AT2G36026	AT3G44920	AT1G24520
AT2G36030	AT3G44930	AT1G25275
AT2G36110	AT3G45060	AT1G28395
AT2G36750	AT3G45240	AT1G29195
AT2G36830	AT3G45280	AT1G29910
AT2G37000	AT3G45810	AT1G29920
AT2G37330	AT3G45970	AT1G29930
AT2G37530	AT3G46490	AT1G30840
AT2G37555	AT3G46660	AT1G31335
AT2G37580	AT3G46750	AT1G31750
AT2G37630	AT3G46840	AT1G35430
AT2G37640	AT3G47030	AT1G35550
AT2G38110	AT3G47210	AT1G36150
AT2G38210	AT3G47342	AT1G46768
AT2G38230	AT3G47347	AT1G47400
AT2G38310	AT3G47410	AT1G48750
AT2G38360	AT3G47440	AT1G49780
AT2G38530	AT3G47580	AT1G50640
AT2G38540	AT3G47660	AT1G51090
AT2G39250	AT3G47875	AT1G51960
AT2G40085	AT3G48340	AT1G53170
AT2G40100	AT3G48390	AT1G54120
AT2G40205	AT3G48450	AT1G56170
AT2G40230	AT3G48580	AT1G58420
AT2G40240	AT3G48790	AT1G60760
AT2G40330	AT3G48920	AT1G61930
AT2G40510	AT3G49450	AT1G63390
AT2G40590	AT3G49540	AT1G64500
AT2G40960	AT3G49780	AT1G64660
AT2G41010	AT3G49870	AT1G65620
AT2G41180	AT3G50310	AT1G66850
AT2G41225	AT3G50390	AT1G66890
AT2G41660	AT3G50770	AT1G67740
AT2G41750	AT3G50840	AT1G67860
AT2G41990	AT3G50970	AT1G67870
AT2G42150	AT3G51300	AT1G68480
AT2G42870	AT3G51660	AT1G68500
AT2G43100	AT3G51810	AT1G68725
AT2G43140	AT3G52000	AT1G71130
AT2G43540	AT3G52010	AT1G72230
AT2G43800	AT3G52020	AT1G73880
AT2G43920	AT3G52080	AT1G75000
AT2G44910	AT3G52460	AT1G76410
AT2G45070	AT3G52600	AT1G76610
AT2G45420	AT3G52620	AT1G79040
AT2G45470	AT3G52780	AT1G79420
AT2G45680	AT3G52840	AT1G79760
AT2G45970	AT3G52980	AT1G79850
AT2G46160	AT3G53065	AT1G79870
AT2G46390	AT3G53075	AT1G79900
AT2G47130	AT3G53150	AT1G80180
AT2G47370	AT3G54120	AT1G80240
AT2G47400	AT3G54140	AT1G80760
AT2G47460	AT3G54240
AT2G47560	AT3G54740
AT2G47670	AT3G54880
AT2G47710	AT3G55180
AT2G47780	AT3G55190
AT2G47840	AT3G55665
AT2G47860	AT3G55970
AT2G47910	AT3G56000
AT2G47970	AT3G56180
AT2G48010	AT3G56420
AT2G48030	AT3G56600
AT2G48130	AT3G56790
AT1G01100	AT3G56920
AT1G01250	AT3G57140
AT1G01300	AT3G57380
AT1G01580	AT3G57390
AT1G01600	AT3G57480
AT1G02065	AT3G57520
AT1G02110	AT3G57700
AT1G02160	AT3G57950
AT1G02190	AT3G58480
AT1G02820	AT3G58490
AT1G03230	AT3G58540
AT1G03445	AT3G59170
AT1G04000	AT3G59210
AT1G04070	AT3G59220
AT1G04260	AT3G59290
AT1G04480	AT3G59350
AT1G04660	AT3G59455
AT1G05420	AT3G59830
AT1G05835	AT3G59960
AT1G06000	AT3G60140
AT1G06760	AT3G61060
AT1G06800	AT3G61160
AT1G07090	AT3G61230
AT1G07128	AT3G61898
AT1G07130	AT3G62180
AT1G07175	AT3G62230
AT1G07250	AT3G62640
AT1G07260	AT3G62710
AT1G07310	AT3G63380
AT1G07350	AT2G01090
AT1G07400	AT2G01275
AT1G07790	AT2G01818
AT1G08250	AT2G01890
AT1G08315	AT2G01920
AT1G08880	AT2G02140
AT1G09080	AT2G02710
AT1G09110	AT2G02720
AT1G09200	AT2G02970
AT1G09250	AT2G02990
AT1G09590	AT2G03210
AT1G09690	AT2G03250
AT1G09750	AT2G03410
AT1G09815	AT2G03630
AT1G10270	AT2G03760
AT1G10960	AT2G03840
AT1G10990	AT2G03980
AT1G11460	AT2G04220
AT1G11482	AT2G04675
AT1G11600	AT2G05025
AT1G11700	AT2G05518
AT1G12310	AT2G05540
AT1G13250	AT2G05850
AT1G13710	AT2G05910
AT1G13930	AT2G05914
AT1G14430	AT2G06845
AT1G14490	AT2G07180
AT1G14687	AT2G07699
AT1G14890	AT2G10970
AT1G14900	AT2G13116
AT1G15000	AT2G13350
AT1G15360	AT2G13570
AT1G15405	AT2G13620
AT1G15760	AT2G14095
AT1G15820	AT2G14290
AT1G15830	AT2G15480
AT1G15900	AT2G15760
AT1G16022	AT2G15880
AT1G16510	AT2G15890
AT1G16610	AT2G15960
AT1G16790	AT2G16016
AT1G17960	AT2G16030
AT1G18080	AT2G16040
AT1G18250	AT2G16505
AT1G18280	AT2G16535
AT1G19240	AT2G16592
AT1G19300	AT2G16730
AT1G19630	AT2G16750
AT1G19640	AT2G16790
AT1G19960	AT2G17010
AT1G20015	AT2G17090
AT1G20030	AT2G17180
AT1G20340	AT2G17500
AT1G20390	AT2G17890
AT1G20750	AT2G18050
AT1G20823	AT2G18080
AT1G21050	AT2G18180
AT1G21500	AT2G18340
AT1G21530	AT2G18470
AT1G22270	AT2G18550
AT1G22480	AT2G18700
AT1G23040	AT2G19000
AT1G23205	AT2G19010
AT1G23290	AT2G19040
AT1G24020	AT2G19045
AT1G25025	AT2G19050
AT1G25275	AT2G19330
AT1G25510	AT2G19400
AT1G26740	AT2G19500
AT1G27050	AT2G19800
AT1G27435	AT2G19890
AT1G27950	AT2G19970
AT1G28290	AT2G20320
AT1G28360	AT2G20430
AT1G28395	AT2G20700
AT1G29870	AT2G20722
AT1G29910	AT2G20724
AT1G29920	AT2G21480
AT1G29930	AT2G21540
AT1G30100	AT2G21720
AT1G30170	AT2G21990
AT1G30180	AT2G22055
AT1G30380	AT2G22180
AT1G31310	AT2G22290
AT1G31320	AT2G22340
AT1G31335	AT2G22760
AT1G32190	AT2G22770
AT1G32375	AT2G22805
AT1G33612	AT2G22850
AT1G35560	AT2G22880
AT1G36150	AT2G22941
AT1G37130	AT2G22950
AT1G44840	AT2G22980
AT1G45201	AT2G22990
AT1G47990	AT2G23030
AT1G48100	AT2G23100
AT1G48750	AT2G23540
AT1G48820	AT2G23620
AT1G49780	AT2G23660
AT1G49830	AT2G23900
AT1G51060	AT2G24320
AT1G51670	AT2G24370
AT1G53170	AT2G24450
AT1G53260	AT2G24592
AT1G53480	AT2G25450
AT1G53490	AT2G25470
AT1G53785	AT2G25600
AT1G54120	AT2G25630
AT1G55210	AT2G26410
AT1G55580	AT2G26450
AT1G55910	AT2G26490
AT1G56020	AT2G26530
AT1G58100	AT2G26750
AT1G60250	AT2G26850
AT1G60540	AT2G27080
AT1G60989	AT2G27180
AT1G61415	AT2G27430
AT1G61800	AT2G27500
AT1G61920	AT2G28056
AT1G61930	AT2G28085
AT1G62050	AT2G28120
AT1G62240	AT2G28180
AT1G62500	AT2G28305
AT1G63390	AT2G28355
AT1G64450	AT2G28460
AT1G64500	AT2G28640
AT1G64710	AT2G29350
AT1G64780	AT2G29460
AT1G66820	AT2G29470
AT1G66850	AT2G29620
AT1G66890	AT2G30130
AT1G67330	AT2G30140
AT1G67610	AT2G30310
AT1G67645	AT2G30505
AT1G67740	AT2G30600
AT1G67870	AT2G30690
AT1G68480	AT2G30750
AT1G68500	AT2G31083
AT1G68725	AT2G31085
AT1G70460	AT2G31100
AT1G70560	AT2G31430
AT1G71130	AT2G31500
AT1G71170	AT2G31540
AT1G71390	AT2G31585
AT1G71870	AT2G31800
AT1G72290	AT2G31830
AT1G73620	AT2G31945
AT1G73880	AT2G32460
AT1G75030	AT2G32510
AT1G75040	AT2G32660
AT1G75050	AT2G32885
AT1G75710	AT2G33020
AT1G75810	AT2G33100
AT1G76240	AT2G33190
AT1G76500	AT2G33270
AT1G76610	AT2G33380
AT1G77200	AT2G33385
AT1G77400	AT2G33420
AT1G78100	AT2G33460
AT1G78820	AT2G33480
AT1G79040	AT2G33670
AT1G79420	AT2G33775
AT1G79780	AT2G33870
AT1G79800	AT2G34030
AT1G79840	AT2G34440
AT1G79850	AT2G34930
AT1G79870	AT2G35210
AT1G80080	AT2G35215
AT1G80130	AT2G35420
AT1G80440	AT2G35765
AT1G80450	AT2G35980
AT1G80760	AT2G36020
AT5G01200	AT2G36650
AT5G01640	AT2G36770
AT5G01820	AT2G37010
AT5G02510	AT2G37290
AT5G02550	AT2G37370
AT5G05440	AT2G37670
AT5G06330	AT2G37900
AT5G06760	AT2G37980
AT5G10770	AT2G38500
AT5G14130	AT2G38905
AT5G14380	AT2G38910
AT5G16080	AT2G39200
AT5G17220	AT2G39400
AT5G18060	AT2G39420
AT5G20790	AT2G39855
AT5G20820	AT2G40000
AT5G22200	AT2G40116
AT5G23230	AT2G40370
AT5G25390	AT2G40390
AT5G26310	AT2G40520
AT5G38330	AT2G40680
AT5G38610	AT2G40790
AT5G38760	AT2G40850
AT5G39532	AT2G40990
AT5G39650	AT2G41380
AT5G40730	AT2G41580
AT5G41400	AT2G41590
AT5G42760	AT2G41860
AT5G44190	AT2G41905
AT5G44260	AT2G41970
AT5G47560	AT2G42005
AT5G49130	AT2G43230
AT5G51210	AT2G43375
AT5G57570	AT2G43510
AT5G58460	AT2G43590
AT5G59310	AT2G44080
AT5G59520	AT2G44540
AT5G60490	AT2G44560
AT5G66400	AT2G44995
AT5G66740	AT2G45170
AT5G67020	AT2G45210
AT5G67265	AT2G45220
AT5G67600	AT2G45403
AT4G00050	AT2G45450
AT4G01470	AT2G45570
AT4G02250	AT2G45660
AT4G13230	AT2G45800
AT4G14090	AT2G46210
AT4G15550	AT2G46300
AT4G20700	AT2G46360
AT4G21480	AT2G46640
AT4G22490	AT2G46680
AT4G23496	AT2G46790
AT4G24700	AT2G46860
AT4G26530	AT2G47030
AT4G27030	AT2G47040
AT4G30170	AT2G47050
AT4G32780	AT2G47190
AT4G39000	AT2G47270
AT4G39917	AT2G47340
AT3G01700	AT2G47550
AT3G01980	AT2G47810
AT3G02380	AT2G48150
AT3G02480	AT1G01240
AT3G03170	AT1G01310
AT3G03480	AT1G01460
AT3G05800	AT1G01480
AT3G06590	AT1G01980
AT3G08560	AT1G02000
AT3G10470	AT1G02310
AT3G11930	AT1G02390
AT3G12500	AT1G02470
AT3G15280	AT1G02610
AT3G15670	AT1G02660
AT3G16150	AT1G02790
AT3G18570	AT1G03050
AT3G19380	AT1G03106
AT3G21020	AT1G03240
AT3G22540	AT1G03502
AT3G22620	AT1G03610
AT3G23170	AT1G03620
AT3G28780	AT1G03935
AT3G28840	AT1G04470
AT3G44042	AT1G04540
AT3G46890	AT1G04600
AT3G46900	AT1G04670
AT3G47500	AT1G04700
AT3G48230	AT1G04890
AT3G51060	AT1G05290
AT3G53950	AT1G05340
AT3G54040	AT1G05580
AT3G57690	AT1G05610
AT3G61510	AT1G05680
AT3G61880	AT1G05820
AT3G61910	AT1G05930
AT3G62960	AT1G06750
AT3G63470	AT1G07330
AT2G01770	AT1G07540
AT2G02130	AT1G07590
AT2G04380	AT1G07610
AT2G13547	AT1G07725
AT2G15020	AT1G08135
AT2G15340	AT1G08140
AT2G16890	AT1G08150
AT2G17880	AT1G08730
AT2G18420	AT1G08920
AT2G21187	AT1G09170
AT2G21185	AT1G09240
AT2G25625	AT1G09500
AT2G25890	AT1G09720
AT2G28010	AT1G10070
AT2G29790	AT1G10140
AT2G31380	AT1G10585
AT2G31750	AT1G10620
AT2G33130	AT1G10660
AT2G33690	AT1G10680
AT2G33750	AT1G11040
AT2G35760	AT1G11070
AT2G35960	AT1G11080
AT2G36695	AT1G11190
AT2G41230	AT1G11250
AT2G43060	AT1G11580
AT2G43610	AT1G11765
AT2G44300	AT1G11925
AT2G44940	AT1G11990
AT2G45610	AT1G12010
AT2G46140	AT1G12070
AT2G46770	AT1G12450
AT2G47120	AT1G12780
AT2G47770	AT1G13340
AT2G47890	AT1G13650
AT2G47895	AT1G13890
AT2G48140	AT1G13970
AT1G01130	AT1G14100
AT1G01900	AT1G14182
AT1G03120	AT1G14250
AT1G04250	AT1G14290
AT1G05100	AT1G14420
AT1G06830	AT1G14686
AT1G07645	AT1G14780
AT1G08115	AT1G14870
AT1G08170	AT1G15350
AT1G11740	AT1G15380
AT1G15550	AT1G15430
AT1G15580	AT1G15990
AT1G15950	AT1G16360
AT1G17620	AT1G16760
AT1G19500	AT1G16950
AT1G19890	AT1G17020
AT1G20070	AT1G17300
AT1G24470	AT1G18990
AT1G24520	AT1G19090
AT1G25098	AT1G19180
AT1G25530	AT1G19396
AT1G26218	AT1G19397
AT1G29195	AT1G19500
AT1G31750	AT1G19540
AT1G47485	AT1G19660
AT1G49640	AT1G19780
AT1G52680	AT1G19900
AT1G56710	AT1G20080
AT1G60760	AT1G20135
AT1G61275	AT1G20180
AT1G64370	AT1G20925
AT1G64660	AT1G21000
AT1G65620	AT1G21651
AT1G65870	AT1G21910
AT1G67860	AT1G22100
AT1G68630	AT1G22130
AT1G70000	AT1G22470
AT1G71690	AT1G22720
AT1G71691	AT1G22890
AT1G76410	AT1G23210
AT1G77450	AT1G23350
AT1G78980	AT1G23610
AT1G79760	AT1G23640
AT1G79900	AT1G23850
AT1G80180	AT1G23870
AT1G80240	AT1G24110
AT5G14860	AT1G24405
AT5G43340	AT1G24480
AT5G44417	AT1G24620
AT5G52310	AT1G24879
AT5G53110	AT1G25240
AT5G54330	AT1G25340
AT4G01950	AT1G26320
AT4G23420	AT1G26480
AT4G25920	AT1G26515
AT3G03760	AT1G26730
AT3G13270	AT1G26820
AT3G22920	AT1G26930
AT3G54770	AT1G27290
AT3G58390	AT1G27500
AT3G59070	AT1G28130
AT2G28190	AT1G28270
AT2G29380	AT1G28306
AT1G02070	AT1G28335
AT1G29090	AT1G28550
AT1G74930	AT1G29010
AT1G78400	AT1G29140
AT5G01690	AT1G29490
AT5G01830	AT1G29570
AT5G02640	AT1G30040
AT5G04390	AT1G30050
AT5G04770	AT1G30135
AT5G05250	AT1G30730
AT5G05910	AT1G30820
AT5G07420	AT1G30974
AT5G07560	AT1G31173
AT5G12330	AT1G31258
AT5G14830	AT1G31820
AT5G16470	AT1G31990
AT5G20100	AT1G32120
AT5G21050	AT1G32140
AT5G22240	AT1G32170
AT5G27980	AT1G32350
AT5G37060	AT1G32850
AT5G38450	AT1G32960
AT5G40040	AT1G33030
AT5G58830	AT1G33260
AT5G59550	AT1G33770
AT5G60000	AT1G34095
AT5G60070	AT1G34180
AT5G60260	AT1G34660
AT5G63905	AT1G35110
AT4G05050	AT1G35190
AT4G06534	AT1G35350
AT4G06603	AT1G35490
AT4G11280	AT1G35540
AT4G11720	AT1G35910
AT4G13560	AT1G35970
AT4G14819	AT1G36105
AT4G15120	AT1G43590
AT4G15980	AT1G44120
AT4G16820	AT1G44150
AT4G18610	AT1G44160
AT4G20500	AT1G45145
AT4G20690	AT1G47270
AT4G21690	AT1G47280
AT4G27110	AT1G47510
AT4G27280	AT1G47565
AT4G29470	AT1G48000
AT4G29770	AT1G48020
AT4G29880	AT1G48260
AT4G30074	AT1G49032
AT4G30590	AT1G49250
AT4G31470	AT1G49270
AT4G32090	AT1G49290
AT4G32205	AT1G49310
AT4G33830	AT1G49490
AT4G34380	AT1G49960
AT4G36040	AT1G50290
AT4G36600	AT1G50610
AT4G37420	AT1G50810
AT3G05490	AT1G50990
AT3G06145	AT1G51035
AT3G06470	AT1G51250
AT3G07120	AT1G51260
AT3G09540	AT1G51300
AT3G09600	AT1G51410
AT3G10340	AT1G51490
AT3G10460	AT1G52240
AT3G13227	AT1G52343
AT3G13390	AT1G52560
AT3G13400	AT1G52580
AT3G14067	AT1G52890
AT3G14310	AT1G53270
AT3G14440	AT1G53542
AT3G15780	AT1G53560
AT3G17225	AT1G53580
AT3G18280	AT1G53885
AT3G19680	AT1G53903
AT3G21720	AT1G54070
AT3G22650	AT1G54280
AT3G25950	AT1G54560
AT3G27690	AT1G54620
AT3G27830	AT1G54660
AT3G29030	AT1G54740
AT3G46270	AT1G54890
AT3G49220	AT1G54940
AT3G49300	AT1G55410
AT3G49930	AT1G55560
AT3G52520	AT1G55920
AT3G52605	AT1G56250
AT3G52820	AT1G56480
AT3G53720	AT1G57990
AT3G55390	AT1G58050
AT3G55430	AT1G58180
AT3G56360	AT1G60190
AT3G59060	AT1G60240
AT3G59160	AT1G60300
AT3G59940	AT1G60410
AT3G60540	AT1G60740
AT3G60570	AT1G61080
AT3G60780	AT1G61290
AT3G60930	AT1G61340
AT3G62950	AT1G61563
AT2G03440	AT1G61566
AT2G14960	AT1G61810
AT2G16586	AT1G61820
AT2G18340	AT1G61860
AT2G19770	AT1G62450
AT2G20950	AT1G62510
AT2G21188	AT1G62760
AT2G21320	AT1G62800
AT2G22790	AT1G63180
AT2G24545	AT1G63350
AT2G24790	AT1G63520
AT2G27145	AT1G63530
AT2G28200	AT1G63720
AT2G28671	AT1G64110
AT2G29950	AT1G64300
AT2G30240	AT1G64320
AT2G30766	AT1G64563
AT2G32190	AT1G64610
AT2G32210	AT1G64740
AT2G32270	AT1G65113
AT2G33320	AT1G65240
AT2G33775	AT1G65330
AT2G35945	AT1G65390
AT2G36090	AT1G65480
AT2G36220	AT1G65970
AT2G36985	AT1G66110
AT2G38080	AT1G66160
AT2G39980	AT1G66210
AT2G40180	AT1G66220
AT2G40610	AT1G66235
AT2G42380	AT1G66300
AT2G44790	AT1G66920
AT2G44925	AT1G67290
AT2G46210	AT1G67480
AT2G47870	AT1G67623
AT1G01355	AT1G67640
AT1G01390	AT1G67810
AT1G02000	AT1G68110
AT1G02810	AT1G68230
AT1G06970	AT1G68290
AT1G08830	AT1G68320
AT1G10460	AT1G68550
AT1G10770	AT1G68610
AT1G12110	AT1G68620
AT1G13430	AT1G68750
AT1G16380	AT1G68825
AT1G19620	AT1G68935
AT1G24657	AT1G69050
AT1G30250	AT1G69310
AT1G30840	AT1G69430
AT1G32280	AT1G69480
AT1G35550	AT1G69490
AT1G43775	AT1G69570
AT1G46768	AT1G69810
AT1G47280	AT1G69880
AT1G47395	AT1G69930
AT1G47400	AT1G70080
AT1G48180	AT1G70130
AT1G50640	AT1G70170
AT1G51915	AT1G70290
AT1G52140	AT1G70430
AT1G52342	AT1G70540
AT1G54215	AT1G70660
AT1G55570	AT1G70670
AT1G56170	AT1G70680
AT1G58420	AT1G70790
AT1G63930	AT1G71030
AT1G64235	AT1G71380
AT1G68905	AT1G71680
AT1G70170	AT1G71697
AT1G72100	AT1G72110
AT1G72230	AT1G72330
AT1G72460	AT1G72510
AT1G73560	AT1G72645
AT1G75160	AT1G73260
AT1G78450	AT1G73540
AT1G80390	AT1G73610
AT1G80540	AT1G73750
	AT1G73860
	AT1G74000
	AT1G74010
	AT1G74453
	AT1G74490
	AT1G74650
	AT1G74830
	AT1G75163
	AT1G75700
	AT1G75870
	AT1G75930
	AT1G76370
	AT1G76590
	AT1G76600
	AT1G76770
	AT1G76930
	AT1G76965
	AT1G77330
	AT1G77640
	AT1G77682
	AT1G77920
	AT1G77980
	AT1G78460
	AT1G78520
	AT1G78530
	AT1G78865
	AT1G78950
	AT1G78970
	AT1G78980
	AT1G79245
	AT1G79320
	AT1G79400
	AT1G79680
	AT1G79860
	AT1G79910
	AT1G79915
	AT1G80160
	AT1G80470
	AT1G80660
	AT1G80920
	AT5G03360
	AT5G05365
	AT5G11080
	AT5G14930
	AT5G18720
	AT5G23510
	AT5G24915
	AT5G25440
	AT5G25930
	AT5G26220
	AT5G26690
	AT5G39010
	AT5G39020
	AT5G39890
	AT5G41740
	AT5G41750
	AT5G42830
	AT5G45480
	AT5G46500
	AT5G49310
	AT5G52750
	AT5G54490
	AT5G55460
	AT5G57560
	AT5G58670
	AT5G63820
	AT4G01595
	AT4G04695
	AT4G04830
	AT4G13820
	AT4G19191
	AT4G19520
	AT4G26350
	AT4G36230
	AT4G36850
	AT4G37410
	AT3G04210
	AT3G04220
	AT3G09260
	AT3G09405
	AT3G17690
	AT3G22640
	AT3G22930
	AT3G23010
	AT3G23110
	AT3G23120
	AT3G24330
	AT3G24900
	AT3G25770
	AT3G25780
	AT3G28290
	AT3G29000
	AT3G41762
	AT3G44860
	AT3G50470
	AT3G50825
	AT3G51478
	AT3G54160
	AT3G57460
	AT3G59080
	AT3G61280
	AT2G01810
	AT2G01905
	AT2G04495
	AT2G07773
	AT2G07671
	AT2G07676
	AT2G08986
	AT2G14560
	AT2G15080
	AT2G16060
	AT2G17040
	AT2G20142
	AT2G20723
	AT2G21550
	AT2G21840
	AT2G23770
	AT2G24160
	AT2G24600
	AT2G24850
	AT2G25200
	AT2G26267
	AT2G29830
	AT2G31865
	AT2G32487
	AT2G35080
	AT2G38470
	AT2G41100
	AT2G41480
	AT1G01400
	AT1G03200
	AT1G03850
	AT1G08930
	AT1G10340
	AT1G10747
	AT1G11920
	AT1G12805
	AT1G16110
	AT1G17610
	AT1G17830
	AT1G18570
	AT1G29715
	AT1G31540
	AT1G33055
	AT1G33720
	AT1G33790
	AT1G34420
	AT1G35710
	AT1G47930
	AT1G51620
	AT1G55450
	AT1G56540
	AT1G59620
	AT1G59870
	AT1G63750
	AT1G66760
	AT1G66880
	AT1G67920
	AT1G69325
	AT1G69572
	AT1G72900
	AT1G76790
	AT5G18633
	AT5G19110
	AT5G19520
	AT5G41761
	AT5G45095
	AT5G51530
	AT5G59930
	AT5G60945
	AT5G66250
	AT4G01010
	AT4G01490
	AT4G08590
	AT4G10600
	AT4G11375
	AT4G21850
	AT4G23210
	AT4G23260
	AT4G31351
	AT4G35165
	AT3G10430
	AT3G19710
	AT3G23350
	AT3G26040
	AT3G30720
	AT3G43580
	AT3G44115
	AT3G45130
	AT3G46110
	AT2G03291
	AT2G05995
	AT2G07707
	AT2G07708
	AT2G07732
	AT2G09970
	AT2G15042
	AT2G21655
	AT2G34230
	AT2G34890
	AT2G43795
	AT1G11785
	AT1G14755
	AT1G16410
	AT1G17600
	AT1G43800
	AT1G58807
	AT1G61610
	AT1G63860
	AT1G67105
	AT5G01732
	AT5G05220
	AT5G08210
	AT5G10250
	AT5G11610
	AT5G23980
	AT5G24200
	AT5G26170
	AT5G27060
	AT5G36910
	AT5G38240
	AT5G40220
	AT5G41470
	AT5G45210
	AT5G46440
	AT5G48980
	AT5G58200
	AT5G60270
	AT5G60900
	AT5G61890
	AT4G03170
	AT4G06554
	AT4G08109
	AT4G08850
	AT4G14400
	AT4G14610
	AT4G22305
	AT4G23070
	AT4G23220
	AT4G23230
	AT4G24340
	AT4G26090
	AT4G35640
	AT4G37850
	AT3G05770
	AT3G11340
	AT3G33377
	AT3G45860
	AT3G48080
	AT3G50480
	AT3G54150
	AT3G60470
	AT2G07731
	AT2G10608
	AT2G15040
	AT2G23200
	AT2G24610
	AT2G38250
	AT2G38790
	AT2G44460
	AT2G46430
	AT1G02160
	AT1G02440
	AT1G14120
	AT1G15890
	AT1G20730
	AT1G21250
	AT1G21270
	AT1G29270
	AT1G40104
	AT1G53820
	AT1G62580
	AT1G71200
	AT1G72140
	AT1G78720
