# Supplementary material for: Ectopic targeting of CG DNA methylation in Arabidopsis with the bacterial SssI methyltransferase
Source: Nat Commun. 2021 May 25;12:3130. doi: 10.1038/s41467-021-23346-y (PMC8149686; doi:10.1038/s41467-021-23346-y)
Supplement: Supplementary file 8 — Supplementary Data 7 [file 41467_2021_23346_MOESM8_ESM.xlsx]

## Sheet: Suppl Data 7. RAD results.
Supplementary Data 7. RAD results for hCG DMRs and DEGs. Results of the associations between hCG DMRs and DEGs in ZF-SssI lines with (+) or without (-) the transgenes analyzed by RAD.
Column Name	Description
up DEG count	The count of up-regulated DEGs within certain distance bins to the nearest TSS.
down DEG count	The count of down-regulated DEGs within certain distance bins to the nearest TSS.
total gnees	The count of total genes within certain distance bins to the nearest TSS.
type	DMR types used for the RAD analysis.
distance to nearest TSS	The distance bins to nearest TSS used for RAD analysis.
pvalue_up	P value from hypergenometric test for up-regulated DEGs within certain distance bins.
pvalue_down	P value from hypergenometric test for down-regulated DEGs within certain distance bins.
Supplementary Data 7. RAD results for hCG DMRs and DEGs.
Up DEG count	Down DEG count	Total genes	Type	Distance to nearest TSS	P value_up	P value_down
1117	1363	24189	DEGs associated with ZF-SssI (+) hCG DMRs	-10kb	0.143002	0.0179607
915	1171	20791	DEGs associated with ZF-SssI (+) hCG DMRs	-5kb	0.991371	0.0995708
497	789	12955	DEGs associated with ZF-SssI (+) hCG DMRs	-2kb	1	6.24247e-05
263	469	7139	DEGs associated with ZF-SssI (+) hCG DMRs	-1kb	0.999989	5.32653e-06
171	352	3974	DEGs associated with ZF-SssI (+) hCG DMRs	-0.5kb	0.798483	4.99987e-21
28	75	790	DEGs associated with ZF-SssI (+) hCG DMRs	-0.1kb	0.90967	2.06816e-06
28	73	715	DEGs associated with ZF-SssI (+) hCG DMRs	0kb	0.773308	1.78134e-07
152	352	3884	DEGs associated with ZF-SssI (+) hCG DMRs	0.1kb	0.982747	9.80685e-23
252	476	7086	DEGs associated with ZF-SssI (+) hCG DMRs	0.5kb	0.999999	2.98451e-07
494	750	13093	DEGs associated with ZF-SssI (+) hCG DMRs	1kb	1	0.0866863
916	1156	20863	DEGs associated with ZF-SssI (+) hCG DMRs	2kb	0.994514	0.46458
1074	1308	23404	DEGs associated with ZF-SssI (+) hCG DMRs	5kb	0.35955	0.162926
518	433	21527	DEGs associated with ZF-SssI (-) hCG DMRs	-10kb	0.904248	0.556102
408	325	16975	DEGs associated with ZF-SssI (-) hCG DMRs	-5kb	0.815156	0.93781
173	182	9562	DEGs associated with ZF-SssI (-) hCG DMRs	-2kb	1	0.830754
99	89	4662	DEGs associated with ZF-SssI (-) hCG DMRs	-1kb	0.950612	0.69953
48	54	2209	DEGs associated with ZF-SssI (-) hCG DMRs	-0.5kb	0.807453	0.0625444
5	10	349	DEGs associated with ZF-SssI (-) hCG DMRs	-0.1kb	0.864595	0.0984001
9	9	344	DEGs associated with ZF-SssI (-) hCG DMRs	0kb	0.346224	0.160753
49	54	2108	DEGs associated with ZF-SssI (-) hCG DMRs	0.1kb	0.64211	0.0306264
89	82	4425	DEGs associated with ZF-SssI (-) hCG DMRs	0.5kb	0.984093	0.787289
185	183	9421	DEGs associated with ZF-SssI (-) hCG DMRs	1kb	0.999962	0.728855
384	316	17133	DEGs associated with ZF-SssI (-) hCG DMRs	2kb	0.99913	0.995545
504	407	20306	DEGs associated with ZF-SssI (-) hCG DMRs	5kb	0.412155	0.60374
					one-sided, hypergeometric test
