# Supplementary material for: Ectopic targeting of CG DNA methylation in Arabidopsis with the bacterial SssI methyltransferase
Source: Nat Commun. 2021 May 25;12:3130. doi: 10.1038/s41467-021-23346-y (PMC8149686; doi:10.1038/s41467-021-23346-y)
Supplement: Supplementary file 9 — Supplementary Data 8 [file 41467_2021_23346_MOESM9_ESM.xlsx]

## Sheet: Suppl Data 8. gbM genelist.
Supplementary Data 8. gbM gene list. Genes with gbM defined in this study.
Column Name	Description
Enhanced gbM gene	Genes with enhanced gbM genes.
Enhanced gbM gene (Control group)	Genes with similar gbM with 'enhanced gbM genes' in Col-0, but no hCG. Control group for 'enhanced gbM gene'.
De novo gbM gene	Genes with de novo gbM genes.
De novo gbM gene (Control group)	Genes with similar gbM with 'de novo gbM genes' in Col-0, but no hCG. Control group for 'de novo gbM gene'.
De novo gbM gene (with H3K27me3)	Genes with de novo hCG in ZF-SssI lines and with H3K27me3 in Col-0.
De novo gbM gene (without H3K27me3)	Genes with de novo hCG in ZF-SssI lines and without H3K27me3 in Col-0.
Enhanced gbM gene (with H3K27me3)	Genes with enhanced hCG in ZF-SssI lines and with H3K27me3 in Col-0.
Enhanced gbM gene (without H3K27me3)	Genes with enhanced hCG in ZF-SssI lines and without H3K27me3 in Col-0.
Table S8. gbM gene list.
Enhanced gbM gene	Enhanced gbM gene (Control group)	De novo gbM gene	De novo gbM gene (Control group)	Enhanced gbM gene (with H3K27me3)	Enhanced gbM gene (without H3K27me3)	De novo gbM gene (with H3K27me3)	De novo gbM gene (without H3K27me3)
AT1G01073.1	AT1G03320.1	AT1G01160.1	AT1G01115.1	AT1G01340.1	AT1G01073.1	AT1G01280.1	AT1G01160.1
AT1G01230.1	AT1G05500.1	AT1G01160.2	AT1G01120.1	AT1G02980.1	AT1G01230.1	AT1G01420.1	AT1G01160.2
AT1G01340.1	AT1G08010.1	AT1G01170.2	AT1G01180.1	AT1G04600.1	AT1G01450.1	AT1G01580.1	AT1G01170.2
AT1G01450.1	AT1G08010.2	AT1G01170.1	AT1G01200.1	AT1G08080.1	AT1G01660.1	AT1G02310.1	AT1G01170.1
AT1G01660.1	AT1G08960.1	AT1G01280.1	AT1G01210.1	AT1G08940.1	AT1G01820.1	AT1G02580.1	AT1G01400.1
AT1G01820.1	AT1G13650.2	AT1G01400.1	AT1G01300.1	AT1G09935.1	AT1G01860.1	AT1G02950.3	AT1G01460.1
AT1G01860.1	AT1G13650.1	AT1G01420.1	AT1G01360.1	AT1G10250.1	AT1G02010.1	AT1G02950.1	AT1G01560.2
AT1G02010.1	AT1G14270.1	AT1G01460.1	AT1G01430.1	AT1G10620.1	AT1G02010.2	AT1G02950.2	AT1G01560.1
AT1G02010.2	AT1G19310.1	AT1G01560.2	AT1G01500.1	AT1G10680.1	AT1G02050.1	AT1G03106.1	AT1G01590.1
AT1G02050.1	AT1G19394.1	AT1G01560.1	AT1G01620.1	AT1G11990.1	AT1G02110.1	AT1G03340.1	AT1G01610.1
AT1G02110.1	AT1G20575.1	AT1G01580.1	AT1G01720.1	AT1G18050.1	AT1G02260.1	AT1G03445.1	AT1G01640.2
AT1G02260.1	AT1G20620.5	AT1G01590.1	AT1G01725.1	AT1G21110.1	AT1G02270.1	AT1G04450.1	AT1G01640.1
AT1G02270.1	AT1G20620.1	AT1G01610.1	AT1G01730.1	AT1G21470.1	AT1G02530.1	AT1G04560.1	AT1G01695.1
AT1G02530.1	AT1G21600.2	AT1G01640.2	AT1G01990.1	AT1G22150.1	AT1G02880.1	AT1G05080.1	AT1G01700.1
AT1G02880.1	AT1G21600.1	AT1G01640.1	AT1G02065.1	AT1G22550.1	AT1G02880.4	AT1G05291.1	AT1G01780.1
AT1G02880.4	AT1G22230.1	AT1G01695.1	AT1G02065.2	AT1G22720.1	AT1G02880.3	AT1G05450.2	AT1G02090.1
AT1G02880.3	AT1G24350.2	AT1G01700.1	AT1G02070.1	AT1G22760.1	AT1G03250.1	AT1G05450.1	AT1G02090.2
AT1G02980.1	AT1G24350.3	AT1G01780.1	AT1G02074.1	AT1G23540.1	AT1G03250.2	AT1G05510.1	AT1G02090.3
AT1G03250.1	AT1G24450.1	AT1G02090.1	AT1G02450.1	AT1G24400.1	AT1G03260.1	AT1G05580.2	AT1G02160.1
AT1G03250.2	AT1G24800.1	AT1G02090.2	AT1G02590.1	AT1G25240.1	AT1G03495.1	AT1G05580.1	AT1G02220.1
AT1G03260.1	AT1G25210.1	AT1G02090.3	AT1G02650.1	AT1G26410.1	AT1G03550.1	AT1G05920.1	AT1G02250.1
AT1G03495.1	AT1G26850.2	AT1G02160.1	AT1G02720.2	AT1G26420.1	AT1G03687.2	AT1G06225.1	AT1G02440.1
AT1G03550.1	AT1G27200.1	AT1G02220.1	AT1G02720.1	AT1G26970.1	AT1G03687.1	AT1G07460.1	AT1G02540.1
AT1G03687.2	AT1G28440.1	AT1G02250.1	AT1G02810.1	AT1G27020.1	AT1G03740.1	AT1G07850.1	AT1G02570.1
AT1G03687.1	AT1G29510.1	AT1G02310.1	AT1G02813.1	AT1G27490.1	AT1G03940.1	AT1G07900.1	AT1G02575.1
AT1G03740.1	AT1G32310.1	AT1G02440.1	AT1G02816.1	AT1G28020.1	AT1G04090.1	AT1G07985.1	AT1G02630.2
AT1G03940.1	AT1G32500.1	AT1G02540.1	AT1G03220.1	AT1G28040.1	AT1G04110.1	AT1G08135.1	AT1G02630.1
AT1G04090.1	AT1G34640.1	AT1G02570.1	AT1G03230.1	AT1G28306.1	AT1G04230.1	AT1G08150.1	AT1G02830.1
AT1G04110.1	AT1G47830.1	AT1G02575.1	AT1G03440.1	AT1G30370.1	AT1G04430.2	AT1G08160.1	AT1G03050.1
AT1G04230.1	AT1G49170.1	AT1G02580.1	AT1G03600.1	AT1G31000.1	AT1G04870.1	AT1G08290.1	AT1G03390.1
AT1G04430.2	AT1G49840.1	AT1G02630.2	AT1G03700.1	AT1G31163.1	AT1G04870.2	AT1G08790.1	AT1G03400.1
AT1G04600.1	AT1G53366.1	AT1G02630.1	AT1G03710.2	AT1G32140.1	AT1G04920.1	AT1G09030.1	AT1G03620.1
AT1G04870.1	AT1G53625.1	AT1G02830.1	AT1G03730.1	AT1G32420.1	AT1G04945.3	AT1G09090.1	AT1G03660.1
AT1G04870.2	AT1G53705.1	AT1G02950.3	AT1G03790.1	AT1G32510.1	AT1G04940.1	AT1G09510.1	AT1G03670.1
AT1G04920.1	AT1G55890.1	AT1G02950.1	AT1G03800.1	AT1G32660.1	AT1G05590.1	AT1G09550.1	AT1G03990.1
AT1G04945.3	AT1G57850.2	AT1G02950.2	AT1G03850.2	AT1G32780.1	AT1G05640.1	AT1G09890.1	AT1G04171.1
AT1G04940.1	AT1G59840.2	AT1G03050.1	AT1G03970.1	AT1G32850.1	AT1G05700.1	AT1G09930.1	AT1G04350.1
AT1G05590.1	AT1G60625.1	AT1G03106.1	AT1G04250.1	AT1G32910.1	AT1G05760.1	AT1G10385.1	AT1G04490.2
AT1G05640.1	AT1G61790.1	AT1G03340.1	AT1G04290.1	AT1G33440.1	AT1G05820.1	AT1G10747.1	AT1G04490.1
AT1G05700.1	AT1G63200.1	AT1G03390.1	AT1G04445.1	AT1G33790.1	AT1G05820.2	AT1G11250.1	AT1G04580.1
AT1G05760.1	AT1G64470.1	AT1G03400.1	AT1G04501.1	AT1G33790.2	AT1G05940.1	AT1G11470.1	AT1G04640.1
AT1G05820.1	AT1G66740.1	AT1G03445.1	AT1G04520.1	AT1G33890.1	AT1G06110.1	AT1G11510.1	AT1G04640.2
AT1G05820.2	AT1G69270.1	AT1G03620.1	AT1G04635.1	AT1G33900.1	AT1G06170.2	AT1G11684.1	AT1G04645.1
AT1G05940.1	AT1G69295.1	AT1G03660.1	AT1G05010.1	AT1G33930.1	AT1G06170.1	AT1G11690.1	AT1G04800.1
AT1G06110.1	AT1G69850.1	AT1G03670.1	AT1G05065.1	AT1G33960.1	AT1G06260.1	AT1G11810.1	AT1G04820.1
AT1G06170.2	AT1G70190.1	AT1G03990.1	AT1G05385.1	AT1G34050.1	AT1G06490.1	AT1G11920.1	AT1G04840.1
AT1G06170.1	AT1G70330.1	AT1G04171.1	AT1G05805.1	AT1G34480.1	AT1G06730.1	AT1G11980.1	AT1G04890.1
AT1G06260.1	AT1G71890.1	AT1G04350.1	AT1G05970.2	AT1G34650.1	AT1G06750.1	AT1G12010.1	AT1G04980.1
AT1G06490.1	AT1G74270.1	AT1G04450.1	AT1G05970.1	AT1G35365.1	AT1G06770.1	AT1G12170.1	AT1G05040.1
AT1G06730.1	AT1G75020.1	AT1G04490.2	AT1G06000.1	AT1G35490.1	AT1G06770.2	AT1G12600.1	AT1G05190.1
AT1G06750.1	AT1G75020.2	AT1G04490.1	AT1G06040.1	AT1G35630.1	AT1G06820.1	AT1G12740.1	AT1G05205.1
AT1G06770.1	AT1G75300.1	AT1G04560.1	AT1G06050.1	AT1G35880.1	AT1G07120.1	AT1G13200.1	AT1G05430.1
AT1G06770.2	AT1G76460.1	AT1G04580.1	AT1G06340.1	AT1G42560.1	AT1G07450.1	AT1G14250.1	AT1G05610.1
AT1G06820.1	AT1G78180.1	AT1G04640.1	AT1G06380.1	AT1G43010.1	AT1G07880.1	AT1G14420.1	AT1G05615.1
AT1G07120.1	AT2G01190.1	AT1G04640.2	AT1G06420.1	AT1G43140.1	AT1G07880.2	AT1G14940.1	AT1G05675.1
AT1G07450.1	AT2G07180.1	AT1G04645.1	AT1G06760.1	AT1G44050.1	AT1G08070.1	AT1G14940.2	AT1G05680.1
AT1G07880.1	AT2G07180.2	AT1G04800.1	AT1G06800.1	AT1G44090.1	AT1G08220.1	AT1G15330.1	AT1G05740.1
AT1G07880.2	AT2G07706.1	AT1G04820.1	AT1G06800.2	AT1G44224.1	AT1G08220.2	AT1G15540.1	AT1G05835.1
AT1G08070.1	AT2G07707.1	AT1G04840.1	AT1G06850.1	AT1G44542.1	AT1G08400.1	AT1G15620.1	AT1G05870.3
AT1G08080.1	AT2G07708.1	AT1G04890.1	AT1G06850.2	AT1G47480.1	AT1G08520.1	AT1G15680.1	AT1G05870.2
AT1G08220.1	AT2G07708.2	AT1G04980.1	AT1G06980.1	AT1G47603.1	AT1G08620.2	AT1G16410.2	AT1G05880.1
AT1G08220.2	AT2G07713.1	AT1G05040.1	AT1G07020.1	AT1G47780.1	AT1G08620.1	AT1G16410.1	AT1G06100.1
AT1G08400.1	AT2G07714.1	AT1G05080.1	AT1G07130.1	AT1G47840.1	AT1G08660.1	AT1G16820.1	AT1G06120.1
AT1G08520.1	AT2G07715.1	AT1G05190.1	AT1G07135.1	AT1G48060.1	AT1G08660.2	AT1G16940.1	AT1G06440.1
AT1G08620.2	AT2G07718.1	AT1G05205.1	AT1G07150.2	AT1G48530.1	AT1G08730.1	AT1G17200.2	AT1G06540.1
AT1G08620.1	AT2G07719.1	AT1G05291.1	AT1G07150.1	AT1G49005.1	AT1G08800.1	AT1G17200.1	AT1G06830.1
AT1G08660.1	AT2G07722.1	AT1G05430.1	AT1G07240.1	AT1G49220.1	AT1G08970.1	AT1G17700.1	AT1G07000.1
AT1G08660.2	AT2G07815.1	AT1G05450.2	AT1G07320.2	AT1G49290.1	AT1G09080.1	AT1G17710.2	AT1G07140.1
AT1G08730.1	AT2G07725.1	AT1G05450.1	AT1G07320.1	AT1G50090.1	AT1G09170.1	AT1G17710.1	AT1G07180.1
AT1G08800.1	AT2G07727.1	AT1G05510.1	AT1G07320.3	AT1G50190.1	AT1G09270.1	AT1G17770.1	AT1G07190.1
AT1G08940.1	AT2G07728.1	AT1G05580.2	AT1G07320.4	AT1G50310.1	AT1G09270.3	AT1G17810.1	AT1G07230.1
AT1G08970.1	AT2G07820.1	AT1G05580.1	AT1G07400.1	AT1G50990.1	AT1G09310.1	AT1G17910.1	AT1G07300.1
AT1G09080.1	AT2G07732.1	AT1G05610.1	AT1G07485.1	AT1G51270.1	AT1G09410.1	AT1G18780.1	AT1G07340.1
AT1G09170.1	AT2G07734.1	AT1G05615.1	AT1G07490.1	AT1G51270.2	AT1G09600.1	AT1G18790.1	AT1G07550.1
AT1G09270.1	AT2G07825.1	AT1G05675.1	AT1G07660.1	AT1G51290.1	AT1G09610.1	AT1G18835.1	AT1G07620.1
AT1G09270.3	AT2G07827.1	AT1G05680.1	AT1G07790.1	AT1G51440.1	AT1G09810.1	AT1G18860.1	AT1G07725.1
AT1G09310.1	AT2G07830.1	AT1G05740.1	AT1G07820.2	AT1G51500.1	AT1G09860.1	AT1G18960.1	AT1G07747.1
AT1G09410.1	AT2G07787.1	AT1G05835.1	AT1G07820.1	AT1G51805.1	AT1G09940.1	AT1G19060.1	AT1G08065.1
AT1G09600.1	AT2G07775.1	AT1G05870.3	AT1G07860.1	AT1G51805.2	AT1G10040.1	AT1G19390.1	AT1G08120.1
AT1G09610.1	AT2G07806.3	AT1G05870.2	AT1G07885.1	AT1G51810.1	AT1G10040.2	AT1G19640.1	AT1G08140.1
AT1G09810.1	AT2G07806.1	AT1G05880.1	AT1G07901.1	AT1G51880.1	AT1G10310.1	AT1G20130.2	AT1G08270.2
AT1G09860.1	AT2G07738.1	AT1G05920.1	AT1G08165.1	AT1G51910.1	AT1G10570.2	AT1G20130.1	AT1G08270.1
AT1G09935.1	AT2G07795.1	AT1G06100.1	AT1G08170.1	AT1G51990.1	AT1G10570.1	AT1G20135.1	AT1G08440.1
AT1G09940.1	AT2G16500.1	AT1G06120.1	AT1G08360.1	AT1G52110.1	AT1G10890.1	AT1G20180.1	AT1G08530.1
AT1G10040.1	AT2G16505.1	AT1G06225.1	AT1G08650.2	AT1G52191.1	AT1G10900.1	AT1G20180.2	AT1G08580.1
AT1G10040.2	AT2G17390.1	AT1G06440.1	AT1G08650.1	AT1G52800.1	AT1G11070.1	AT1G20240.1	AT1G09210.1
AT1G10250.1	AT2G17705.1	AT1G06540.1	AT1G08770.1	AT1G53340.1	AT1G11290.1	AT1G20360.1	AT1G09330.1
AT1G10310.1	AT2G18990.1	AT1G06830.1	AT1G08880.1	AT1G53350.1	AT1G11340.1	AT1G20530.1	AT1G09420.1
AT1G10570.2	AT2G22690.1	AT1G07000.1	AT1G09070.1	AT1G53420.1	AT1G11420.1	AT1G20735.1	AT1G09420.2
AT1G10570.1	AT2G23067.1	AT1G07140.1	AT1G09155.1	AT1G54930.1	AT1G11490.1	AT1G20740.1	AT1G09650.1
AT1G10620.1	AT2G27510.1	AT1G07180.1	AT1G09200.1	AT1G54940.1	AT1G11500.1	AT1G20790.1	AT1G09720.1
AT1G10680.1	AT2G32270.1	AT1G07190.1	AT1G09250.1	AT1G55230.1	AT1G11710.1	AT1G20800.2	AT1G09880.1
AT1G10890.1	AT2G33010.1	AT1G07230.1	AT1G09350.1	AT1G55420.1	AT1G11755.1	AT1G20800.1	AT1G10070.1
AT1G10900.1	AT2G35840.3	AT1G07300.1	AT1G09560.1	AT1G55650.1	AT1G12000.1	AT1G21320.1	AT1G10100.1
AT1G11070.1	AT2G36900.1	AT1G07340.1	AT1G09575.1	AT1G55660.1	AT1G12210.1	AT1G21475.1	AT1G10110.1
AT1G11290.1	AT2G38680.1	AT1G07460.1	AT1G09950.1	AT1G55700.1	AT1G12340.1	AT1G21530.1	AT1G10340.2
AT1G11340.1	AT2G39725.2	AT1G07550.1	AT1G10000.1	AT1G55720.1	AT1G12350.1	AT1G21550.1	AT1G10340.1
AT1G11420.1	AT2G39725.1	AT1G07620.1	AT1G10200.1	AT1G56150.1	AT1G12370.2	AT1G21990.1	AT1G10455.1
AT1G11490.1	AT2G39840.1	AT1G07725.1	AT1G10220.1	AT1G56160.1	AT1G12370.1	AT1G22010.1	AT1G10610.1
AT1G11500.1	AT2G40450.1	AT1G07747.1	AT1G10230.1	AT1G56510.1	AT1G12410.1	AT1G22080.1	AT1G10800.1
AT1G11710.1	AT2G40780.1	AT1G07850.1	AT1G10470.1	AT1G56630.1	AT1G12480.1	AT1G22080.2	AT1G10920.2
AT1G11755.1	AT2G41900.1	AT1G07900.1	AT1G10560.1	AT1G56710.1	AT1G12700.1	AT1G22090.1	AT1G10980.1
AT1G11990.1	AT2G42290.1	AT1G07985.1	AT1G10652.1	AT1G58037.1	AT1G12750.1	AT1G22340.1	AT1G11145.1
AT1G12000.1	AT2G43770.1	AT1G08065.1	AT1G10690.1	AT1G58037.2	AT1G12750.2	AT1G22440.1	AT1G11170.2
AT1G12210.1	AT2G43945.1	AT1G08120.1	AT1G10960.1	AT1G58090.1	AT1G13330.1	AT1G22500.1	AT1G11270.1
AT1G12340.1	AT2G43990.1	AT1G08135.1	AT1G11090.1	AT1G58260.1	AT1G13340.1	AT1G22690.1	AT1G11280.1
AT1G12350.1	AT2G44150.1	AT1G08140.1	AT1G11112.1	AT1G58330.1	AT1G13350.1	AT1G22690.2	AT1G11280.2
AT1G12370.2	AT2G44760.1	AT1G08150.1	AT1G11125.1	AT1G58400.1	AT1G13480.1	AT1G23037.1	AT1G11475.1
AT1G12370.1	AT2G45870.1	AT1G08160.1	AT1G11210.1	AT1G58410.1	AT1G13500.1	AT1G23160.1	AT1G11530.1
AT1G12410.1	AT3G01630.1	AT1G08270.2	AT1G11220.1	AT1G59453.1	AT1G13530.1	AT1G23250.1	AT1G11540.1
AT1G12480.1	AT3G02160.1	AT1G08270.1	AT1G11700.1	AT1G59500.1	AT1G13540.1	AT1G23300.1	AT1G11620.1
AT1G12700.1	AT3G02610.1	AT1G08290.1	AT1G11970.1	AT1G60050.1	AT1G13820.1	AT1G23320.1	AT1G12211.1
AT1G12750.1	AT3G02720.1	AT1G08440.1	AT1G12020.1	AT1G60095.1	AT1G13940.1	AT1G23570.2	AT1G12450.1
AT1G12750.2	AT3G02730.1	AT1G08530.1	AT1G12060.1	AT1G60130.1	AT1G14080.1	AT1G23570.3	AT1G13510.1
AT1G13330.1	AT3G05690.1	AT1G08580.1	AT1G12310.1	AT1G60270.1	AT1G14140.1	AT1G23570.1	AT1G13635.2
AT1G13340.1	AT3G07270.2	AT1G08790.1	AT1G12320.1	AT1G60280.1	AT1G14190.1	AT1G23640.1	AT1G13635.1
AT1G13350.1	AT3G07640.1	AT1G09030.1	AT1G12330.1	AT1G60300.1	AT1G14310.1	AT1G23660.1	AT1G13750.1
AT1G13480.1	AT3G08505.1	AT1G09090.1	AT1G12440.2	AT1G60400.1	AT1G14480.1	AT1G23700.1	AT1G13890.1
AT1G13500.1	AT3G08505.2	AT1G09210.1	AT1G12440.1	AT1G61097.1	AT1G14480.2	AT1G23770.1	AT1G14048.1
AT1G13530.1	AT3G10330.1	AT1G09330.1	AT1G12500.1	AT1G61540.1	AT1G14500.1	AT1G23810.1	AT1G14360.1
AT1G13540.1	AT3G11850.2	AT1G09420.1	AT1G12550.1	AT1G61630.1	AT1G14660.2	AT1G23935.1	AT1G14820.2
AT1G13820.1	AT3G12145.1	AT1G09420.2	AT1G12830.1	AT1G61680.2	AT1G14660.1	AT1G24060.1	AT1G14820.3
AT1G13940.1	AT3G12150.1	AT1G09510.1	AT1G12860.1	AT1G61680.1	AT1G14790.1	AT1G24145.1	AT1G14820.1
AT1G14080.1	AT3G13230.1	AT1G09550.1	AT1G13250.1	AT1G61820.1	AT1G15040.1	AT1G24577.1	AT1G14990.2
AT1G14140.1	AT3G13660.1	AT1G09650.1	AT1G13260.1	AT1G62160.1	AT1G15040.2	AT1G24590.1	AT1G14990.1
AT1G14190.1	AT3G15190.1	AT1G09720.1	AT1G13280.1	AT1G62170.2	AT1G15050.1	AT1G25270.1	AT1G15080.1
AT1G14310.1	AT3G19130.1	AT1G09880.1	AT1G13360.2	AT1G62170.1	AT1G15125.1	AT1G25300.1	AT1G15120.2
AT1G14480.1	AT3G21590.1	AT1G09890.1	AT1G13360.1	AT1G62320.1	AT1G15150.1	AT1G26200.1	AT1G15120.1
AT1G14480.2	AT3G22300.1	AT1G09930.1	AT1G13360.3	AT1G62700.1	AT1G15160.1	AT1G26515.1	AT1G15200.1
AT1G14500.1	AT3G23100.1	AT1G10070.1	AT1G13390.2	AT1G62710.1	AT1G15420.1	AT1G26797.1	AT1G15370.1
AT1G14660.2	AT3G23633.1	AT1G10100.1	AT1G13440.1	AT1G63070.1	AT1G15440.1	AT1G26798.1	AT1G15520.1
AT1G14660.1	AT3G24040.1	AT1G10110.1	AT1G13485.1	AT1G63190.1	AT1G15570.1	AT1G26820.1	AT1G15770.1
AT1G14790.1	AT3G24500.2	AT1G10340.2	AT1G13608.1	AT1G65160.1	AT1G15660.1	AT1G27461.1	AT1G15870.1
AT1G15040.1	AT3G24760.1	AT1G10340.1	AT1G13670.1	AT1G65180.1	AT1G15880.1	AT1G27550.1	AT1G15960.1
AT1G15040.2	AT3G26561.1	AT1G10385.1	AT1G13710.1	AT1G65340.1	AT1G15990.1	AT1G27610.1	AT1G16022.1
AT1G15050.1	AT3G44350.1	AT1G10455.1	AT1G13930.1	AT1G65740.1	AT1G16020.1	AT1G27660.1	AT1G16025.1
AT1G15125.1	AT3G44620.1	AT1G10610.1	AT1G14060.1	AT1G65760.1	AT1G16070.1	AT1G27670.1	AT1G16120.1
AT1G15150.1	AT3G47520.1	AT1G10747.1	AT1G14200.1	AT1G65770.1	AT1G16070.2	AT1G28030.1	AT1G16230.1
AT1G15160.1	AT3G48980.1	AT1G10800.1	AT1G14345.1	AT1G65790.1	AT1G16110.1	AT1G28160.1	AT1G16360.1
AT1G15420.1	AT3G48990.1	AT1G10920.2	AT1G14430.1	AT1G65800.1	AT1G16160.1	AT1G28310.2	AT1G16380.1
AT1G15440.1	AT3G50790.1	AT1G10980.1	AT1G14440.1	AT1G65880.1	AT1G16280.1	AT1G28310.1	AT1G16440.1
AT1G15570.1	AT3G50960.1	AT1G11145.1	AT1G14440.2	AT1G66030.1	AT1G16300.1	AT1G28450.1	AT1G16640.1
AT1G15660.1	AT3G51760.2	AT1G11170.2	AT1G14490.1	AT1G66090.1	AT1G16370.1	AT1G28460.1	AT1G16820.2
AT1G15880.1	AT3G51760.3	AT1G11250.1	AT1G14630.1	AT1G66210.1	AT1G16590.1	AT1G28500.1	AT1G16880.1
AT1G15990.1	AT3G51760.1	AT1G11270.1	AT1G14680.1	AT1G66290.1	AT1G16670.1	AT1G28590.1	AT1G17080.1
AT1G16020.1	AT3G53460.2	AT1G11280.1	AT1G14685.1	AT1G66310.1	AT1G16810.1	AT1G28610.1	AT1G17180.1
AT1G16070.1	AT3G53750.1	AT1G11280.2	AT1G14687.1	AT1G66320.1	AT1G16810.2	AT1G28610.2	AT1G17240.1
AT1G16070.2	AT3G57040.1	AT1G11470.1	AT1G14720.1	AT1G66440.1	AT1G16960.1	AT1G28640.1	AT1G17545.1
AT1G16110.1	AT3G58900.2	AT1G11475.1	AT1G14755.1	AT1G66490.1	AT1G17000.1	AT1G28650.1	AT1G17560.1
AT1G16160.1	AT3G58900.1	AT1G11510.1	AT1G14890.1	AT1G66570.1	AT1G17020.1	AT1G29000.1	AT1G17830.1
AT1G16280.1	AT3G59500.1	AT1G11530.1	AT1G14900.1	AT1G66570.2	AT1G17050.1	AT1G29080.1	AT1G17860.1
AT1G16300.1	AT3G59760.1	AT1G11540.1	AT1G14920.1	AT1G66640.1	AT1G17130.1	AT1G29100.1	AT1G17960.1
AT1G16370.1	AT3G62190.2	AT1G11620.1	AT1G15000.1	AT1G66690.1	AT1G17150.1	AT1G29110.1	AT1G18080.1
AT1G16590.1	AT3G62560.1	AT1G11684.1	AT1G15100.1	AT1G66780.1	AT1G17230.1	AT1G29280.1	AT1G18486.1
AT1G16670.1	AT4G00110.1	AT1G11690.1	AT1G15190.1	AT1G66960.1	AT1G17250.1	AT1G29870.1	AT1G18510.1
AT1G16810.1	AT4G00170.1	AT1G11810.1	AT1G15230.1	AT1G67000.1	AT1G17270.1	AT1G30350.1	AT1G18800.1
AT1G16810.2	AT4G00890.1	AT1G11920.1	AT1G15360.1	AT1G67150.1	AT1G17360.1	AT1G30650.1	AT1G18980.1
AT1G16960.1	AT4G01735.1	AT1G11980.1	AT1G15390.1	AT1G67150.2	AT1G17400.1	AT1G30814.1	AT1G19115.3
AT1G17000.1	AT4G02060.2	AT1G12010.1	AT1G15400.3	AT1G67290.1	AT1G17440.1	AT1G30814.2	AT1G19115.2
AT1G17020.1	AT4G02270.1	AT1G12170.1	AT1G15400.1	AT1G67710.1	AT1G17440.2	AT1G30925.1	AT1G19115.1
AT1G17050.1	AT4G03320.1	AT1G12211.1	AT1G15400.2	AT1G68150.1	AT1G17480.1	AT1G30930.1	AT1G19397.1
AT1G17130.1	AT4G03510.2	AT1G12450.1	AT1G15670.1	AT1G68180.1	AT1G17600.1	AT1G30990.1	AT1G19730.1
AT1G17150.1	AT4G05180.1	AT1G12600.1	AT1G15710.1	AT1G68750.1	AT1G17610.1	AT1G31090.1	AT1G20020.3
AT1G17230.1	AT4G09850.1	AT1G12740.1	AT1G15760.1	AT1G68850.1	AT1G17615.1	AT1G31250.1	AT1G20020.1
AT1G17250.1	AT4G10920.1	AT1G13200.1	AT1G15825.1	AT1G69190.1	AT1G17650.1	AT1G31400.1	AT1G20120.1
AT1G17270.1	AT4G10925.3	AT1G13510.1	AT1G15840.1	AT1G69480.1	AT1G17820.1	AT1G31530.1	AT1G20150.1
AT1G17360.1	AT4G10925.1	AT1G13635.2	AT1G15885.1	AT1G70500.1	AT1G17890.1	AT1G31620.1	AT1G20600.1
AT1G17400.1	AT4G10925.2	AT1G13635.1	AT1G16060.1	AT1G70830.1	AT1G17890.2	AT1G31670.1	AT1G20680.2
AT1G17440.1	AT4G11150.1	AT1G13750.1	AT1G16060.2	AT1G70830.3	AT1G17890.3	AT1G31690.1	AT1G20680.1
AT1G17440.2	AT4G13070.1	AT1G13890.1	AT1G16500.1	AT1G70840.1	AT1G18090.1	AT1G31720.1	AT1G20710.1
AT1G17480.1	AT4G15010.2	AT1G14048.1	AT1G16510.1	AT1G71160.1	AT1G18090.2	AT1G31885.1	AT1G20730.1
AT1G17600.1	AT4G15010.1	AT1G14250.1	AT1G16530.1	AT1G72080.1	AT1G18270.1	AT1G32583.1	AT1G20850.1
AT1G17610.1	AT4G16240.1	AT1G14360.1	AT1G16730.1	AT1G72460.1	AT1G18270.3	AT1G32710.1	AT1G21430.1
AT1G17615.1	AT4G18230.1	AT1G14420.1	AT1G16790.1	AT1G73220.1	AT1G18340.1	AT1G33020.1	AT1G21528.1
AT1G17650.1	AT4G21216.1	AT1G14820.2	AT1G16850.1	AT1G78000.1	AT1G18485.1	AT1G33090.1	AT1G21864.1
AT1G17820.1	AT4G22745.1	AT1G14820.3	AT1G16916.1	AT1G78000.2	AT1G18490.1	AT1G33280.1	AT1G22130.1
AT1G17890.1	AT4G23760.1	AT1G14820.1	AT1G17170.1	AT1G78500.1	AT1G18640.2	AT1G33530.1	AT1G22630.1
AT1G17890.2	AT4G24090.1	AT1G14940.1	AT1G17235.1	AT1G78720.1	AT1G18830.1	AT1G33709.1	AT1G22767.1
AT1G17890.3	AT4G26320.1	AT1G14940.2	AT1G17430.1	AT1G78750.1	AT1G18880.1	AT1G33710.1	AT1G23074.1
AT1G18050.1	AT4G26850.1	AT1G14990.2	AT1G17490.1	AT1G79840.1	AT1G18990.1	AT1G33730.1	AT1G23110.1
AT1G18090.1	AT4G28300.1	AT1G14990.1	AT1G17530.1	AT2G01008.1	AT1G19080.1	AT1G33750.1	AT1G23110.4
AT1G18090.2	AT4G28300.2	AT1G15080.1	AT1G17620.1	AT2G01800.2	AT1G19140.1	AT1G33811.1	AT1G23110.2
AT1G18270.1	AT4G29160.1	AT1G15120.2	AT1G17730.1	AT2G01800.1	AT1G19140.2	AT1G33870.1	AT1G23220.1
AT1G18270.3	AT4G29160.3	AT1G15120.1	AT1G17744.1	AT2G01960.1	AT1G19715.1	AT1G33880.1	AT1G23500.1
AT1G18340.1	AT4G29160.2	AT1G15200.1	AT1G17970.1	AT2G02620.1	AT1G19720.1	AT1G34047.1	AT1G23510.2
AT1G18485.1	AT4G29400.1	AT1G15330.1	AT1G18000.1	AT2G02630.1	AT1G19800.1	AT1G34490.1	AT1G23510.1
AT1G18490.1	AT4G29735.1	AT1G15370.1	AT1G18210.1	AT2G02660.1	AT1G19800.3	AT1G34510.1	AT1G23530.1
AT1G18640.2	AT4G30060.1	AT1G15520.1	AT1G18250.1	AT2G02770.1	AT1G19800.2	AT1G34575.1	AT1G23560.1
AT1G18830.1	AT4G31410.1	AT1G15540.1	AT1G18250.2	AT2G03260.1	AT1G20000.1	AT1G35230.1	AT1G23580.1
AT1G18880.1	AT4G31410.2	AT1G15620.1	AT1G18280.1	AT2G04032.1	AT1G20220.1	AT1G35250.1	AT1G23590.1
AT1G18990.1	AT4G32720.1	AT1G15680.1	AT1G18400.1	AT2G04050.1	AT1G20270.1	AT1G35290.1	AT1G23600.1
AT1G19080.1	AT4G32720.2	AT1G15770.1	AT1G18520.1	AT2G04070.1	AT1G20470.1	AT1G35310.1	AT1G23610.1
AT1G19140.1	AT4G33350.1	AT1G15870.1	AT1G18650.1	AT2G04220.1	AT1G20540.1	AT1G35910.1	AT1G23680.1
AT1G19140.2	AT4G33350.2	AT1G15960.1	AT1G18730.1	AT2G04495.1	AT1G20550.1	AT1G36060.1	AT1G23830.1
AT1G19715.1	AT4G35930.1	AT1G16022.1	AT1G18740.1	AT2G04795.1	AT1G20640.2	AT1G43640.1	AT1G23840.1
AT1G19720.1	AT4G36945.1	AT1G16025.1	AT1G18871.1	AT2G05140.1	AT1G20640.1	AT1G44478.1	AT1G24062.1
AT1G19800.1	AT4G38640.1	AT1G16120.1	AT1G19000.2	AT2G05530.1	AT1G20690.1	AT1G44830.1	AT1G24159.1
AT1G19800.3	AT4G39630.1	AT1G16230.1	AT1G19000.1	AT2G05850.1	AT1G20720.1	AT1G45100.1	AT1G24250.1
AT1G19800.2	AT5G02502.1	AT1G16360.1	AT1G19020.1	AT2G13620.1	AT1G20750.1	AT1G45145.1	AT1G24405.1
AT1G20000.1	AT5G06100.1	AT1G16380.1	AT1G19200.1	AT2G13950.1	AT1G20890.1	AT1G45201.2	AT1G24420.1
AT1G20220.1	AT5G09650.1	AT1G16410.2	AT1G19210.1	AT2G14210.1	AT1G21160.1	AT1G45201.1	AT1G24600.1
AT1G20270.1	AT5G10280.1	AT1G16410.1	AT1G19300.1	AT2G14290.1	AT1G21250.1	AT1G46840.1	AT1G24735.2
AT1G20470.1	AT5G10460.1	AT1G16440.1	AT1G19380.1	AT2G14500.1	AT1G21340.1	AT1G46912.2	AT1G25290.1
AT1G20540.1	AT5G10510.2	AT1G16640.1	AT1G19396.2	AT2G15020.1	AT1G21440.1	AT1G46912.1	AT1G26090.1
AT1G20550.1	AT5G10510.3	AT1G16820.1	AT1G19570.1	AT2G15050.1	AT1G21480.1	AT1G47300.1	AT1G26140.1
AT1G20640.2	AT5G10510.1	AT1G16820.2	AT1G19570.2	AT2G15390.1	AT1G21480.2	AT1G47317.1	AT1G26210.1
AT1G20640.1	AT5G11460.1	AT1G16880.1	AT1G19620.1	AT2G15390.2	AT1G21650.1	AT1G47389.1	AT1G26796.1
AT1G20690.1	AT5G12236.1	AT1G16940.1	AT1G19740.1	AT2G15590.1	AT1G21650.2	AT1G47390.1	AT1G26799.1
AT1G20720.1	AT5G13810.1	AT1G17080.1	AT1G19840.1	AT2G15780.1	AT1G21760.1	AT1G47485.1	AT1G26890.1
AT1G20750.1	AT5G15650.1	AT1G17180.1	AT1G19960.1	AT2G16586.1	AT1G21790.1	AT1G47600.2	AT1G27060.1
AT1G20890.1	AT5G20540.1	AT1G17200.2	AT1G20030.2	AT2G16730.1	AT1G21900.1	AT1G47600.1	AT1G27080.1
AT1G21110.1	AT5G20620.1	AT1G17200.1	AT1G20030.1	AT2G16740.1	AT1G22510.2	AT1G47610.1	AT1G27160.1
AT1G21160.1	AT5G20720.1	AT1G17240.1	AT1G20330.1	AT2G16910.1	AT1G22510.1	AT1G47730.1	AT1G27240.1
AT1G21250.1	AT5G21900.1	AT1G17545.1	AT1G20340.1	AT2G16980.2	AT1G22670.1	AT1G47786.1	AT1G27280.1
AT1G21340.1	AT5G23850.1	AT1G17560.1	AT1G20430.1	AT2G16980.1	AT1G22850.1	AT1G47790.1	AT1G27300.1
AT1G21440.1	AT5G24110.1	AT1G17700.1	AT1G20450.1	AT2G17010.1	AT1G23110.3	AT1G47800.1	AT1G27435.1
AT1G21470.1	AT5G24318.1	AT1G17710.2	AT1G20693.1	AT2G17050.1	AT1G23310.2	AT1G47810.1	AT1G27480.1
AT1G21480.1	AT5G24318.2	AT1G17710.1	AT1G20696.1	AT2G17060.1	AT1G23310.1	AT1G47980.1	AT1G27695.1
AT1G21480.2	AT5G24990.1	AT1G17770.1	AT1G20696.2	AT2G17090.1	AT1G23330.1	AT1G48070.2	AT1G27695.2
AT1G21650.1	AT5G25410.1	AT1G17810.1	AT1G20823.1	AT2G17500.1	AT1G23360.1	AT1G48070.1	AT1G28007.1
AT1G21650.2	AT5G26617.1	AT1G17830.1	AT1G20875.1	AT2G17500.2	AT1G23360.2	AT1G48400.1	AT1G28335.1
AT1G21760.1	AT5G28640.1	AT1G17860.1	AT1G21010.1	AT2G17500.3	AT1G23400.1	AT1G48590.2	AT1G28815.1
AT1G21790.1	AT5G35680.1	AT1G17910.1	AT1G21050.1	AT2G17500.4	AT1G23450.1	AT1G48700.1	AT1G29450.1
AT1G21900.1	AT5G38860.1	AT1G17960.1	AT1G21090.1	AT2G17600.1	AT1G23480.1	AT1G48990.1	AT1G29570.1
AT1G22150.1	AT5G45410.3	AT1G18080.1	AT1G21140.1	AT2G17740.1	AT1G23480.3	AT1G49100.1	AT1G29580.1
AT1G22510.2	AT5G45410.2	AT1G18486.1	AT1G21280.1	AT2G18010.1	AT1G23480.2	AT1G49250.1	AT1G29590.2
AT1G22510.1	AT5G45410.1	AT1G18510.1	AT1G21310.1	AT2G18070.1	AT1G23690.1	AT1G49470.1	AT1G29600.1
AT1G22550.1	AT5G45940.1	AT1G18780.1	AT1G21390.1	AT2G18140.1	AT1G23790.1	AT1G49860.1	AT1G29720.1
AT1G22670.1	AT5G45940.2	AT1G18790.1	AT1G21500.1	AT2G18150.1	AT1G23860.1	AT1G50470.1	AT1G29920.1
AT1G22720.1	AT5G51620.3	AT1G18800.1	AT1G21520.1	AT2G18190.1	AT1G23860.3	AT1G50690.1	AT1G29960.1
AT1G22760.1	AT5G51620.2	AT1G18835.1	AT1G21670.1	AT2G18590.1	AT1G23860.2	AT1G50720.1	AT1G30020.1
AT1G22850.1	AT5G53300.3	AT1G18860.1	AT1G21695.1	AT2G18680.1	AT1G23940.1	AT1G50880.1	AT1G30050.1
AT1G23110.3	AT5G53570.1	AT1G18960.1	AT1G21738.1	AT2G18690.1	AT1G23970.1	AT1G51010.1	AT1G30220.1
AT1G23310.2	AT5G54067.1	AT1G18980.1	AT1G21770.1	AT2G18880.1	AT1G23970.2	AT1G51020.1	AT1G30300.1
AT1G23310.1	AT5G55430.1	AT1G19060.1	AT1G21840.1	AT2G19020.1	AT1G24100.1	AT1G51030.1	AT1G30455.1
AT1G23330.1	AT5G56580.1	AT1G19115.3	AT1G21950.1	AT2G19150.1	AT1G24200.1	AT1G51035.1	AT1G30500.2
AT1G23360.1	AT5G57450.2	AT1G19115.2	AT1G22030.1	AT2G19610.1	AT1G24220.1	AT1G51190.1	AT1G30500.1
AT1G23360.2	AT5G57490.1	AT1G19115.1	AT1G22140.2	AT2G19610.2	AT1G24230.1	AT1G51240.1	AT1G30660.1
AT1G23400.1	AT5G59210.1	AT1G19390.1	AT1G22160.1	AT2G19660.1	AT1G24256.1	AT1G51260.1	AT1G31070.2
AT1G23450.1	AT5G59210.2	AT1G19397.1	AT1G22190.1	AT2G21010.1	AT1G24430.1	AT1G51270.3	AT1G31070.1
AT1G23480.1	AT5G59950.5	AT1G19640.1	AT1G22220.1	AT2G21910.1	AT1G24570.1	AT1G51320.1	AT1G31160.1
AT1G23480.3	AT5G59950.1	AT1G19730.1	AT1G22270.1	AT2G21920.1	AT1G24735.1	AT1G51330.1	AT1G31200.1
AT1G23480.2	AT5G59950.2	AT1G20020.3	AT1G22651.1	AT2G22030.1	AT1G25360.1	AT1G51470.1	AT1G31370.1
AT1G23540.1	AT5G59950.3	AT1G20020.1	AT1G22810.1	AT2G23400.1	AT1G25380.1	AT1G51780.1	AT1G31390.1
AT1G23690.1	AT5G64470.3	AT1G20120.1	AT1G22985.1	AT2G24680.2	AT1G25390.1	AT1G51840.1	AT1G31772.1
AT1G23790.1	AT5G64470.1	AT1G20130.2	AT1G23000.1	AT2G24720.1	AT1G25480.1	AT1G51850.1	AT1G31790.1
AT1G23860.1	AT5G64940.1	AT1G20130.1	AT1G23290.1	AT2G24740.1	AT1G26260.1	AT1G51870.1	AT1G31812.1
AT1G23860.3	AT5G64940.2	AT1G20135.1	AT1G23390.1	AT2G25160.1	AT1G26260.3	AT1G51900.1	AT1G31820.1
AT1G23860.2	ATMG00010.1	AT1G20150.1	AT1G23410.1	AT2G25240.1	AT1G26330.1	AT1G51915.1	AT1G32600.1
AT1G23940.1	ATMG00030.1	AT1G20180.1	AT1G23710.1	AT2G25330.1	AT1G26330.2	AT1G51920.1	AT1G32650.1
AT1G23970.1	ATMG00040.1	AT1G20180.2	AT1G23724.1	AT2G25500.1	AT1G26440.2	AT1G51930.1	AT1G33030.1
AT1G23970.2	ATMG00050.1	AT1G20240.1	AT1G23910.1	AT2G26050.1	AT1G26440.3	AT1G52070.1	AT1G33140.1
AT1G24100.1	ATMG00060.1	AT1G20360.1	AT1G23980.1	AT2G26410.1	AT1G26440.1	AT1G52120.1	AT1G33220.1
AT1G24200.1	ATMG00070.1	AT1G20530.1	AT1G24170.1	AT2G26420.1	AT1G26660.1	AT1G52130.1	AT1G33265.1
AT1G24220.1	ATMG00080.1	AT1G20600.1	AT1G24530.1	AT2G26950.1	AT1G26665.1	AT1G52700.1	AT1G33475.1
AT1G24230.1	ATMG00090.1	AT1G20680.2	AT1G24880.2	AT2G27070.1	AT1G26680.1	AT1G52900.1	AT1G33520.1
AT1G24256.1	ATMG00110.1	AT1G20680.1	AT1G25275.1	AT2G27120.1	AT1G26710.1	AT1G53023.1	AT1G34000.1
AT1G24400.1	ATMG00120.1	AT1G20710.1	AT1G25275.3	AT2G27740.1	AT1G26750.1	AT1G53325.1	AT1G34046.1
AT1G24430.1	ATMG00130.1	AT1G20730.1	AT1G25275.2	AT2G28085.1	AT1G26760.1	AT1G53610.1	AT1G34095.1
AT1G24570.1	ATMG00140.1	AT1G20735.1	AT1G25370.1	AT2G28180.1	AT1G26940.1	AT1G53620.1	AT1G34280.1
AT1G24735.1	ATMG00150.1	AT1G20740.1	AT1G25400.1	AT2G29060.1	AT1G27008.1	AT1G53660.1	AT1G34560.1
AT1G25240.1	ATMG00160.1	AT1G20790.1	AT1G25400.2	AT2G29100.1	AT1G27150.1	AT1G53930.1	AT1G34750.1
AT1G25360.1	ATMG00170.1	AT1G20800.2	AT1G25425.1	AT2G29120.1	AT1G27260.1	AT1G53950.1	AT1G35183.1
AT1G25380.1	ATMG00180.1	AT1G20800.1	AT1G25510.1	AT2G29250.1	AT1G27270.1	AT1G54540.1	AT1G35333.1
AT1G25390.1	ATMG00200.1	AT1G20850.1	AT1G25550.1	AT2G29370.1	AT1G27360.3	AT1G55010.1	AT1G35467.1
AT1G25480.1	ATMG00280.1	AT1G21320.1	AT1G25560.1	AT2G29830.1	AT1G27360.4	AT1G55030.1	AT1G35720.1
AT1G26260.1	ATMG00285.1	AT1G21430.1	AT1G26220.1	AT2G29940.1	AT1G27360.1	AT1G55380.1	AT1G36380.1
AT1G26260.3	ATMG00300.1	AT1G21475.1	AT1G26300.2	AT2G30220.1	AT1G27370.3	AT1G55390.1	AT1G36640.1
AT1G26330.1	ATMG00310.1	AT1G21528.1	AT1G26630.1	AT2G30240.1	AT1G27385.3	AT1G55600.1	AT1G41875.1
AT1G26330.2	ATMG00370.1	AT1G21530.1	AT1G26800.1	AT2G30310.1	AT1G27385.1	AT1G55640.1	AT1G43667.1
AT1G26410.1	ATMG00450.1	AT1G21550.1	AT1G26910.1	AT2G30770.1	AT1G27410.1	AT1G55928.1	AT1G44010.1
AT1G26420.1	ATMG00470.1	AT1G21864.1	AT1G26921.1	AT2G30840.1	AT1G27460.1	AT1G56040.1	AT1G44094.1
AT1G26440.2	ATMG00480.1	AT1G21990.1	AT1G26960.1	AT2G32610.1	AT1G27470.1	AT1G56100.2	AT1G44130.1
AT1G26440.3	ATMG00490.1	AT1G22010.1	AT1G27050.1	AT2G32860.2	AT1G27600.2	AT1G56240.1	AT1G44990.1
AT1G26440.1	ATMG00500.1	AT1G22080.1	AT1G27210.1	AT2G32860.1	AT1G27600.1	AT1G56250.1	AT1G45170.1
AT1G26660.1	ATMG00513.1	AT1G22080.2	AT1G27290.1	AT2G32870.1	AT1G27720.1	AT1G56360.1	AT1G45403.1
AT1G26665.1	ATMG00516.1	AT1G22090.1	AT1G27330.1	AT2G33070.2	AT1G27920.1	AT1G56400.1	AT1G46984.1
AT1G26680.1	ATMG00520.1	AT1G22130.1	AT1G27640.1	AT2G33070.1	AT1G27940.1	AT1G56430.1	AT1G47220.1
AT1G26710.1	ATMG00540.1	AT1G22340.1	AT1G27930.1	AT2G34080.1	AT1G27980.1	AT1G56540.1	AT1G47410.2
AT1G26750.1	ATMG00550.1	AT1G22440.1	AT1G28070.1	AT2G34180.1	AT1G28010.1	AT1G56680.1	AT1G47410.1
AT1G26760.1	ATMG00560.1	AT1G22500.1	AT1G28190.1	AT2G34880.1	AT1G28180.1	AT1G57570.1	AT1G48010.1
AT1G26940.1	ATMG00570.1	AT1G22630.1	AT1G28250.1	AT2G35215.1	AT1G28220.1	AT1G57580.1	AT1G48020.1
AT1G26970.1	ATMG00580.1	AT1G22690.1	AT1G28280.1	AT2G36450.1	AT1G28260.1	AT1G57750.1	AT1G48145.1
AT1G27008.1	ATMG00590.1	AT1G22690.2	AT1G28281.1	AT2G36560.1	AT1G28260.2	AT1G57800.1	AT1G48260.1
AT1G27020.1	ATMG00600.1	AT1G22767.1	AT1G28290.2	AT2G36760.1	AT1G28550.1	AT1G58420.1	AT1G48405.1
AT1G27150.1	ATMG00620.1	AT1G23037.1	AT1G28290.1	AT2G37090.1	AT1G28580.2	AT1G58450.1	AT1G48630.1
AT1G27260.1	ATMG00630.1	AT1G23074.1	AT1G28330.1	AT2G38152.1	AT1G28580.1	AT1G59670.1	AT1G49150.1
AT1G27270.1	ATMG00640.1	AT1G23110.1	AT1G28330.3	AT2G38300.1	AT1G28710.1	AT1G59675.1	AT1G49200.1
AT1G27360.3	ATMG00650.1	AT1G23110.4	AT1G28330.2	AT2G39240.1	AT1G29020.1	AT1G59790.1	AT1G49420.1
AT1G27360.4	ATMG00660.1	AT1G23110.2	AT1G28330.5	AT2G39850.1	AT1G29179.1	AT1G60110.1	AT1G49938.1
AT1G27360.1	ATMG00665.1	AT1G23160.1	AT1G28330.4	AT2G40500.1	AT1G29180.1	AT1G60320.1	AT1G50530.1
AT1G27370.3	ATMG00670.1	AT1G23220.1	AT1G28360.1	AT2G40990.1	AT1G29200.2	AT1G60340.1	AT1G50560.1
AT1G27385.3	ATMG00680.1	AT1G23250.1	AT1G28370.1	AT2G42550.1	AT1G29200.1	AT1G60380.1	AT1G50610.1
AT1G27385.1	ATMG00690.1	AT1G23300.1	AT1G28390.2	AT2G42660.1	AT1G29230.1	AT1G60450.1	AT1G50630.1
AT1G27410.1	ATMG00710.1	AT1G23320.1	AT1G28390.1	AT2G42830.1	AT1G29320.1	AT1G60470.1	AT1G50780.1
AT1G27460.1	ATMG00720.1	AT1G23500.1	AT1G29041.1	AT2G44540.1	AT1G29380.1	AT1G60570.1	AT1G50820.1
AT1G27470.1	ATMG01170.1	AT1G23510.2	AT1G29160.1	AT2G44560.1	AT1G29440.1	AT1G60815.1	AT1G50830.1
AT1G27490.1	ATMG01360.1	AT1G23510.1	AT1G29195.1	AT2G45650.1	AT1G29470.2	AT1G60980.1	AT1G50980.1
AT1G27600.2	ATMG01370.1	AT1G23530.1	AT1G29300.1	AT2G46130.1	AT1G29470.1	AT1G61060.1	AT1G51070.2
AT1G27600.1	ATMG01400.1	AT1G23560.1	AT1G29640.1	AT2G46130.2	AT1G29480.1	AT1G61070.1	AT1G51070.1
AT1G27720.1	ATMG01410.1	AT1G23570.2	AT1G30016.1	AT2G46495.1	AT1G29530.1	AT1G61093.1	AT1G51090.1
AT1G27920.1		AT1G23570.3	AT1G30040.2	AT2G47530.1	AT1G29540.1	AT1G61105.1	AT1G51140.1
AT1G27940.1		AT1G23570.1	AT1G30040.1	AT3G01270.1	AT1G29550.1	AT1G61110.1	AT1G51230.1
AT1G27980.1		AT1G23580.1	AT1G30100.1	AT3G04220.1	AT1G29630.3	AT1G61120.1	AT1G51380.1
AT1G28010.1		AT1G23590.1	AT1G30135.1	AT3G08490.1	AT1G29630.2	AT1G61130.1	AT1G51390.1
AT1G28020.1		AT1G23600.1	AT1G30260.1	AT3G09130.1	AT1G29630.1	AT1G61230.1	AT1G51400.1
AT1G28040.1		AT1G23610.1	AT1G30460.2	AT3G09450.1	AT1G29740.1	AT1G61330.1	AT1G51420.1
AT1G28180.1		AT1G23640.1	AT1G30515.1	AT3G11402.1	AT1G29760.1	AT1G61710.1	AT1G51560.1
AT1G28220.1		AT1G23660.1	AT1G30740.1	AT3G14520.1	AT1G29770.1	AT1G61750.1	AT1G51770.1
AT1G28260.1		AT1G23680.1	AT1G30757.1	AT3G15700.1	AT1G29830.3	AT1G61760.1	AT1G52060.1
AT1G28260.2		AT1G23700.1	AT1G30800.1	AT3G15830.1	AT1G29830.1	AT1G61820.3	AT1G52470.2
AT1G28306.1		AT1G23770.1	AT1G31130.1	AT3G15870.1	AT1G29840.1	AT1G61840.1	AT1G52470.3
AT1G28550.1		AT1G23810.1	AT1G31240.1	AT3G17060.1	AT1G29880.1	AT1G62060.1	AT1G52470.1
AT1G28580.2		AT1G23830.1	AT1G31310.1	AT3G17265.1	AT1G29890.2	AT1G62070.1	AT1G52760.1
AT1G28580.1		AT1G23840.1	AT1G31320.1	AT3G17490.1	AT1G29890.1	AT1G62450.1	AT1G52770.1
AT1G28710.1		AT1G23935.1	AT1G31350.1	AT3G17500.1	AT1G29950.1	AT1G62510.1	AT1G52810.1
AT1G29020.1		AT1G24060.1	AT1G31760.1	AT3G17520.1	AT1G29950.2	AT1G62940.1	AT1G52857.1
AT1G29179.1		AT1G24062.1	AT1G31835.1	AT3G17540.1	AT1G29970.1	AT1G62980.1	AT1G52930.1
AT1G29180.1		AT1G24145.1	AT1G31880.1	AT3G18330.1	AT1G30410.1	AT1G63105.1	AT1G52970.1
AT1G29200.2		AT1G24159.1	AT1G32640.1	AT3G18670.1	AT1G30460.1	AT1G63140.2	AT1G53010.1
AT1G29200.1		AT1G24250.1	AT1G32690.1	AT3G18810.1	AT1G30473.1	AT1G63140.1	AT1G53110.1
AT1G29230.1		AT1G24405.1	AT1G32760.1	AT3G19040.1	AT1G30540.1	AT1G63205.1	AT1G53530.1
AT1G29320.1		AT1G24420.1	AT1G32860.1	AT3G19090.1	AT1G30550.2	AT1G63245.1	AT1G53550.1
AT1G29380.1		AT1G24577.1	AT1G32920.1	AT3G19160.1	AT1G30610.2	AT1G63295.1	AT1G53635.1
AT1G29440.1		AT1G24590.1	AT1G32928.1	AT3G19310.1	AT1G30610.1	AT1G63350.1	AT1G53815.1
AT1G29470.2		AT1G24600.1	AT1G35430.1	AT3G19410.1	AT1G31080.1	AT1G63360.1	AT1G53935.1
AT1G29470.1		AT1G24735.2	AT1G35516.1	AT3G20210.1	AT1G31270.1	AT1G63590.1	AT1G53970.1
AT1G29480.1		AT1G25270.1	AT1G35560.1	AT3G20580.1	AT1G31360.1	AT1G63880.1	AT1G54070.1
AT1G29530.1		AT1G25290.1	AT1G36940.1	AT3G21210.1	AT1G31490.1	AT1G63910.1	AT1G54210.2
AT1G29540.1		AT1G25300.1	AT1G44740.1	AT3G21520.1	AT1G31800.1	AT1G64160.1	AT1G54210.1
AT1G29550.1		AT1G26090.1	AT1G44760.1	AT3G21940.1	AT1G31860.1	AT1G64910.1	AT1G54250.1
AT1G29630.3		AT1G26140.1	AT1G46264.1	AT3G21960.1	AT1G31950.1	AT1G64930.1	AT1G54950.1
AT1G29630.2		AT1G26200.1	AT1G47200.1	AT3G21980.1	AT1G32060.1	AT1G64940.1	AT1G55207.1
AT1G29630.1		AT1G26210.1	AT1G47820.2	AT3G22030.1	AT1G32180.1	AT1G65190.1	AT1G55330.1
AT1G29740.1		AT1G26515.1	AT1G47820.1	AT3G22040.1	AT1G32250.1	AT1G65200.1	AT1G55550.1
AT1G29760.1		AT1G26796.1	AT1G48330.1	AT3G22060.1	AT1G32370.4	AT1G65210.1	AT1G55760.1
AT1G29770.1		AT1G26797.1	AT1G48480.1	AT3G22490.1	AT1G32370.3	AT1G65330.1	AT1G55830.2
AT1G29830.3		AT1G26798.1	AT1G48940.1	AT3G22720.1	AT1G32370.2	AT1G65390.1	AT1G55830.1
AT1G29830.1		AT1G26799.1	AT1G49000.1	AT3G24130.1	AT1G32375.1	AT1G65390.2	AT1G55990.1
AT1G29840.1		AT1G26820.1	AT1G49032.1	AT3G24225.1	AT1G32440.1	AT1G65450.3	AT1G56085.1
AT1G29880.1		AT1G26890.1	AT1G49245.1	AT3G24240.1	AT1G32470.1	AT1G65486.1	AT1G56418.1
AT1G29890.2		AT1G27060.1	AT1G49330.1	AT3G24290.1	AT1G32585.1	AT1G65486.2	AT1G56660.1
AT1G29890.1		AT1G27080.1	AT1G49450.1	AT3G25200.1	AT1G32870.1	AT1G65500.1	AT1G57630.1
AT1G29950.1		AT1G27160.1	AT1G49590.3	AT3G26250.1	AT1G32880.1	AT1G65630.1	AT1G57730.1
AT1G29950.2		AT1G27240.1	AT1G49620.1	AT3G26320.1	AT1G32950.1	AT1G65850.2	AT1G58055.1
AT1G29970.1		AT1G27280.1	AT1G49650.1	AT3G26470.1	AT1G32960.1	AT1G65850.1	AT1G58160.1
AT1G30370.1		AT1G27300.1	AT1G49660.1	AT3G26820.1	AT1G32970.1	AT1G65890.1	AT1G58225.1
AT1G30410.1		AT1G27435.1	AT1G49780.1	AT3G27410.1	AT1G33400.1	AT1G65907.1	AT1G58320.1
AT1G30460.1		AT1G27461.1	AT1G50040.1	AT3G27473.1	AT1G33490.1	AT1G65910.1	AT1G59620.1
AT1G30473.1		AT1G27480.1	AT1G50640.1	AT3G28223.1	AT1G33700.1	AT1G66000.1	AT1G59630.1
AT1G30540.1		AT1G27550.1	AT1G51100.1	AT3G28345.1	AT1G33770.1	AT1G66020.1	AT1G59690.1
AT1G30550.2		AT1G27610.1	AT1G51170.1	AT3G28360.1	AT1G33810.1	AT1G66045.1	AT1G59700.1
AT1G30610.2		AT1G27660.1	AT1G51360.1	AT3G28390.1	AT1G33850.1	AT1G66060.1	AT1G59800.1
AT1G30610.1		AT1G27670.1	AT1G51402.1	AT3G28570.1	AT1G34040.1	AT1G66220.1	AT1G59810.1
AT1G31000.1		AT1G27695.1	AT1G51660.1	AT3G28580.1	AT1G34130.1	AT1G66270.1	AT1G59830.1
AT1G31080.1		AT1G27695.2	AT1G51700.1	AT3G28790.1	AT1G34150.1	AT1G66370.1	AT1G59830.2
AT1G31163.1		AT1G28007.1	AT1G51950.1	AT3G29060.1	AT1G34180.1	AT1G66380.1	AT1G60040.1
AT1G31270.1		AT1G28030.1	AT1G52550.1	AT3G29070.1	AT1G34180.2	AT1G66630.1	AT1G60630.1
AT1G31360.1		AT1G28160.1	AT1G52565.1	AT3G29255.1	AT1G34380.1	AT1G66700.1	AT1G60690.1
AT1G31490.1		AT1G28310.2	AT1G52618.1	AT3G29410.1	AT1G34380.2	AT1G66700.3	AT1G60750.1
AT1G31800.1		AT1G28310.1	AT1G52720.1	AT3G29830.1	AT1G34420.1	AT1G66770.1	AT1G60760.1
AT1G31860.1		AT1G28335.1	AT1G52825.1	AT3G30260.1	AT1G34760.2	AT1G66860.1	AT1G60913.1
AT1G31950.1		AT1G28450.1	AT1G52880.1	AT3G30280.1	AT1G34760.1	AT1G66870.1	AT1G60920.1
AT1G32060.1		AT1G28460.1	AT1G53035.1	AT3G30290.1	AT1G35160.2	AT1G66910.1	AT1G60987.1
AT1G32140.1		AT1G28500.1	AT1G53039.1	AT3G30842.1	AT1G35160.1	AT1G67270.1	AT1G61090.1
AT1G32180.1		AT1G28590.1	AT1G53070.1	AT3G32040.1	AT1G35340.2	AT1G67455.1	AT1G61095.1
AT1G32250.1		AT1G28610.1	AT1G53163.1	AT3G41762.1	AT1G35340.3	AT1G67640.1	AT1G61280.1
AT1G32370.4		AT1G28610.2	AT1G53170.1	AT3G42180.1	AT1G35625.1	AT1G67810.1	AT1G61290.1
AT1G32370.3		AT1G28640.1	AT1G53230.1	AT3G43120.1	AT1G35670.1	AT1G67865.1	AT1G61310.1
AT1G32370.2		AT1G28650.1	AT1G53282.1	AT3G43190.1	AT1G36180.2	AT1G67910.2	AT1G61550.1
AT1G32375.1		AT1G28815.1	AT1G53345.1	AT3G43430.1	AT1G36272.1	AT1G67910.1	AT1G61688.1
AT1G32420.1		AT1G29000.1	AT1G53541.1	AT3G43710.1	AT1G36622.1	AT1G68250.1	AT1G61720.1
AT1G32440.1		AT1G29080.1	AT1G53542.1	AT3G43860.1	AT1G38131.1	AT1G68270.1	AT1G61780.1
AT1G32470.1		AT1G29100.1	AT1G53700.1	AT3G44060.1	AT1G42550.1	AT1G68320.1	AT1G61800.1
AT1G32510.1		AT1G29110.1	AT1G53860.1	AT3G44550.1	AT1G42970.1	AT1G68380.1	AT1G61940.1
AT1G32585.1		AT1G29280.1	AT1G53885.1	AT3G44860.1	AT1G43020.2	AT1G68610.1	AT1G62000.1
AT1G32660.1		AT1G29450.1	AT1G53887.1	AT3G44910.1	AT1G43020.1	AT1G68800.1	AT1G62080.1
AT1G32780.1		AT1G29570.1	AT1G53903.1	AT3G44930.1	AT1G43130.1	AT1G68825.1	AT1G62120.1
AT1G32850.1		AT1G29580.1	AT1G54050.1	AT3G44970.1	AT1G43171.1	AT1G68825.2	AT1G62180.2
AT1G32870.1		AT1G29590.2	AT1G54095.1	AT3G45070.1	AT1G43630.1	AT1G69090.1	AT1G62490.1
AT1G32880.1		AT1G29600.1	AT1G54200.1	AT3G45450.1	AT1G43890.1	AT1G69150.1	AT1G62800.1
AT1G32910.1		AT1G29720.1	AT1G54215.1	AT3G45560.1	AT1G43890.2	AT1G69630.1	AT1G62840.1
AT1G32950.1		AT1G29870.1	AT1G54690.1	AT3G45580.1	AT1G43890.3	AT1G69660.1	AT1G62886.1
AT1G32960.1		AT1G29920.1	AT1G55080.1	AT3G45710.1	AT1G44160.1	AT1G69970.1	AT1G62900.1
AT1G32970.1		AT1G29960.1	AT1G55152.1	AT3G45810.1	AT1G44170.3	AT1G70020.1	AT1G63280.1
AT1G33400.1		AT1G30020.1	AT1G55190.1	AT3G46160.1	AT1G44575.2	AT1G70880.1	AT1G63310.1
AT1G33440.1		AT1G30050.1	AT1G55210.2	AT3G46170.1	AT1G44575.1	AT1G70944.1	AT1G63370.1
AT1G33490.1		AT1G30220.1	AT1G55210.1	AT3G46190.1	AT1G44770.1	AT1G71290.1	AT1G63522.1
AT1G33700.1		AT1G30300.1	AT1G55365.1	AT3G46330.1	AT1G44900.1	AT1G71390.1	AT1G63580.1
AT1G33770.1		AT1G30350.1	AT1G55580.1	AT3G46350.1	AT1G44910.2	AT1G71680.1	AT1G63855.3
AT1G33790.1		AT1G30455.1	AT1G55615.1	AT3G46360.1	AT1G44910.1	AT1G72290.1	AT1G63855.1
AT1G33790.2		AT1G30500.2	AT1G55675.1	AT3G46420.1	AT1G44940.1	AT1G72490.1	AT1G64090.2
AT1G33810.1		AT1G30500.1	AT1G55805.1	AT3G46500.1	AT1G44941.1	AT1G73410.1	AT1G64090.1
AT1G33850.1		AT1G30650.1	AT1G55920.1	AT3G46700.1	AT1G44970.1	AT1G73610.1	AT1G64107.1
AT1G33890.1		AT1G30660.1	AT1G56020.1	AT3G46710.1	AT1G45000.1	AT1G74110.1	AT1G64185.1
AT1G33900.1		AT1G30814.1	AT1G56045.1	AT3G46800.1	AT1G45110.1	AT1G74820.1	AT1G64195.1
AT1G33930.1		AT1G30814.2	AT1G56210.1	AT3G46810.1	AT1G45207.2	AT1G75250.2	AT1G64690.1
AT1G33960.1		AT1G30925.1	AT1G56220.1	AT3G46910.1	AT1G45243.1	AT1G75250.1	AT1G64710.1
AT1G34040.1		AT1G30930.1	AT1G56220.3	AT3G47050.2	AT1G45231.2	AT1G75880.2	AT1G64710.2
AT1G34050.1		AT1G30990.1	AT1G56300.1	AT3G47050.1	AT1G45229.1	AT1G75880.1	AT1G64750.3
AT1G34130.1		AT1G31070.2	AT1G57610.3	AT3G47130.1	AT1G45474.1	AT1G75930.1	AT1G64920.1
AT1G34150.1		AT1G31070.1	AT1G57610.1	AT3G47150.1	AT1G45474.2	AT1G75940.1	AT1G65250.1
AT1G34180.1		AT1G31090.1	AT1G57610.2	AT3G47180.1	AT1G45616.1	AT1G76290.1	AT1G65481.1
AT1G34180.2		AT1G31160.1	AT1G57660.1	AT3G47480.1	AT1G47240.1	AT1G76830.1	AT1G65610.1
AT1G34380.1		AT1G31200.1	AT1G58380.1	AT3G47740.1	AT1G47620.1	AT1G76965.1	AT1G65845.1
AT1G34380.2		AT1G31250.1	AT1G59970.1	AT3G47750.1	AT1G48140.2	AT1G77150.1	AT1G65970.1
AT1G34420.1		AT1G31370.1	AT1G60390.1	AT3G47760.1	AT1G48140.1	AT1G77655.1	AT1G66480.1
AT1G34480.1		AT1G31390.1	AT1G60660.1	AT3G47770.1	AT1G48180.1	AT1G78400.1	AT1G66600.1
AT1G34650.1		AT1G31400.1	AT1G60870.1	AT3G48290.1	AT1G48210.2	AT1G78470.1	AT1G66830.1
AT1G34760.2		AT1G31530.1	AT1G60950.1	AT3G48290.2	AT1G48220.1	AT1G78840.1	AT1G66855.1
AT1G34760.1		AT1G31620.1	AT1G61170.1	AT3G48310.1	AT1G48360.1	AT1G78970.2	AT1G66980.1
AT1G35160.2		AT1G31670.1	AT1G61260.1	AT3G48620.1	AT1G48360.3	AT1G78990.1	AT1G67020.1
AT1G35160.1		AT1G31690.1	AT1G61570.1	AT3G49120.1	AT1G48390.1	AT1G79450.2	AT1G67350.2
AT1G35340.2		AT1G31720.1	AT1G61930.1	AT3G49130.1	AT1G48450.2	AT1G79450.1	AT1G67430.1
AT1G35340.3		AT1G31772.1	AT1G62050.1	AT3G49980.1	AT1G48450.1	AT1G79760.1	AT1G67460.1
AT1G35365.1		AT1G31790.1	AT1G62301.1	AT3G50470.1	AT1G48550.2	AT1G79770.1	AT1G67623.1
AT1G35490.1		AT1G31812.1	AT1G62370.1	AT3G50480.1	AT1G48550.1	AT1G80100.2	AT1G67920.1
AT1G35625.1		AT1G31820.1	AT1G62520.1	AT3G50570.1	AT1G48570.1	AT1G80100.1	AT1G68420.1
AT1G35630.1		AT1G31885.1	AT1G62790.1	AT3G52080.1	AT1G48640.1	AT1G80133.1	AT1G68630.1
AT1G35670.1		AT1G32583.1	AT1G62790.2	AT3G52330.1	AT1G48760.2	AT1G80140.1	AT1G68680.1
AT1G35880.1		AT1G32600.1	AT1G62820.1	AT3G52550.1	AT1G48760.1	AT1G80470.1	AT1G68765.1
AT1G36180.2		AT1G32650.1	AT1G62863.1	AT3G53040.1	AT1G48760.3	AT1G80760.1	AT1G69230.2
AT1G36272.1		AT1G32710.1	AT1G63390.1	AT3G53060.1	AT1G48880.1	AT2G01240.1	AT1G69230.1
AT1G36622.1		AT1G33020.1	AT1G63420.1	AT3G53150.1	AT1G49015.1	AT2G01530.1	AT1G69325.1
AT1G38131.1		AT1G33030.1	AT1G63720.1	AT3G53305.1	AT1G49130.1	AT2G01580.1	AT1G69520.1
AT1G42550.1		AT1G33090.1	AT1G63840.1	AT3G54510.1	AT1G49130.2	AT2G01940.1	AT1G69523.1
AT1G42560.1		AT1G33140.1	AT1G63855.2	AT3G54700.1	AT1G49240.1	AT2G01940.2	AT1G69540.1
AT1G42970.1		AT1G33220.1	AT1G63930.1	AT3G55130.1	AT1G49350.1	AT2G02023.1	AT1G69550.1
AT1G43010.1		AT1G33265.1	AT1G64080.1	AT3G55190.1	AT1G49360.1	AT2G02250.1	AT1G69580.1
AT1G43020.2		AT1G33280.1	AT1G64105.1	AT3G55540.1	AT1G49480.1	AT2G02290.1	AT1G69700.1
AT1G43020.1		AT1G33475.1	AT1G64355.1	AT3G57240.1	AT1G49530.1	AT2G02320.1	AT1G69720.1
AT1G43130.1		AT1G33520.1	AT1G64355.2	AT3G59230.1	AT1G49790.2	AT2G02450.1	AT1G69730.1
AT1G43140.1		AT1G33530.1	AT1G64380.1	AT3G59440.1	AT1G49870.1	AT2G02610.1	AT1G69818.1
AT1G43171.1		AT1G33709.1	AT1G64450.1	AT3G59460.1	AT1G49980.1	AT2G02640.1	AT1G70040.1
AT1G43630.1		AT1G33710.1	AT1G64490.1	AT3G59610.1	AT1G50160.1	AT2G02650.1	AT1G70350.1
AT1G43890.1		AT1G33730.1	AT1G64640.1	AT4G00120.1	AT1G50170.1	AT2G02700.1	AT1G70450.1
AT1G43890.2		AT1G33750.1	AT1G65295.1	AT4G00160.1	AT1G50180.1	AT2G03170.1	AT1G70480.1
AT1G43890.3		AT1G33811.1	AT1G65420.1	AT4G00260.1	AT1G50360.1	AT2G03190.1	AT1G70480.2
AT1G44050.1		AT1G33870.1	AT1G65520.1	AT4G00315.1	AT1G50430.2	AT2G03500.1	AT1G70800.1
AT1G44090.1		AT1G33880.1	AT1G65541.1	AT4G00400.1	AT1G50430.1	AT2G03740.1	AT1G71015.1
AT1G44160.1		AT1G34000.1	AT1G65710.1	AT4G01340.1	AT1G50440.1	AT2G04480.1	AT1G71060.1
AT1G44170.3		AT1G34046.1	AT1G66180.1	AT4G01350.1	AT1G50440.3	AT2G04680.1	AT1G71180.1
AT1G44224.1		AT1G34047.1	AT1G66350.1	AT4G01390.1	AT1G50440.2	AT2G04930.1	AT1G71200.1
AT1G44542.1		AT1G34095.1	AT1G66475.1	AT4G01890.1	AT1G50450.1	AT2G05420.1	AT1G71230.1
AT1G44575.2		AT1G34280.1	AT1G66553.1	AT4G01925.1	AT1G50680.1	AT2G05440.1	AT1G71235.1
AT1G44575.1		AT1G34490.1	AT1G66820.1	AT4G02190.1	AT1G50770.1	AT2G05440.4	AT1G71280.1
AT1G44770.1		AT1G34510.1	AT1G67035.2	AT4G02700.1	AT1G50800.1	AT2G05520.1	AT1G71330.1
AT1G44900.1		AT1G34560.1	AT1G67035.1	AT4G03610.2	AT1G51120.1	AT2G05520.2	AT1G71370.1
AT1G44910.2		AT1G34575.1	AT1G67050.1	AT4G03610.1	AT1G51370.3	AT2G05540.1	AT1G71400.1
AT1G44910.1		AT1G34750.1	AT1G67340.1	AT4G04080.1	AT1G51370.1	AT2G05720.1	AT1G71740.1
AT1G44940.1		AT1G35183.1	AT1G67750.1	AT4G04090.1	AT1G51370.2	AT2G12190.1	AT1G72050.1
AT1G44941.1		AT1G35230.1	AT1G67770.1	AT4G04450.1	AT1G51410.1	AT2G13570.1	AT1G72050.2
AT1G44970.1		AT1G35250.1	AT1G67775.1	AT4G04500.1	AT1G51430.1	AT2G13680.1	AT1G72060.1
AT1G45000.1		AT1G35290.1	AT1G68340.1	AT4G04510.1	AT1G51538.1	AT2G13900.1	AT1G72141.1
AT1G45110.1		AT1G35310.1	AT1G68360.1	AT4G04810.1	AT1G51550.1	AT2G14070.1	AT1G72260.1
AT1G45207.2		AT1G35333.1	AT1G68460.1	AT4G05490.1	AT1G51570.1	AT2G14100.1	AT1G72280.1
AT1G45243.1		AT1G35467.1	AT1G68490.1	AT4G08040.1	AT1G51710.2	AT2G14580.1	AT1G72680.1
AT1G45231.2		AT1G35720.1	AT1G68550.2	AT4G08160.1	AT1G51800.1	AT2G15220.1	AT1G72720.1
AT1G45229.1		AT1G35910.1	AT1G68550.1	AT4G08360.1	AT1G51860.1	AT2G15310.1	AT1G72850.1
AT1G45474.1		AT1G36060.1	AT1G68670.1	AT4G08450.1	AT1G52080.1	AT2G15318.1	AT1G72980.1
AT1G45474.2		AT1G36380.1	AT1G68945.1	AT4G08570.1	AT1G52315.1	AT2G16005.1	AT1G73160.1
AT1G45616.1		AT1G36640.1	AT1G69050.1	AT4G08620.1	AT1G52325.1	AT2G16050.1	AT1G73165.1
AT1G47240.1		AT1G41875.1	AT1G69410.1	AT4G08670.1	AT1G52343.1	AT2G16120.1	AT1G73170.1
AT1G47480.1		AT1G43640.1	AT1G69530.1	AT4G08870.2	AT1G52390.1	AT2G16130.1	AT1G73290.1
AT1G47603.1		AT1G43667.1	AT1G69530.2	AT4G09647.1	AT1G52410.1	AT2G16220.1	AT1G73350.1
AT1G47620.1		AT1G44010.1	AT1G69600.1	AT4G09930.1	AT1G52430.1	AT2G16290.1	AT1G73350.2
AT1G47780.1		AT1G44094.1	AT1G69690.1	AT4G10160.1	AT1G52450.1	AT2G16300.1	AT1G73350.3
AT1G47840.1		AT1G44130.1	AT1G69760.1	AT4G10310.1	AT1G52540.1	AT2G16365.4	AT1G73530.1
AT1G48060.1		AT1G44478.1	AT1G69910.1	AT4G10465.1	AT1G52640.1	AT2G16365.1	AT1G73602.1
AT1G48140.2		AT1G44830.1	AT1G69935.1	AT4G10490.1	AT1G52660.1	AT2G16365.3	AT1G73600.1
AT1G48140.1		AT1G44990.1	AT1G70000.2	AT4G10596.1	AT1G52870.1	AT2G16810.1	AT1G73655.1
AT1G48180.1		AT1G45100.1	AT1G70000.1	AT4G10740.1	AT1G52980.1	AT2G16835.1	AT1G73780.1
AT1G48210.2		AT1G45145.1	AT1G70090.1	AT4G11030.1	AT1G53100.2	AT2G16960.1	AT1G74050.1
AT1G48220.1		AT1G45170.1	AT1G70090.2	AT4G11170.1	AT1G53100.1	AT2G16990.1	AT1G74055.1
AT1G48360.1		AT1G45201.2	AT1G70209.1	AT4G11940.1	AT1G53120.1	AT2G16990.2	AT1G74060.1
AT1G48360.3		AT1G45201.1	AT1G70210.1	AT4G12100.1	AT1G53270.1	AT2G17043.1	AT1G74300.1
AT1G48390.1		AT1G45403.1	AT1G70230.1	AT4G12320.1	AT1G53470.1	AT2G17055.1	AT1G74400.1
AT1G48450.2		AT1G46840.1	AT1G70370.2	AT4G12470.1	AT1G53590.1	AT2G17310.1	AT1G74460.1
AT1G48450.1		AT1G46912.2	AT1G70370.1	AT4G12500.1	AT1G53680.1	AT2G17590.1	AT1G74480.1
AT1G48530.1		AT1G46912.1	AT1G70420.1	AT4G12530.1	AT1G53710.1	AT2G18200.1	AT1G74520.1
AT1G48550.2		AT1G46984.1	AT1G70490.2	AT4G12920.1	AT1G53710.2	AT2G18340.1	AT1G74810.1
AT1G48550.1		AT1G47220.1	AT1G70490.3	AT4G12960.1	AT1G53750.1	AT2G18340.2	AT1G74870.1
AT1G48570.1		AT1G47300.1	AT1G70490.1	AT4G13080.1	AT1G53760.2	AT2G18370.1	AT1G75130.1
AT1G48640.1		AT1G47317.1	AT1G70600.1	AT4G13090.1	AT1G53760.1	AT2G18490.1	AT1G75170.2
AT1G48760.2		AT1G47389.1	AT1G70690.1	AT4G13240.1	AT1G54110.1	AT2G18540.1	AT1G75170.1
AT1G48760.1		AT1G47390.1	AT1G70710.1	AT4G13280.1	AT1G54180.2	AT2G19010.1	AT1G75230.1
AT1G48760.3		AT1G47410.2	AT1G70780.1	AT4G13290.1	AT1G54180.1	AT2G19070.1	AT1G75260.1
AT1G48880.1		AT1G47410.1	AT1G70895.1	AT4G13310.2	AT1G54220.2	AT2G19220.1	AT1G75420.1
AT1G49005.1		AT1G47485.1	AT1G70895.2	AT4G13310.1	AT1G54220.1	AT2G19500.1	AT1G75430.1
AT1G49015.1		AT1G47600.2	AT1G70985.1	AT4G13560.1	AT1G54310.2	AT2G19890.1	AT1G75920.2
AT1G49130.1		AT1G47600.1	AT1G71100.1	AT4G13572.1	AT1G54310.1	AT2G19893.1	AT1G75920.3
AT1G49130.2		AT1G47610.1	AT1G71130.1	AT4G13575.1	AT1G54340.1	AT2G20080.2	AT1G75920.1
AT1G49220.1		AT1G47730.1	AT1G71340.1	AT4G13610.1	AT1G54445.1	AT2G20080.1	AT1G76020.1
AT1G49240.1		AT1G47786.1	AT1G71840.1	AT4G13960.1	AT1G54450.1	AT2G20150.1	AT1G76040.1
AT1G49290.1		AT1G47790.1	AT1G71880.1	AT4G13985.1	AT1G54510.3	AT2G20620.1	AT1G76150.1
AT1G49350.1		AT1G47800.1	AT1G71910.1	AT4G14370.1	AT1G54520.1	AT2G20825.1	AT1G76370.1
AT1G49360.1		AT1G47810.1	AT1G71970.1	AT4G14400.1	AT1G54560.1	AT2G20875.1	AT1G76440.3
AT1G49480.1		AT1G47980.1	AT1G72020.1	AT4G14400.3	AT1G54760.1	AT2G21110.1	AT1G76440.2
AT1G49530.1		AT1G48010.1	AT1G72150.1	AT4G14815.1	AT1G54830.2	AT2G21140.1	AT1G76440.1
AT1G49790.2		AT1G48020.1	AT1G72200.1	AT4G15040.1	AT1G54840.1	AT2G21840.1	AT1G76470.1
AT1G49870.1		AT1G48070.2	AT1G72240.1	AT4G15230.1	AT1G54850.1	AT2G21850.1	AT1G76640.1
AT1G49980.1		AT1G48070.1	AT1G72270.2	AT4G15290.1	AT1G54920.3	AT2G22060.1	AT1G76910.1
AT1G50090.1		AT1G48145.1	AT1G72310.1	AT4G15300.1	AT1G54920.1	AT2G22760.1	AT1G77080.3
AT1G50160.1		AT1G48260.1	AT1G72430.1	AT4G15320.1	AT1G54990.1	AT2G22980.2	AT1G77090.1
AT1G50170.1		AT1G48400.1	AT1G72510.2	AT4G15670.1	AT1G55050.1	AT2G22980.1	AT1G77093.1
AT1G50180.1		AT1G48405.1	AT1G72510.1	AT4G15715.1	AT1G55200.1	AT2G23160.1	AT1G77210.1
AT1G50190.1		AT1G48590.2	AT1G72600.1	AT4G15980.1	AT1G55205.1	AT2G23260.1	AT1G77380.1
AT1G50310.1		AT1G48630.1	AT1G72790.1	AT4G15990.1	AT1G55270.1	AT2G23410.1	AT1G77746.1
AT1G50360.1		AT1G48700.1	AT1G72810.1	AT4G16990.1	AT1G55310.2	AT2G23510.1	AT1G77765.1
AT1G50430.2		AT1G48990.1	AT1G73500.1	AT4G16990.2	AT1G55310.1	AT2G23570.1	AT1G77765.3
AT1G50430.1		AT1G49100.1	AT1G73540.1	AT4G17710.1	AT1G55310.3	AT2G23580.1	AT1G77830.1
AT1G50440.1		AT1G49150.1	AT1G73590.1	AT4G18050.1	AT1G55450.1	AT2G23590.1	AT1G78190.1
AT1G50440.3		AT1G49200.1	AT1G73880.1	AT4G18510.1	AT1G55450.2	AT2G23600.1	AT1G78290.2
AT1G50440.2		AT1G49250.1	AT1G73885.1	AT4G18640.1	AT1G55620.1	AT2G23620.1	AT1G78290.3
AT1G50450.1		AT1G49420.1	AT1G74070.1	AT4G19000.1	AT1G55800.1	AT2G23800.1	AT1G78430.1
AT1G50680.1		AT1G49470.1	AT1G74430.1	AT4G19530.1	AT1G55850.1	AT2G23830.1	AT1G78520.1
AT1G50770.1		AT1G49860.1	AT1G74448.1	AT4G19680.1	AT1G55940.1	AT2G23900.1	AT1G78660.1
AT1G50800.1		AT1G49938.1	AT1G74450.1	AT4G19680.2	AT1G56000.1	AT2G23960.1	AT1G78660.2
AT1G50990.1		AT1G50470.1	AT1G74730.1	AT4G19690.1	AT1G56010.1	AT2G24255.1	AT1G78730.1
AT1G51120.1		AT1G50530.1	AT1G74890.1	AT4G19690.2	AT1G56080.1	AT2G24510.1	AT1G78895.1
AT1G51270.1		AT1G50560.1	AT1G74929.1	AT4G20095.1	AT1G56120.1	AT2G24617.1	AT1G78980.1
AT1G51270.2		AT1G50610.1	AT1G74930.1	AT4G20690.1	AT1G56320.1	AT2G24620.1	AT1G79180.1
AT1G51290.1		AT1G50630.1	AT1G74940.1	AT4G21750.1	AT1G56330.1	AT2G24696.1	AT1G79330.1
AT1G51370.3		AT1G50690.1	AT1G75000.1	AT4G22030.1	AT1G56380.2	AT2G24840.1	AT1G79780.1
AT1G51370.1		AT1G50720.1	AT1G75050.1	AT4G23360.1	AT1G56380.1	AT2G25120.1	AT1G79790.2
AT1G51370.2		AT1G50780.1	AT1G75060.1	AT4G23590.1	AT1G56610.3	AT2G25360.1	AT1G79790.1
AT1G51410.1		AT1G50820.1	AT1G75060.2	AT4G23882.1	AT1G56610.2	AT2G25510.2	AT1G79880.2
AT1G51430.1		AT1G50830.1	AT1G75090.1	AT4G24980.1	AT1G56610.1	AT2G25510.1	AT1G79880.1
AT1G51440.1		AT1G50880.1	AT1G75190.1	AT4G26460.1	AT1G56720.1	AT2G25700.1	AT1G79880.3
AT1G51500.1		AT1G50980.1	AT1G75240.1	AT4G27300.1	AT1G57590.1	AT2G25820.1	AT1G79915.1
AT1G51538.1		AT1G51010.1	AT1G75350.1	AT4G27420.1	AT1G57613.1	AT2G25980.1	AT1G80245.3
AT1G51550.1		AT1G51020.1	AT1G75360.1	AT4G28580.1	AT1G57870.3	AT2G26290.1	AT1G80290.2
AT1G51570.1		AT1G51030.1	AT1G75388.1	AT4G28811.1	AT1G57870.2	AT2G26450.1	AT1G80620.1
AT1G51710.2		AT1G51035.1	AT1G75490.1	AT4G30770.1	AT1G57870.1	AT2G26560.1	AT1G80700.1
AT1G51800.1		AT1G51070.2	AT1G75540.1	AT4G32370.1	AT1G57943.1	AT2G26695.1	AT1G80870.1
AT1G51805.1		AT1G51070.1	AT1G75550.1	AT4G32500.1	AT1G58200.1	AT2G27420.1	AT1G80890.1
AT1G51805.2		AT1G51090.1	AT1G75580.1	AT4G32880.1	AT1G58200.2	AT2G27535.1	AT1G80980.1
AT1G51810.1		AT1G51140.1	AT1G75590.1	AT4G33230.1	AT1G58290.1	AT2G27670.1	AT2G01180.1
AT1G51860.1		AT1G51190.1	AT1G75710.1	AT4G33790.1	AT1G58370.1	AT2G27750.1	AT2G01180.2
AT1G51880.1		AT1G51230.1	AT1G75800.1	AT4G33860.1	AT1G58430.1	AT2G27840.1	AT2G01554.1
AT1G51910.1		AT1G51240.1	AT1G75810.1	AT4G34250.1	AT1G58520.1	AT2G27840.2	AT2G01640.1
AT1G51990.1		AT1G51260.1	AT1G75820.1	AT4G34900.1	AT1G58643.1	AT2G27930.1	AT2G01755.1
AT1G52080.1		AT1G51270.3	AT1G76060.1	AT4G35610.1	AT1G58807.1	AT2G28030.1	AT2G01780.1
AT1G52110.1		AT1G51320.1	AT1G76070.1	AT4G36280.1	AT1G58807.2	AT2G28220.1	AT2G01850.1
AT1G52191.1		AT1G51330.1	AT1G76080.1	AT4G38870.1	AT1G58848.2	AT2G28315.1	AT2G02300.1
AT1G52315.1		AT1G51380.1	AT1G76090.1	AT5G01270.2	AT1G58848.1	AT2G28625.1	AT2G02360.1
AT1G52325.1		AT1G51390.1	AT1G76100.1	AT5G01270.1	AT1G58936.1	AT2G28680.1	AT2G02380.1
AT1G52343.1		AT1G51400.1	AT1G76110.1	AT5G01480.1	AT1G59124.1	AT2G28700.1	AT2G02690.1
AT1G52390.1		AT1G51420.1	AT1G76180.2	AT5G01690.1	AT1G59218.1	AT2G28780.1	AT2G02850.1
AT1G52410.1		AT1G51470.1	AT1G76180.1	AT5G03495.1	AT1G59218.2	AT2G28850.1	AT2G03110.1
AT1G52430.1		AT1G51560.1	AT1G76420.1	AT5G04730.1	AT1G59312.1	AT2G28860.1	AT2G03130.1
AT1G52450.1		AT1G51770.1	AT1G76450.1	AT5G07210.1	AT1G59520.1	AT2G28970.1	AT2G03200.1
AT1G52540.1		AT1G51780.1	AT1G76560.1	AT5G07310.1	AT1G59520.2	AT2G28990.1	AT2G03230.1
AT1G52640.1		AT1G51840.1	AT1G76600.1	AT5G07650.1	AT1G59520.3	AT2G29000.1	AT2G03580.1
AT1G52660.1		AT1G51850.1	AT1G76860.1	AT5G08360.1	AT1G59550.1	AT2G29130.1	AT2G03830.1
AT1G52800.1		AT1G51870.1	AT1G76955.1	AT5G09560.1	AT1G59580.1	AT2G29290.1	AT2G03980.1
AT1G52870.1		AT1G51900.1	AT1G76980.1	AT5G09710.1	AT1G59580.2	AT2G29320.1	AT2G04038.1
AT1G52980.1		AT1G51915.1	AT1G77122.1	AT5G10340.1	AT1G59660.1	AT2G29330.1	AT2G04440.1
AT1G53100.2		AT1G51920.1	AT1G77200.1	AT5G11180.1	AT1G59760.1	AT2G29470.1	AT2G04515.1
AT1G53100.1		AT1G51930.1	AT1G77400.1	AT5G12180.1	AT1G59865.2	AT2G29800.1	AT2G04830.1
AT1G53120.1		AT1G52060.1	AT1G77450.1	AT5G13130.2	AT1G59865.1	AT2G29810.1	AT2G05370.1
AT1G53270.1		AT1G52070.1	AT1G77540.1	AT5G13130.1	AT1G59885.1	AT2G29820.1	AT2G05600.1
AT1G53340.1		AT1G52120.1	AT1G77660.1	AT5G13380.1	AT1G60030.1	AT2G29860.1	AT2G05632.1
AT1G53350.1		AT1G52130.1	AT1G77850.1	AT5G13825.1	AT1G60090.1	AT2G29930.1	AT2G06983.1
AT1G53420.1		AT1G52470.2	AT1G77855.1	AT5G13990.1	AT1G60220.1	AT2G30420.1	AT2G10930.1
AT1G53470.1		AT1G52470.3	AT1G77880.1	AT5G15670.1	AT1G60260.1	AT2G30660.1	AT2G11271.1
AT1G53590.1		AT1G52470.1	AT1G78020.1	AT5G16580.1	AT1G60350.1	AT2G30750.1	AT2G11891.1
AT1G53680.1		AT1G52700.1	AT1G78030.1	AT5G16900.1	AT1G60420.1	AT2G30900.1	AT2G12465.1
AT1G53710.1		AT1G52760.1	AT1G78040.1	AT5G17740.1	AT1G60440.1	AT2G30940.1	AT2G13295.1
AT1G53710.2		AT1G52770.1	AT1G78040.2	AT5G18160.1	AT1G60530.1	AT2G31425.1	AT2G13623.1
AT1G53750.1		AT1G52810.1	AT1G78080.1	AT5G18890.1	AT1G60590.1	AT2G31430.1	AT2G13960.2
AT1G53760.2		AT1G52857.1	AT1G78100.1	AT5G19470.2	AT1G60700.1	AT2G31470.1	AT2G14080.1
AT1G53760.1		AT1G52900.1	AT1G78172.1	AT5G19470.1	AT1G60710.1	AT2G31690.1	AT2G14247.1
AT1G54110.1		AT1G52930.1	AT1G78210.1	AT5G19473.1	AT1G60940.1	AT2G31760.1	AT2G14378.1
AT1G54180.2		AT1G52970.1	AT1G78260.2	AT5G19560.1	AT1G60940.2	AT2G31910.1	AT2G14880.1
AT1G54180.1		AT1G53010.1	AT1G78260.1	AT5G20710.1	AT1G60989.1	AT2G31945.1	AT2G15325.1
AT1G54220.2		AT1G53023.1	AT1G78270.1	AT5G22150.1	AT1G61050.1	AT2G32020.1	AT2G15340.1
AT1G54220.1		AT1G53110.1	AT1G78310.1	AT5G22260.1	AT1G61080.1	AT2G32275.1	AT2G15360.1
AT1G54310.2		AT1G53325.1	AT1G78390.1	AT5G22355.1	AT1G61165.1	AT2G32360.1	AT2G15640.1
AT1G54310.1		AT1G53530.1	AT1G78410.1	AT5G22470.1	AT1G61180.1	AT2G32460.1	AT2G15670.1
AT1G54340.1		AT1G53550.1	AT1G78420.2	AT5G22560.1	AT1G61180.2	AT2G32487.1	AT2G15830.1
AT1G54445.1		AT1G53610.1	AT1G78420.1	AT5G22860.1	AT1G61190.1	AT2G32540.1	AT2G16060.1
AT1G54450.1		AT1G53620.1	AT1G78480.1	AT5G22860.2	AT1G61240.1	AT2G32885.1	AT2G16210.1
AT1G54510.3		AT1G53635.1	AT1G78740.1	AT5G22910.1	AT1G61300.1	AT2G33070.3	AT2G16210.2
AT1G54520.1		AT1G53660.1	AT1G78830.1	AT5G23660.1	AT1G61360.1	AT2G33190.1	AT2G16360.1
AT1G54560.1		AT1G53815.1	AT1G78850.1	AT5G23990.1	AT1G61380.1	AT2G33420.1	AT2G16380.1
AT1G54760.1		AT1G53930.1	AT1G79040.1	AT5G24040.2	AT1G61390.1	AT2G33655.1	AT2G16520.1
AT1G54830.2		AT1G53935.1	AT1G79060.1	AT5G24040.1	AT1G61390.2	AT2G33710.2	AT2G16592.1
AT1G54840.1		AT1G53950.1	AT1G79070.1	AT5G24560.1	AT1G61440.1	AT2G33775.1	AT2G16790.1
AT1G54850.1		AT1G53970.1	AT1G79110.2	AT5G24640.1	AT1G61450.1	AT2G33790.1	AT2G16955.1
AT1G54920.3		AT1G54070.1	AT1G79110.1	AT5G25230.1	AT1G61475.1	AT2G34000.1	AT2G17080.1
AT1G54920.1		AT1G54210.2	AT1G79160.1	AT5G25400.1	AT1G61480.1	AT2G34350.1	AT2G17160.1
AT1G54930.1		AT1G54210.1	AT1G79170.1	AT5G25425.1	AT1G61500.1	AT2G34370.1	AT2G17170.1
AT1G54940.1		AT1G54250.1	AT1G79260.1	AT5G25820.1	AT1G61600.1	AT2G34740.2	AT2G17180.1
AT1G54990.1		AT1G54540.1	AT1G79420.1	AT5G25840.1	AT1G61620.1	AT2G34740.1	AT2G17240.1
AT1G55050.1		AT1G54950.1	AT1G79660.1	AT5G25850.1	AT1G61700.1	AT2G34820.1	AT2G17280.2
AT1G55200.1		AT1G55010.1	AT1G80040.2	AT5G25860.1	AT1G61860.1	AT2G35070.1	AT2G17280.1
AT1G55205.1		AT1G55030.1	AT1G80040.1	AT5G26010.1	AT1G61950.1	AT2G35612.1	AT2G17660.1
AT1G55230.1		AT1G55207.1	AT1G80120.1	AT5G26060.1	AT1G61960.1	AT2G35930.1	AT2G17830.1
AT1G55270.1		AT1G55330.1	AT1G80160.1	AT5G26120.1	AT1G62110.1	AT2G35980.1	AT2G17845.1
AT1G55310.2		AT1G55380.1	AT1G80160.2	AT5G26250.1	AT1G62190.1	AT2G36020.1	AT2G17960.1
AT1G55310.1		AT1G55390.1	AT1G80180.1	AT5G26920.2	AT1G62262.1	AT2G36420.1	AT2G18300.3
AT1G55310.3		AT1G55550.1	AT1G80340.1	AT5G26920.1	AT1G62280.1	AT2G36440.1	AT2G18300.1
AT1G55420.1		AT1G55600.1	AT1G80390.1	AT5G27310.1	AT1G62305.1	AT2G36610.1	AT2G19270.1
AT1G55450.1		AT1G55640.1	AT1G80450.1	AT5G27870.1	AT1G62330.1	AT2G36640.1	AT2G19650.1
AT1G55450.2		AT1G55760.1	AT1G80520.1	AT5G27880.1	AT1G62400.1	AT2G36815.1	AT2G19750.1
AT1G55620.1		AT1G55830.2	AT1G80555.1	AT5G28680.1	AT1G62610.4	AT2G36815.2	AT2G19790.1
AT1G55650.1		AT1G55830.1	AT1G80580.1	AT5G28960.1	AT1G62720.1	AT2G37435.1	AT2G19820.1
AT1G55660.1		AT1G55928.1	AT1G80690.1	AT5G33340.1	AT1G62830.1	AT2G37460.1	AT2G19970.1
AT1G55700.1		AT1G55990.1	AT1G80780.2	AT5G33370.1	AT1G62914.1	AT2G37740.1	AT2G20030.1
AT1G55720.1		AT1G56040.1	AT1G80780.3	AT5G35110.1	AT1G62920.1	AT2G37820.1	AT2G20208.1
AT1G55800.1		AT1G56085.1	AT1G80780.1	AT5G35580.1	AT1G62975.1	AT2G38320.1	AT2G20463.1
AT1G55850.1		AT1G56100.2	AT1G80831.1	AT5G35600.1	AT1G63100.1	AT2G38500.1	AT2G20550.1
AT1G55940.1		AT1G56240.1	AT1G80920.1	AT5G35715.1	AT1G63110.3	AT2G38995.1	AT2G20550.2
AT1G56000.1		AT1G56250.1	AT2G01150.1	AT5G35830.1	AT1G63110.1	AT2G39030.1	AT2G20595.1
AT1G56010.1		AT1G56360.1	AT2G01290.1	AT5G35917.1	AT1G63110.2	AT2G39040.1	AT2G20619.1
AT1G56080.1		AT1G56400.1	AT2G01420.1	AT5G36100.1	AT1G63240.1	AT2G39060.1	AT2G20700.1
AT1G56120.1		AT1G56418.1	AT2G01505.1	AT5G36100.2	AT1G63320.1	AT2G39200.1	AT2G20830.1
AT1G56150.1		AT1G56430.1	AT2G01540.1	AT5G36150.1	AT1G63330.1	AT2G39310.3	AT2G20830.3
AT1G56160.1		AT1G56540.1	AT2G01570.1	AT5G37160.1	AT1G63430.1	AT2G39310.1	AT2G20835.1
AT1G56320.1		AT1G56660.1	AT2G01610.1	AT5G37180.1	AT1G63530.1	AT2G39320.1	AT2G21237.1
AT1G56330.1		AT1G56680.1	AT2G02060.1	AT5G37200.1	AT1G63610.2	AT2G39330.1	AT2G21560.1
AT1G56380.2		AT1G57570.1	AT2G02130.1	AT5G37320.1	AT1G63610.1	AT2G39410.1	AT2G21640.1
AT1G56380.1		AT1G57580.1	AT2G02990.1	AT5G37650.1	AT1G63730.1	AT2G39518.1	AT2G21740.1
AT1G56510.1		AT1G57630.1	AT2G03050.1	AT5G37800.1	AT1G63810.1	AT2G39530.1	AT2G21830.1
AT1G56610.3		AT1G57730.1	AT2G03440.1	AT5G37810.1	AT1G63870.1	AT2G39782.1	AT2G21980.1
AT1G56610.2		AT1G57750.1	AT2G05786.1	AT5G37820.1	AT1G63950.1	AT2G39855.1	AT2G22040.1
AT1G56610.1		AT1G57800.1	AT2G05790.1	AT5G37840.1	AT1G64180.1	AT2G39855.2	AT2G22055.1
AT1G56630.1		AT1G58055.1	AT2G07739.1	AT5G37980.1	AT1G64280.1	AT2G40050.1	AT2G22090.1
AT1G56710.1		AT1G58160.1	AT2G09970.1	AT5G37990.1	AT1G64320.1	AT2G40170.1	AT2G22088.1
AT1G56720.1		AT1G58225.1	AT2G09990.1	AT5G38080.1	AT1G64385.1	AT2G40210.1	AT2G22941.1
AT1G57590.1		AT1G58320.1	AT2G10931.1	AT5G38240.1	AT1G64460.1	AT2G40390.1	AT2G23000.1
AT1G57613.1		AT1G58420.1	AT2G12461.1	AT5G38340.1	AT1G64520.1	AT2G40435.1	AT2G23110.1
AT1G57870.3		AT1G58450.1	AT2G13660.1	AT5G38344.1	AT1G64561.1	AT2G40520.1	AT2G23270.1
AT1G57870.2		AT1G59620.1	AT2G14460.1	AT5G38420.1	AT1G64610.2	AT2G40520.4	AT2G23680.1
AT1G57870.1		AT1G59630.1	AT2G14660.1	AT5G38450.1	AT1G64625.3	AT2G40520.3	AT2G23985.1
AT1G57943.1		AT1G59670.1	AT2G14890.2	AT5G39390.1	AT1G64625.1	AT2G40910.1	AT2G24190.2
AT1G58037.1		AT1G59675.1	AT2G14890.1	AT5G39430.1	AT1G64720.1	AT2G41300.1	AT2G24190.1
AT1G58037.2		AT1G59690.1	AT2G15320.1	AT5G39540.1	AT1G65040.1	AT2G41415.1	AT2G24285.1
AT1G58090.1		AT1G59700.1	AT2G15400.2	AT5G39880.1	AT1G65090.2	AT2G41445.1	AT2G24320.1
AT1G58200.1		AT1G59790.1	AT2G15440.1	AT5G40000.1	AT1G65090.1	AT2G41480.1	AT2G24360.1
AT1G58200.2		AT1G59800.1	AT2G15535.1	AT5G40020.1	AT1G65090.3	AT2G41690.1	AT2G24410.1
AT1G58260.1		AT1G59810.1	AT2G15570.1	AT5G41250.1	AT1G65110.1	AT2G42090.1	AT2G24645.1
AT1G58290.1		AT1G59830.1	AT2G16600.1	AT5G41310.1	AT1G65130.1	AT2G42460.2	AT2G24683.1
AT1G58330.1		AT1G59830.2	AT2G16720.1	AT5G41470.1	AT1G65170.1	AT2G42480.1	AT2G24692.1
AT1G58370.1		AT1G60040.1	AT2G16881.1	AT5G41510.1	AT1G65240.1	AT2G42560.1	AT2G24700.1
AT1G58400.1		AT1G60110.1	AT2G16890.1	AT5G41630.1	AT1G65360.1	AT2G42820.1	AT2G24834.1
AT1G58410.1		AT1G60320.1	AT2G17230.1	AT5G42203.1	AT1G65550.1	AT2G43100.1	AT2G24970.1
AT1G58430.1		AT1G60340.1	AT2G17265.1	AT5G42610.1	AT1G65560.1	AT2G43220.1	AT2G25000.1
AT1G58520.1		AT1G60380.1	AT2G17350.1	AT5G42680.2	AT1G65670.1	AT2G43255.1	AT2G25220.2
AT1G58643.1		AT1G60450.1	AT2G17450.1	AT5G42680.1	AT1G66070.2	AT2G43580.1	AT2G25220.1
AT1G58807.1		AT1G60470.1	AT2G17560.2	AT5G42840.2	AT1G66070.1	AT2G43590.1	AT2G25295.1
AT1G58807.2		AT1G60570.1	AT2G17560.3	AT5G42840.1	AT1G66170.1	AT2G43600.1	AT2G25344.1
AT1G58848.2		AT1G60630.1	AT2G17560.1	AT5G43755.1	AT1G66200.1	AT2G43820.1	AT2G25735.1
AT1G58848.1		AT1G60690.1	AT2G17860.1	AT5G44310.2	AT1G66200.3	AT2G43860.1	AT2G26135.1
AT1G58936.1		AT1G60750.1	AT2G17870.1	AT5G44310.1	AT1G66345.1	AT2G43960.1	AT2G26190.1
AT1G59124.1		AT1G60760.1	AT2G17880.1	AT5G44440.1	AT1G66450.1	AT2G44250.1	AT2G26490.1
AT1G59218.1		AT1G60815.1	AT2G18160.1	AT5G44770.1	AT1G66460.1	AT2G44370.1	AT2G26610.1
AT1G59218.2		AT1G60913.1	AT2G18260.1	AT5G44850.1	AT1G66560.1	AT2G44380.1	AT2G26750.1
AT1G59312.1		AT1G60920.1	AT2G18270.1	AT5G44970.1	AT1G66610.1	AT2G44930.1	AT2G26830.1
AT1G59453.1		AT1G60980.1	AT2G18350.1	AT5G45090.1	AT1G66650.1	AT2G45550.1	AT2G27000.1
AT1G59500.1		AT1G60987.1	AT2G18500.1	AT5G45120.1	AT1G66840.1	AT2G46360.1	AT2G27145.1
AT1G59520.1		AT1G61060.1	AT2G18938.1	AT5G45530.1	AT1G66930.1	AT2G46494.1	AT2G27160.1
AT1G59520.2		AT1G61070.1	AT2G19340.2	AT5G45990.1	AT1G66970.1	AT2G47120.1	AT2G27160.2
AT1G59520.3		AT1G61090.1	AT2G19570.1	AT5G46130.1	AT1G67180.1	AT2G47140.1	AT2G27270.1
AT1G59550.1		AT1G61093.1	AT2G19640.1	AT5G46670.1	AT1G67325.1	AT2G47150.1	AT2G27300.1
AT1G59580.1		AT1G61095.1	AT2G19780.1	AT5G46810.1	AT1G67520.1	AT2G47200.1	AT2G27402.1
AT1G59580.2		AT1G61105.1	AT2G19810.1	AT5G48050.1	AT1G67530.2	AT2G47240.1	AT2G27410.1
AT1G59660.1		AT1G61110.1	AT2G20480.1	AT5G48100.1	AT1G67670.1	AT2G47240.2	AT2G27650.1
AT1G59760.1		AT1G61120.1	AT2G20515.1	AT5G48130.1	AT1G67720.1	AT2G47540.1	AT2G27720.1
AT1G59865.2		AT1G61130.1	AT2G20784.1	AT5G49050.1	AT1G67790.1	AT2G47880.1	AT2G27720.2
AT1G59865.1		AT1G61230.1	AT2G20920.1	AT5G49310.1	AT1G67980.2	AT2G48130.1	AT2G27775.1
AT1G59885.1		AT1G61280.1	AT2G20940.1	AT5G49420.1	AT1G67990.1	AT3G01020.1	AT2G27780.1
AT1G60030.1		AT1G61290.1	AT2G21060.1	AT5G49770.1	AT1G68000.1	AT3G01190.1	AT2G28040.1
AT1G60050.1		AT1G61310.1	AT2G21130.1	AT5G49780.1	AT1G68030.1	AT3G01230.1	AT2G28105.1
AT1G60090.1		AT1G61330.1	AT2G21195.1	AT5G49850.1	AT1G68060.1	AT3G01322.1	AT2G28410.1
AT1G60095.1		AT1G61550.1	AT2G21195.2	AT5G50060.1	AT1G68070.1	AT3G01323.1	AT2G28426.1
AT1G60130.1		AT1G61688.1	AT2G21290.1	AT5G50115.1	AT1G68090.1	AT3G01324.1	AT2G28460.1
AT1G60220.1		AT1G61710.1	AT2G21320.1	AT5G50160.1	AT1G68160.1	AT3G01680.1	AT2G28671.1
AT1G60260.1		AT1G61720.1	AT2G21660.1	AT5G50480.1	AT1G68650.1	AT3G01830.1	AT2G28670.1
AT1G60270.1		AT1G61750.1	AT2G21780.1	AT5G50750.1	AT1G68700.1	AT3G01830.2	AT2G28670.2
AT1G60280.1		AT1G61760.1	AT2G21970.1	AT5G50880.1	AT1G68710.1	AT3G01860.2	AT2G29150.1
AT1G60300.1		AT1G61780.1	AT2G22000.1	AT5G51930.1	AT1G68740.1	AT3G02430.1	AT2G29180.1
AT1G60350.1		AT1G61800.1	AT2G22241.1	AT5G51950.1	AT1G68790.1	AT3G03200.1	AT2G29300.2
AT1G60400.1		AT1G61820.3	AT2G22420.1	AT5G52710.1	AT1G68845.1	AT3G03290.1	AT2G29300.1
AT1G60420.1		AT1G61840.1	AT2G22425.1	AT5G53110.1	AT1G68890.1	AT3G03530.1	AT2G29310.2
AT1G60440.1		AT1G61940.1	AT2G22425.2	AT5G53210.1	AT1G68905.1	AT3G03540.1	AT2G29310.1
AT1G60530.1		AT1G62000.1	AT2G22430.1	AT5G53380.1	AT1G68920.3	AT3G04180.1	AT2G29460.1
AT1G60590.1		AT1G62060.1	AT2G22500.1	AT5G53390.1	AT1G68920.1	AT3G04270.1	AT2G29490.1
AT1G60700.1		AT1G62070.1	AT2G22680.1	AT5G54148.1	AT1G68920.2	AT3G04545.1	AT2G29540.3
AT1G60710.1		AT1G62080.1	AT2G22800.1	AT5G56490.1	AT1G68940.2	AT3G05620.1	AT2G29620.1
AT1G60940.1		AT1G62120.1	AT2G22820.1	AT5G56970.1	AT1G68935.1	AT3G05858.1	AT2G30140.1
AT1G60940.2		AT1G62180.2	AT2G22850.1	AT5G57640.1	AT1G68940.1	AT3G05960.1	AT2G30170.1
AT1G60989.1		AT1G62450.1	AT2G23060.2	AT5G59130.2	AT1G69280.1	AT3G05975.1	AT2G30170.2
AT1G61050.1		AT1G62490.1	AT2G23118.1	AT5G59130.1	AT1G69380.1	AT3G06070.1	AT2G30395.1
AT1G61080.1		AT1G62510.1	AT2G23120.1	AT5G59930.1	AT1G69450.2	AT3G06230.1	AT2G30400.1
AT1G61097.1		AT1G62800.1	AT2G23130.2	AT5G61660.1	AT1G69450.1	AT3G06460.1	AT2G30430.1
AT1G61165.1		AT1G62840.1	AT2G23130.1	AT5G61690.1	AT1G69526.2	AT3G06970.1	AT2G30540.1
AT1G61180.1		AT1G62886.1	AT2G23290.1	AT5G61890.1	AT1G69526.3	AT3G06990.1	AT2G30560.1
AT1G61180.2		AT1G62900.1	AT2G23320.1	AT5G64190.1	AT1G69526.1	AT3G07000.1	AT2G30820.2
AT1G61190.1		AT1G62940.1	AT2G23321.1	AT5G65970.1	AT1G70110.1	AT3G07820.1	AT2G31035.1
AT1G61240.1		AT1G62980.1	AT2G23340.1		AT1G70190.2	AT3G07830.1	AT2G31040.1
AT1G61300.1		AT1G63105.1	AT2G23430.1		AT1G70430.1	AT3G07970.1	AT2G31050.1
AT1G61360.1		AT1G63140.2	AT2G23670.1		AT1G70460.1	AT3G09260.1	AT2G31210.1
AT1G61380.1		AT1G63140.1	AT2G23690.1		AT1G70520.1	AT3G09680.1	AT2G31250.1
AT1G61390.1		AT1G63205.1	AT2G24395.1		AT1G70580.2	AT3G10470.1	AT2G31271.1
AT1G61390.2		AT1G63245.1	AT2G24570.1		AT1G70580.1	AT3G10750.1	AT2G31335.1
AT1G61440.1		AT1G63280.1	AT2G24762.1		AT1G70580.4	AT3G11060.1	AT2G31432.1
AT1G61450.1		AT1G63295.1	AT2G24790.2		AT1G70580.3	AT3G11300.1	AT2G31590.1
AT1G61475.1		AT1G63310.1	AT2G24790.1		AT1G70650.2	AT3G11390.1	AT2G31710.1
AT1G61480.1		AT1G63350.1	AT2G25052.1		AT1G70650.1	AT3G11750.1	AT2G31725.1
AT1G61500.1		AT1G63360.1	AT2G25210.1		AT1G70760.1	AT3G12090.1	AT2G31790.1
AT1G61540.1		AT1G63370.1	AT2G25250.1		AT1G71120.1	AT3G12890.1	AT2G31953.1
AT1G61600.1		AT1G63522.1	AT2G25625.1		AT1G71190.2	AT3G12900.1	AT2G31957.1
AT1G61620.1		AT1G63580.1	AT2G25625.2		AT1G71190.1	AT3G12910.1	AT2G31985.1
AT1G61630.1		AT1G63590.1	AT2G25900.1		AT1G71250.1	AT3G13010.1	AT2G32050.1
AT1G61680.2		AT1G63855.3	AT2G25964.1		AT1G71300.1	AT3G13280.1	AT2G32310.2
AT1G61680.1		AT1G63855.1	AT2G26040.1		AT1G71310.1	AT3G13390.1	AT2G32310.1
AT1G61700.1		AT1G63880.1	AT2G26110.1		AT1G71420.1	AT3G13432.1	AT2G32340.1
AT1G61820.1		AT1G63910.1	AT2G26511.1		AT1G71780.1	AT3G13590.1	AT2G32430.1
AT1G61860.1		AT1G64090.2	AT2G26520.1		AT1G71865.1	AT3G13630.1	AT2G32600.1
AT1G61950.1		AT1G64090.1	AT2G27030.1		AT1G71866.1	AT3G13760.1	AT2G32645.1
AT1G61960.1		AT1G64107.1	AT2G27080.1		AT1G72410.2	AT3G14490.1	AT2G32680.1
AT1G62110.1		AT1G64160.1	AT2G27130.1		AT1G72410.1	AT3G14970.1	AT2G32720.1
AT1G62160.1		AT1G64185.1	AT2G27500.3		AT1G72440.1	AT3G15910.1	AT2G32780.1
AT1G62170.2		AT1G64195.1	AT2G27500.1		AT1G72560.1	AT3G15960.1	AT2G32905.1
AT1G62170.1		AT1G64690.1	AT2G27500.2		AT1G72560.3	AT3G16390.1	AT2G33000.1
AT1G62190.1		AT1G64710.1	AT2G27530.2		AT1G72560.2	AT3G16400.1	AT2G33020.1
AT1G62262.1		AT1G64710.2	AT2G27530.1		AT1G72640.2	AT3G16400.2	AT2G33030.1
AT1G62280.1		AT1G64750.3	AT2G27580.1		AT1G72640.1	AT3G16410.1	AT2G33080.1
AT1G62305.1		AT1G64910.1	AT2G27690.1		AT1G72660.1	AT3G16420.3	AT2G33230.1
AT1G62320.1		AT1G64920.1	AT2G27770.1		AT1G72660.3	AT3G16420.1	AT2G33250.1
AT1G62330.1		AT1G64930.1	AT2G27775.2		AT1G72660.2	AT3G16420.2	AT2G33300.1
AT1G62400.1		AT1G64940.1	AT2G27820.1		AT1G72760.1	AT3G16460.2	AT2G33310.3
AT1G62610.4		AT1G65190.1	AT2G27830.1		AT1G72840.2	AT3G16540.1	AT2G33370.1
AT1G62700.1		AT1G65200.1	AT2G28080.1		AT1G72840.1	AT3G16580.1	AT2G33400.1
AT1G62710.1		AT1G65210.1	AT2G28200.1		AT1G72860.1	AT3G16590.1	AT2G33550.1
AT1G62720.1		AT1G65250.1	AT2G28330.1		AT1G72880.2	AT3G16960.1	AT2G33705.1
AT1G62830.1		AT1G65330.1	AT2G28400.1		AT1G72880.1	AT3G17530.1	AT2G33750.2
AT1G62914.1		AT1G65390.1	AT2G28650.1		AT1G72960.1	AT3G17580.1	AT2G33750.1
AT1G62920.1		AT1G65390.2	AT2G28720.1		AT1G73040.1	AT3G17730.1	AT2G33810.1
AT1G62975.1		AT1G65450.3	AT2G28740.1		AT1G73060.1	AT3G18150.1	AT2G33840.1
AT1G63070.1		AT1G65481.1	AT2G28790.1		AT1G73066.1	AT3G18260.1	AT2G33845.1
AT1G63100.1		AT1G65486.1	AT2G29420.1		AT1G73140.1	AT3G18400.1	AT2G34200.1
AT1G63110.3		AT1G65486.2	AT2G29450.1		AT1G73340.1	AT3G18450.1	AT2G34270.1
AT1G63110.1		AT1G65500.1	AT2G29500.1		AT1G73370.2	AT3G18470.1	AT2G34310.3
AT1G63110.2		AT1G65610.1	AT2G29628.1		AT1G73370.1	AT3G18485.1	AT2G34310.1
AT1G63190.1		AT1G65630.1	AT2G29660.1		AT1G73390.1	AT3G18957.1	AT2G34310.2
AT1G63240.1		AT1G65845.1	AT2G29700.1		AT1G73700.1	AT3G19055.1	AT2G34420.1
AT1G63320.1		AT1G65850.2	AT2G30010.1		AT1G73820.1	AT3G19140.1	AT2G34570.1
AT1G63330.1		AT1G65850.1	AT2G30032.1		AT1G73860.1	AT3G19390.1	AT2G34580.1
AT1G63430.1		AT1G65890.1	AT2G30040.1		AT1G73890.1	AT3G19663.1	AT2G34690.1
AT1G63530.1		AT1G65907.1	AT2G30150.1		AT1G74120.1	AT3G19710.1	AT2G34910.1
AT1G63610.2		AT1G65910.1	AT2G30230.1		AT1G74160.1	AT3G20610.1	AT2G35120.1
AT1G63610.1		AT1G65970.1	AT2G30330.1		AT1G74190.1	AT3G20710.1	AT2G35130.1
AT1G63730.1		AT1G66000.1	AT2G30360.1		AT1G74220.1	AT3G20840.1	AT2G35130.2
AT1G63810.1		AT1G66020.1	AT2G30810.1		AT1G74240.1	AT3G21340.1	AT2G35150.1
AT1G63870.1		AT1G66045.1	AT2G30933.2		AT1G74420.1	AT3G21352.1	AT2G35310.1
AT1G63950.1		AT1G66060.1	AT2G30960.1		AT1G74420.2	AT3G21410.1	AT2G35370.1
AT1G64180.1		AT1G66220.1	AT2G31070.1		AT1G74750.1	AT3G21460.1	AT2G35480.1
AT1G64280.1		AT1G66270.1	AT2G31090.1		AT1G74920.1	AT3G21830.1	AT2G35520.1
AT1G64320.1		AT1G66370.1	AT2G31160.1		AT1G75310.1	AT3G21850.1	AT2G35520.2
AT1G64385.1		AT1G66380.1	AT2G31218.1		AT1G75920.4	AT3G21880.1	AT2G35550.4
AT1G64460.1		AT1G66480.1	AT2G31360.1		AT1G76130.1	AT3G21900.1	AT2G35550.1
AT1G64520.1		AT1G66600.1	AT2G31410.1		AT1G76170.1	AT3G21910.1	AT2G35550.3
AT1G64561.1		AT1G66630.1	AT2G31560.2		AT1G76260.1	AT3G21945.1	AT2G35615.1
AT1G64610.2		AT1G66700.1	AT2G31560.1		AT1G76380.2	AT3G21950.1	AT2G35710.2
AT1G64625.3		AT1G66700.3	AT2G31670.1		AT1G76380.1	AT3G21970.1	AT2G35795.1
AT1G64625.1		AT1G66770.1	AT2G32100.1		AT1G76580.1	AT3G22010.1	AT2G35970.1
AT1G64720.1		AT1G66830.1	AT2G32280.1		AT1G76690.1	AT3G22020.1	AT2G36130.1
AT1G65040.1		AT1G66855.1	AT2G32380.1		AT1G76700.1	AT3G22022.1	AT2G36230.1
AT1G65090.2		AT1G66860.1	AT2G32765.1		AT1G76705.1	AT3G22053.1	AT2G36340.1
AT1G65090.1		AT1G66870.1	AT2G33330.1		AT1G76720.1	AT3G22080.1	AT2G36410.1
AT1G65090.3		AT1G66910.1	AT2G33480.1		AT1G76780.1	AT3G22275.1	AT2G36410.2
AT1G65110.1		AT1G66980.1	AT2G33509.1		AT1G76940.1	AT3G22500.1	AT2G36550.1
AT1G65130.1		AT1G67020.1	AT2G33510.1		AT1G77020.1	AT3G22570.1	AT2G36695.1
AT1G65160.1		AT1G67270.1	AT2G33585.1		AT1G77390.1	AT3G22650.1	AT2G36885.1
AT1G65170.1		AT1G67350.2	AT2G33800.1		AT1G77470.1	AT3G22920.1	AT2G36885.2
AT1G65180.1		AT1G67430.1	AT2G34123.1		AT1G77620.1	AT3G23190.1	AT2G36920.1
AT1G65240.1		AT1G67455.1	AT2G34238.1		AT1G77720.1	AT3G23220.1	AT2G36980.1
AT1G65340.1		AT1G67460.1	AT2G34340.1		AT1G77980.1	AT3G23230.1	AT2G37110.1
AT1G65360.1		AT1G67623.1	AT2G34520.1		AT1G78780.3	AT3G23245.1	AT2G37140.1
AT1G65550.1		AT1G67640.1	AT2G34585.1		AT1G78800.1	AT3G23250.1	AT2G37195.1
AT1G65560.1		AT1G67810.1	AT2G34650.1		AT1G78922.1	AT3G23250.2	AT2G37240.1
AT1G65670.1		AT1G67865.1	AT2G35000.1		AT1G79150.1	AT3G23320.1	AT2G37260.1
AT1G65740.1		AT1G67910.2	AT2G35200.1		AT1G79230.1	AT3G23550.1	AT2G37260.2
AT1G65760.1		AT1G67910.1	AT2G35270.1		AT1G79400.1	AT3G23860.1	AT2G37550.2
AT1G65770.1		AT1G67920.1	AT2G35290.1		AT1G79410.1	AT3G23950.1	AT2G37680.1
AT1G65790.1		AT1G68250.1	AT2G35410.1		AT1G79460.1	AT3G23960.1	AT2G37870.1
AT1G65800.1		AT1G68270.1	AT2G35470.1		AT1G79510.1	AT3G24060.1	AT2G37910.1
AT1G65880.1		AT1G68320.1	AT2G35658.1		AT1G79740.1	AT3G24065.1	AT2G37920.1
AT1G66030.1		AT1G68380.1	AT2G35700.1		AT1G79750.1	AT3G24140.1	AT2G38025.1
AT1G66070.2		AT1G68420.1	AT2G35710.3		AT1G79940.4	AT3G24250.1	AT2G38100.1
AT1G66070.1		AT1G68610.1	AT2G35736.2		AT1G79940.1	AT3G24300.1	AT2G38340.1
AT1G66090.1		AT1G68630.1	AT2G35736.1		AT1G79940.2	AT3G24535.1	AT2G38400.1
AT1G66170.1		AT1G68680.1	AT2G35750.1		AT1G79940.3	AT3G24540.1	AT2G38600.1
AT1G66200.1		AT1G68765.1	AT2G35810.1		AT1G79990.4	AT3G24650.1	AT2G38646.1
AT1G66200.3		AT1G68800.1	AT2G35850.1		AT1G79990.2	AT3G24710.1	AT2G38730.1
AT1G66210.1		AT1G68825.1	AT2G35860.1		AT1G80000.1	AT3G24750.1	AT2G38750.1
AT1G66290.1		AT1G68825.2	AT2G35960.1		AT1G80000.2	AT3G24790.1	AT2G38790.1
AT1G66310.1		AT1G69090.1	AT2G36000.1		AT1G80190.1	AT3G25050.1	AT2G38800.1
AT1G66320.1		AT1G69150.1	AT2G36000.2		AT1G80210.1	AT3G25080.1	AT2G38890.2
AT1G66345.1		AT1G69230.2	AT2G36026.1		AT1G80310.1	AT3G25160.1	AT2G38890.1
AT1G66440.1		AT1G69230.1	AT2G36030.1		AT1G80360.1	AT3G25170.1	AT2G39210.1
AT1G66450.1		AT1G69325.1	AT2G36050.1		AT1G80590.1	AT3G25180.2	AT2G39435.1
AT1G66460.1		AT1G69520.1	AT2G36053.1		AT1G80810.1	AT3G25180.1	AT2G39470.1
AT1G66490.1		AT1G69523.1	AT2G36080.1		AT2G01021.1	AT3G25190.1	AT2G39540.1
AT1G66560.1		AT1G69540.1	AT2G36080.2		AT2G01110.1	AT3G25420.1	AT2G39795.1
AT1G66570.1		AT1G69550.1	AT2G36090.1		AT2G01200.1	AT3G25577.1	AT2G39851.1
AT1G66570.2		AT1G69580.1	AT2G36120.1		AT2G01200.2	AT3G25810.1	AT2G40060.1
AT1G66610.1		AT1G69630.1	AT2G36300.1		AT2G01360.1	AT3G26010.1	AT2G40113.1
AT1G66640.1		AT1G69660.1	AT2G36320.1		AT2G01490.1	AT3G26150.1	AT2G40160.1
AT1G66650.1		AT1G69700.1	AT2G36430.1		AT2G01510.1	AT3G26190.1	AT2G40410.2
AT1G66690.1		AT1G69720.1	AT2G36460.1		AT2G01560.1	AT3G26270.1	AT2G40410.1
AT1G66780.1		AT1G69730.1	AT2G36470.1		AT2G01870.1	AT3G26550.1	AT2G40600.1
AT1G66840.1		AT1G69818.1	AT2G36485.1		AT2G01880.1	AT3G26770.1	AT2G40670.2
AT1G66930.1		AT1G69970.1	AT2G36570.1		AT2G01910.1	AT3G27510.1	AT2G40670.1
AT1G66960.1		AT1G70020.1	AT2G36854.1		AT2G01910.2	AT3G27650.1	AT2G40711.1
AT1G66970.1		AT1G70040.1	AT2G36950.1		AT2G02180.1	AT3G27910.1	AT2G40925.1
AT1G67000.1		AT1G70350.1	AT2G37000.1		AT2G02240.1	AT3G28060.1	AT2G40960.1
AT1G67150.1		AT1G70450.1	AT2G37035.1		AT2G02350.1	AT3G28320.1	AT2G41250.1
AT1G67150.2		AT1G70480.1	AT2G37190.1		AT2G02390.1	AT3G28330.1	AT2G41350.2
AT1G67180.1		AT1G70480.2	AT2G37380.1		AT2G02580.1	AT3G28415.1	AT2G41350.1
AT1G67290.1		AT1G70800.1	AT2G37410.2		AT2G02780.1	AT3G28890.1	AT2G41440.1
AT1G67325.1		AT1G70880.1	AT2G37410.1		AT2G02795.1	AT3G28890.2	AT2G41440.2
AT1G67520.1		AT1G70944.1	AT2G37470.1		AT2G02890.1	AT3G28990.1	AT2G41473.1
AT1G67530.2		AT1G71015.1	AT2G37530.1		AT2G02955.1	AT3G29040.1	AT2G41600.2
AT1G67670.1		AT1G71060.1	AT2G37580.1		AT2G03460.1	AT3G29050.1	AT2G41600.4
AT1G67710.1		AT1G71180.1	AT2G37640.1		AT2G03600.2	AT3G29385.1	AT2G41600.3
AT1G67720.1		AT1G71200.1	AT2G37950.1		AT2G03600.3	AT3G29430.1	AT2G41600.1
AT1G67790.1		AT1G71230.1	AT2G37970.1		AT2G03600.4	AT3G29791.1	AT2G42150.1
AT1G67980.2		AT1G71235.1	AT2G38050.1		AT2G03600.1	AT3G30350.1	AT2G42260.1
AT1G67990.1		AT1G71280.1	AT2G38090.1		AT2G03620.2	AT3G30350.2	AT2G42320.2
AT1G68000.1		AT1G71290.1	AT2G38140.1		AT2G03810.3	AT3G30530.1	AT2G42320.1
AT1G68030.1		AT1G71330.1	AT2G38210.1		AT2G03810.1	AT3G31051.1	AT2G42530.1
AT1G68060.1		AT1G71370.1	AT2G38230.1		AT2G03870.1	AT3G32047.1	AT2G42650.1
AT1G68070.1		AT1G71390.1	AT2G38310.1		AT2G03880.1	AT3G42830.1	AT2G42680.1
AT1G68090.1		AT1G71400.1	AT2G38360.1		AT2G03890.1	AT3G42960.1	AT2G42690.1
AT1G68150.1		AT1G71680.1	AT2G38450.1		AT2G03890.2	AT3G43250.1	AT2G43110.1
AT1G68160.1		AT1G71740.1	AT2G38480.1		AT2G04030.1	AT3G43580.1	AT2G43190.4
AT1G68180.1		AT1G72050.1	AT2G38540.1		AT2G04030.2	AT3G43850.1	AT2G43190.1
AT1G68650.1		AT1G72050.2	AT2G38690.1		AT2G04340.1	AT3G43890.1	AT2G43190.2
AT1G68700.1		AT1G72060.1	AT2G38830.1		AT2G04390.1	AT3G43910.1	AT2G43261.2
AT1G68710.1		AT1G72141.1	AT2G38870.1		AT2G04395.1	AT3G44090.1	AT2G43261.4
AT1G68740.1		AT1G72260.1	AT2G39500.1		AT2G04450.1	AT3G44240.1	AT2G43261.3
AT1G68750.1		AT1G72280.1	AT2G39560.1		AT2G04540.1	AT3G44326.1	AT2G43460.1
AT1G68790.1		AT1G72290.1	AT2G39700.1		AT2G04845.1	AT3G44700.1	AT2G43745.1
AT1G68845.1		AT1G72490.1	AT2G39705.1		AT2G04900.1	AT3G44704.1	AT2G43780.1
AT1G68850.1		AT1G72680.1	AT2G39710.1		AT2G05180.1	AT3G44760.1	AT2G43840.2
AT1G68890.1		AT1G72720.1	AT2G39720.1		AT2G05370.2	AT3G44770.1	AT2G43840.1
AT1G68905.1		AT1G72850.1	AT2G39865.1		AT2G05755.1	AT3G44770.2	AT2G43930.1
AT1G68920.3		AT1G72980.1	AT2G39870.1		AT2G05753.1	AT3G44810.1	AT2G44000.1
AT1G68920.1		AT1G73160.1	AT2G39980.1		AT2G05900.1	AT3G44920.1	AT2G44400.1
AT1G68920.2		AT1G73165.1	AT2G40000.1		AT2G06020.1	AT3G45000.2	AT2G44490.1
AT1G68940.2		AT1G73170.1	AT2G40080.1		AT2G06520.1	AT3G45000.1	AT2G44680.2
AT1G68935.1		AT1G73290.1	AT2G40081.1		AT2G07140.2	AT3G45080.1	AT2G44680.1
AT1G68940.1		AT1G73350.1	AT2G40095.1		AT2G07140.1	AT3G45180.1	AT2G44690.1
AT1G69190.1		AT1G73350.2	AT2G40205.1		AT2G11270.1	AT3G45220.1	AT2G44920.1
AT1G69280.1		AT1G73350.3	AT2G40230.1		AT2G11910.1	AT3G45470.1	AT2G44920.2
AT1G69380.1		AT1G73410.1	AT2G40240.1		AT2G11910.2	AT3G45530.1	AT2G45180.1
AT1G69450.2		AT1G73530.1	AT2G40330.1		AT2G12200.1	AT3G45540.1	AT2G45406.1
AT1G69450.1		AT1G73602.1	AT2G40765.1		AT2G12480.1	AT3G45555.1	AT2G45640.1
AT1G69480.1		AT1G73600.1	AT2G41010.1		AT2G13610.1	AT3G45570.1	AT2G45640.2
AT1G69526.2		AT1G73610.1	AT2G41060.2		AT2G13640.1	AT3G45700.1	AT2G45820.1
AT1G69526.3		AT1G73655.1	AT2G41082.1		AT2G13690.1	AT3G45760.1	AT2G45900.1
AT1G69526.1		AT1G73780.1	AT2G41170.1		AT2G14050.1	AT3G45760.2	AT2G45930.1
AT1G70110.1		AT1G74050.1	AT2G41180.1		AT2G14060.1	AT3G46080.1	AT2G45940.1
AT1G70190.2		AT1G74055.1	AT2G41230.1		AT2G14095.1	AT3G46086.1	AT2G46225.3
AT1G70430.1		AT1G74060.1	AT2G41231.2		AT2G14260.2	AT3G46130.2	AT2G46225.1
AT1G70460.1		AT1G74110.1	AT2G41231.1		AT2G14260.1	AT3G46130.1	AT2G46380.1
AT1G70500.1		AT1G74300.1	AT2G41233.1		AT2G14285.1	AT3G46130.4	AT2G46567.1
AT1G70520.1		AT1G74400.1	AT2G41410.1		AT2G14820.1	AT3G46240.1	AT2G46600.1
AT1G70580.2		AT1G74460.1	AT2G41750.1		AT2G14830.1	AT3G46270.1	AT2G46610.2
AT1G70580.1		AT1G74480.1	AT2G41780.1		AT2G15185.1	AT3G46310.1	AT2G46610.1
AT1G70580.4		AT1G74520.1	AT2G41780.2		AT2G15300.1	AT3G46370.1	AT2G46670.1
AT1G70580.3		AT1G74810.1	AT2G41810.1		AT2G15350.1	AT3G46400.1	AT2G46790.2
AT1G70650.2		AT1G74820.1	AT2G41870.1		AT2G15370.1	AT3G46850.1	AT2G46790.1
AT1G70650.1		AT1G74870.1	AT2G41905.1		AT2G15480.2	AT3G46890.1	AT2G46950.1
AT1G70760.1		AT1G75130.1	AT2G41950.1		AT2G15490.2	AT3G47030.1	AT2G46980.1
AT1G70830.1		AT1G75170.2	AT2G42110.1		AT2G15490.1	AT3G47200.2	AT2G47320.1
AT1G70830.3		AT1G75170.1	AT2G42350.1		AT2G15500.1	AT3G47200.1	AT2G47360.1
AT1G70840.1		AT1G75230.1	AT2G42380.1		AT2G15630.1	AT3G47210.1	AT2G47630.1
AT1G71120.1		AT1G75250.2	AT2G42760.1		AT2G15680.1	AT3G47220.1	AT2G47860.2
AT1G71160.1		AT1G75250.1	AT2G42800.1		AT2G15980.1	AT3G47510.1	AT2G47860.1
AT1G71190.2		AT1G75260.1	AT2G42870.1		AT2G16070.1	AT3G48270.1	AT2G47920.1
AT1G71190.1		AT1G75420.1	AT2G42975.1		AT2G16200.2	AT3G48280.1	AT2G47930.1
AT1G71250.1		AT1G75430.1	AT2G43030.1		AT2G16200.1	AT3G48300.1	AT2G48020.2
AT1G71300.1		AT1G75880.2	AT2G43290.1		AT2G16365.2	AT3G48340.1	AT2G48070.3
AT1G71310.1		AT1G75880.1	AT2G43340.1		AT2G16400.1	AT3G48640.1	AT2G48070.1
AT1G71420.1		AT1G75920.2	AT2G43386.1		AT2G16450.1	AT3G48740.1	AT2G48120.1
AT1G71780.1		AT1G75920.3	AT2G43540.1		AT2G16650.1	AT3G48960.1	AT3G01100.1
AT1G71865.1		AT1G75920.1	AT2G44080.1		AT2G16750.1	AT3G49110.1	AT3G01331.1
AT1G71866.1		AT1G75930.1	AT2G44198.1		AT2G16900.1	AT3G49270.1	AT3G01330.1
AT1G72080.1		AT1G75940.1	AT2G44310.1		AT2G16900.3	AT3G49270.2	AT3G01390.1
AT1G72410.2		AT1G76020.1	AT2G44360.1		AT2G16900.2	AT3G49305.1	AT3G01390.2
AT1G72410.1		AT1G76040.1	AT2G44600.1		AT2G17033.1	AT3G49610.1	AT3G01670.1
AT1G72440.1		AT1G76150.1	AT2G44670.1		AT2G17033.2	AT3G49620.1	AT3G01690.1
AT1G72460.1		AT1G76290.1	AT2G44700.1		AT2G17040.1	AT3G49630.1	AT3G01760.1
AT1G72560.1		AT1G76370.1	AT2G44740.1		AT2G17200.1	AT3G49690.1	AT3G01840.1
AT1G72560.3		AT1G76440.3	AT2G44840.1		AT2G17210.1	AT3G49700.1	AT3G01890.1
AT1G72560.2		AT1G76440.2	AT2G44910.1		AT2G17260.1	AT3G49960.1	AT3G01970.1
AT1G72640.2		AT1G76440.1	AT2G45050.1		AT2G17430.1	AT3G50160.1	AT3G01990.1
AT1G72640.1		AT1G76470.1	AT2G45080.1		AT2G17690.1	AT3G50290.1	AT3G02030.1
AT1G72660.1		AT1G76640.1	AT2G45120.1		AT2G17695.1	AT3G50373.1	AT3G02065.2
AT1G72660.3		AT1G76830.1	AT2G45160.1		AT2G17695.3	AT3G50450.1	AT3G02065.1
AT1G72660.2		AT1G76910.1	AT2G45161.1		AT2G17975.1	AT3G50510.1	AT3G02065.3
AT1G72760.1		AT1G76965.1	AT2G45310.1		AT2G18040.1	AT3G50980.1	AT3G02080.1
AT1G72840.2		AT1G77080.3	AT2G45340.1		AT2G18180.1	AT3G50990.1	AT3G02100.1
AT1G72840.1		AT1G77090.1	AT2G45360.1		AT2G18510.1	AT3G51020.1	AT3G02493.1
AT1G72860.1		AT1G77093.1	AT2G45412.1		AT2G18520.1	AT3G51030.1	AT3G02640.1
AT1G72880.2		AT1G77150.1	AT2G45450.1		AT2G18830.1	AT3G51560.1	AT3G02840.1
AT1G72880.1		AT1G77210.1	AT2G45470.1		AT2G18860.1	AT3G52010.1	AT3G02875.1
AT1G72960.1		AT1G77380.1	AT2G45590.1		AT2G19190.1	AT3G52020.1	AT3G02980.1
AT1G73040.1		AT1G77655.1	AT2G45600.1		AT2G19230.1	AT3G52440.1	AT3G03180.1
AT1G73060.1		AT1G77746.1	AT2G45680.1		AT2G19280.1	AT3G52490.1	AT3G03190.1
AT1G73066.1		AT1G77765.1	AT2G45800.1		AT2G19385.1	AT3G52561.1	AT3G03320.1
AT1G73140.1		AT1G77765.3	AT2G45800.2		AT2G19550.1	AT3G52600.1	AT3G03341.1
AT1G73220.1		AT1G77830.1	AT2G45970.1		AT2G19590.1	AT3G52600.2	AT3G03400.1
AT1G73340.1		AT1G78190.1	AT2G46160.1		AT2G19670.1	AT3G52690.1	AT3G03800.1
AT1G73370.2		AT1G78290.2	AT2G46210.1		AT2G19802.1	AT3G52810.1	AT3G03847.1
AT1G73370.1		AT1G78290.3	AT2G46310.1		AT2G19860.2	AT3G52970.1	AT3G03910.1
AT1G73390.1		AT1G78400.1	AT2G46330.2		AT2G19910.1	AT3G52970.2	AT3G04040.1
AT1G73700.1		AT1G78430.1	AT2G46330.1		AT2G20070.1	AT3G53070.1	AT3G04184.1
AT1G73820.1		AT1G78470.1	AT2G46390.1		AT2G20240.1	AT3G53075.1	AT3G04390.1
AT1G73860.1		AT1G78520.1	AT2G46400.1		AT2G20270.1	AT3G53080.1	AT3G04400.1
AT1G73890.1		AT1G78660.1	AT2G46490.1		AT2G20270.2	AT3G53290.1	AT3G04410.1
AT1G74120.1		AT1G78660.2	AT2G46505.1		AT2G20280.1	AT3G53330.1	AT3G04735.1
AT1G74160.1		AT1G78730.1	AT2G46620.1		AT2G20330.1	AT3G53550.1	AT3G04770.1
AT1G74190.1		AT1G78840.1	AT2G46660.1		AT2G20340.1	AT3G53770.1	AT3G04900.1
AT1G74220.1		AT1G78895.1	AT2G46690.1		AT2G20362.1	AT3G54070.1	AT3G04903.1
AT1G74240.1		AT1G78970.2	AT2G46720.1		AT2G20510.1	AT3G54550.1	AT3G05060.1
AT1G74420.1		AT1G78980.1	AT2G46735.1		AT2G20540.1	AT3G55180.1	AT3G05080.1
AT1G74420.2		AT1G78990.1	AT2G46780.1		AT2G20616.1	AT3G55646.1	AT3G05327.1
AT1G74750.1		AT1G79180.1	AT2G46787.1		AT2G20625.1	AT3G55680.1	AT3G05345.1
AT1G74920.1		AT1G79330.1	AT2G46940.1		AT2G20630.2	AT3G55870.1	AT3G05580.1
AT1G75310.1		AT1G79450.2	AT2G47110.1		AT2G20740.1	AT3G56700.1	AT3G05660.1
AT1G75920.4		AT1G79450.1	AT2G47260.1		AT2G20740.2	AT3G56780.1	AT3G05741.1
AT1G76130.1		AT1G79760.1	AT2G47400.1		AT2G20740.3	AT3G56980.1	AT3G05820.1
AT1G76170.1		AT1G79770.1	AT2G47440.1		AT2G20960.1	AT3G57270.1	AT3G05830.2
AT1G76260.1		AT1G79780.1	AT2G47450.1		AT2G20970.1	AT3G57460.1	AT3G05830.1
AT1G76380.2		AT1G79790.2	AT2G47460.1		AT2G21250.2	AT3G57510.1	AT3G06280.1
AT1G76380.1		AT1G79790.1	AT2G47480.1		AT2G21250.1	AT3G57950.1	AT3G06730.1
AT1G76580.1		AT1G79880.2	AT2G47520.1		AT2G21350.1	AT3G58070.1	AT3G07110.1
AT1G76690.1		AT1G79880.1	AT2G47560.1		AT2G21440.1	AT3G58250.1	AT3G07410.1
AT1G76700.1		AT1G79880.3	AT2G47730.1		AT2G21510.1	AT3G58260.1	AT3G07420.1
AT1G76705.1		AT1G79915.1	AT2G47720.1		AT2G21790.1	AT3G58290.1	AT3G07620.1
AT1G76720.1		AT1G80100.2	AT2G47770.1		AT2G21940.5	AT3G58440.1	AT3G07880.1
AT1G76780.1		AT1G80100.1	AT2G47840.1		AT2G21960.1	AT3G58890.1	AT3G07990.1
AT1G76940.1		AT1G80133.1	AT2G47910.2		AT2G22080.1	AT3G59120.1	AT3G08000.1
AT1G77020.1		AT1G80140.1	AT2G47910.1		AT2G22270.1	AT3G59240.1	AT3G08740.1
AT1G77390.1		AT1G80245.3	AT3G01185.1		AT2G22320.1	AT3G59590.1	AT3G08750.1
AT1G77470.1		AT1G80290.2	AT3G01210.1		AT2G22530.1	AT3G60120.1	AT3G08810.1
AT1G77620.1		AT1G80470.1	AT3G01319.1		AT2G22730.1	AT3G60647.1	AT3G08970.1
AT1G77720.1		AT1G80620.1	AT3G01400.1		AT2G22795.1	AT3G60700.1	AT3G09120.1
AT1G77980.1		AT1G80700.1	AT3G01430.1		AT2G22880.1	AT3G60710.1	AT3G09140.1
AT1G78000.1		AT1G80760.1	AT3G01470.1		AT2G22950.1	AT3G61210.1	AT3G09150.2
AT1G78000.2		AT1G80870.1	AT3G01513.1		AT2G23040.1	AT3G61340.1	AT3G09150.1
AT1G78500.1		AT1G80890.1	AT3G01572.1		AT2G23530.1	AT3G61400.1	AT3G09150.3
AT1G78720.1		AT1G80980.1	AT3G01660.1		AT2G23550.1	AT3G61500.1	AT3G09190.1
AT1G78750.1		AT2G01180.1	AT3G01700.1		AT2G23560.1	AT3G61500.2	AT3G09230.1
AT1G78780.3		AT2G01180.2	AT3G01740.1		AT2G23660.2	AT3G61723.1	AT3G09310.1
AT1G78800.1		AT2G01240.1	AT3G01960.1		AT2G23660.1	AT3G61962.1	AT3G09330.1
AT1G78922.1		AT2G01530.1	AT3G02040.1		AT2G23755.1	AT3G62180.1	AT3G09340.1
AT1G79150.1		AT2G01554.1	AT3G02110.1		AT2G24020.2	AT3G62710.1	AT3G09380.1
AT1G79230.1		AT2G01580.1	AT3G02140.1		AT2G24020.1	AT3G63230.1	AT3G09405.1
AT1G79400.1		AT2G01640.1	AT3G02180.3		AT2G24060.1	AT3G63230.2	AT3G09440.2
AT1G79410.1		AT2G01755.1	AT3G02180.1		AT2G24140.1	AT3G63360.1	AT3G09440.1
AT1G79460.1		AT2G01780.1	AT3G02180.2		AT2G24220.2	AT4G00080.1	AT3G09470.2
AT1G79510.1		AT2G01850.1	AT3G02190.1		AT2G24220.1	AT4G00124.1	AT3G09530.1
AT1G79740.1		AT2G01940.1	AT3G02390.1		AT2G24280.1	AT4G00190.1	AT3G09550.1
AT1G79750.1		AT2G01940.2	AT3G02390.2		AT2G24370.1	AT4G00320.1	AT3G09735.1
AT1G79840.1		AT2G02023.1	AT3G02550.1		AT2G24400.1	AT4G00467.1	AT3G09863.1
AT1G79940.4		AT2G02250.1	AT3G02790.1		AT2G24520.1	AT4G00480.2	AT3G09870.1
AT1G79940.1		AT2G02290.1	AT3G03000.1		AT2G24560.1	AT4G00480.1	AT3G09922.1
AT1G79940.2		AT2G02300.1	AT3G03150.1		AT2G24600.1	AT4G00610.1	AT3G09950.1
AT1G79940.3		AT2G02320.1	AT3G03160.1		AT2G24630.1	AT4G00880.1	AT3G10010.1
AT1G79990.4		AT2G02360.1	AT3G03170.1		AT2G24990.1	AT4G01360.1	AT3G10060.1
AT1G79990.2		AT2G02380.1	AT3G03270.2		AT2G25010.1	AT4G01380.1	AT3G10195.1
AT1G80000.1		AT2G02450.1	AT3G03280.1		AT2G25100.1	AT4G01770.1	AT3G10210.1
AT1G80000.2		AT2G02610.1	AT3G03450.1		AT2G25280.1	AT4G02180.1	AT3G10405.1
AT1G80190.1		AT2G02640.1	AT3G03456.1		AT2G25320.1	AT4G02250.1	AT3G10430.1
AT1G80210.1		AT2G02650.1	AT3G03550.1		AT2G25355.1	AT4G02310.1	AT3G10450.1
AT1G80310.1		AT2G02690.1	AT3G03600.1		AT2G25409.1	AT4G02733.1	AT3G10450.2
AT1G80360.1		AT2G02700.1	AT3G03626.1		AT2G25530.1	AT4G02870.1	AT3G10572.1
AT1G80590.1		AT2G02850.1	AT3G03820.1		AT2G25565.1	AT4G02871.1	AT3G10710.1
AT1G80810.1		AT2G03110.1	AT3G03870.1		AT2G25570.3	AT4G03170.1	AT3G10974.1
AT2G01008.1		AT2G03130.1	AT3G03870.2		AT2G25590.1	AT4G03470.1	AT3G11080.1
AT2G01021.1		AT2G03170.1	AT3G03990.1		AT2G25605.1	AT4G03540.1	AT3G11090.1
AT2G01110.1		AT2G03190.1	AT3G04140.1		AT2G25680.1	AT4G03620.1	AT3G11210.1
AT2G01200.1		AT2G03200.1	AT3G04640.1		AT2G25710.2	AT4G03630.1	AT3G11320.1
AT2G01200.2		AT2G03230.1	AT3G04640.2		AT2G25710.1	AT4G04990.1	AT3G11380.1
AT2G01360.1		AT2G03500.1	AT3G04790.1		AT2G26030.2	AT4G05230.1	AT3G11385.1
AT2G01490.1		AT2G03580.1	AT3G04854.1		AT2G26030.1	AT4G05260.1	AT3G11397.1
AT2G01510.1		AT2G03740.1	AT3G04880.1		AT2G26030.3	AT4G05430.1	AT3G11590.1
AT2G01560.1		AT2G03830.1	AT3G05200.1		AT2G26060.1	AT4G06746.1	AT3G11800.1
AT2G01800.2		AT2G03980.1	AT3G05220.1		AT2G26210.1	AT4G08263.1	AT3G11870.1
AT2G01800.1		AT2G04038.1	AT3G05425.1		AT2G26280.1	AT4G08263.2	AT3G11900.1
AT2G01870.1		AT2G04440.1	AT3G05490.1		AT2G26470.1	AT4G08895.1	AT3G11980.1
AT2G01880.1		AT2G04480.1	AT3G05500.1		AT2G26570.1	AT4G09110.1	AT3G12180.1
AT2G01910.1		AT2G04515.1	AT3G05560.3		AT2G26600.1	AT4G09120.1	AT3G12190.1
AT2G01910.2		AT2G04680.1	AT3G05800.1		AT2G26600.2	AT4G09190.1	AT3G12240.1
AT2G01960.1		AT2G04830.1	AT3G05880.1		AT2G26670.1	AT4G09440.1	AT3G12300.1
AT2G02180.1		AT2G04930.1	AT3G05935.1		AT2G26760.1	AT4G09870.1	AT3G12800.1
AT2G02240.1		AT2G05370.1	AT3G05937.1		AT2G26810.2	AT4G10240.1	AT3G12960.1
AT2G02350.1		AT2G05420.1	AT3G06110.3		AT2G26810.1	AT4G10350.1	AT3G13090.1
AT2G02390.1		AT2G05440.1	AT3G06142.1		AT2G26900.1	AT4G10370.1	AT3G13227.1
AT2G02580.1		AT2G05440.4	AT3G06145.1		AT2G27035.1	AT4G10595.1	AT3G13677.1
AT2G02620.1		AT2G05520.1	AT3G06310.2		AT2G27100.1	AT4G10670.1	AT3G13800.2
AT2G02630.1		AT2G05520.2	AT3G06360.1		AT2G27229.1	AT4G10680.1	AT3G13800.1
AT2G02660.1		AT2G05540.1	AT3G06470.1		AT2G27280.1	AT4G10780.1	AT3G14150.1
AT2G02770.1		AT2G05600.1	AT3G06590.2		AT2G27315.1	AT4G10820.1	AT3G14150.2
AT2G02780.1		AT2G05632.1	AT3G06590.1		AT2G27330.1	AT4G11020.1	AT3G14280.1
AT2G02795.1		AT2G05720.1	AT3G06600.1		AT2G27760.1	AT4G11180.1	AT3G14330.1
AT2G02890.1		AT2G06983.1	AT3G36659.1		AT2G27790.2	AT4G11210.1	AT3G14360.1
AT2G02955.1		AT2G10930.1	AT3G06680.3		AT2G27790.1	AT4G11290.1	AT3G14410.1
AT2G03260.1		AT2G11271.1	AT3G06680.1		AT2G27810.3	AT4G11390.1	AT3G14450.1
AT2G03460.1		AT2G11891.1	AT3G06680.2		AT2G27810.1	AT4G11580.1	AT3G14620.1
AT2G03600.2		AT2G12190.1	AT3G06700.1		AT2G28050.1	AT4G11590.1	AT3G14850.1
AT2G03600.3		AT2G12465.1	AT3G06700.2		AT2G28600.1	AT4G11745.1	AT3G14900.1
AT2G03600.4		AT2G13295.1	AT3G06700.3		AT2G28620.1	AT4G11750.1	AT3G15050.1
AT2G03600.1		AT2G13570.1	AT3G06740.1		AT2G28760.3	AT4G11770.1	AT3G15270.1
AT2G03620.2		AT2G13623.1	AT3G06750.1		AT2G28760.1	AT4G11900.1	AT3G15353.2
AT2G03810.3		AT2G13680.1	AT3G06780.1		AT2G28760.2	AT4G11910.1	AT3G15353.1
AT2G03810.1		AT2G13900.1	AT3G06840.1		AT2G28930.3	AT4G11950.1	AT3G15620.1
AT2G03870.1		AT2G13960.2	AT3G06868.1		AT2G28930.2	AT4G12170.1	AT3G15650.2
AT2G03880.1		AT2G14070.1	AT3G06870.1		AT2G28930.1	AT4G12350.1	AT3G15650.1
AT2G03890.1		AT2G14080.1	AT3G06890.1		AT2G28940.2	AT4G12360.1	AT3G15850.1
AT2G03890.2		AT2G14100.1	AT3G07230.1		AT2G28940.1	AT4G12370.1	AT3G15860.1
AT2G04030.1		AT2G14247.1	AT3G07320.1		AT2G29110.1	AT4G12480.1	AT3G16220.1
AT2G04030.2		AT2G14378.1	AT3G07340.1		AT2G29200.1	AT4G12490.1	AT3G16432.1
AT2G04032.1		AT2G14580.1	AT3G07350.1		AT2G29340.2	AT4G12510.1	AT3G16470.2
AT2G04050.1		AT2G14880.1	AT3G07390.1		AT2G29340.1	AT4G12950.1	AT3G16470.1
AT2G04070.1		AT2G15220.1	AT3G07430.1		AT2G29340.3	AT4G13130.1	AT3G16712.1
AT2G04220.1		AT2G15310.1	AT3G07460.2		AT2G29410.1	AT4G13235.1	AT3G16740.1
AT2G04340.1		AT2G15318.1	AT3G07460.1		AT2G29650.3	AT4G13266.1	AT3G16780.1
AT2G04390.1		AT2G15325.1	AT3G07470.1		AT2G29650.1	AT4G13260.1	AT3G16970.1
AT2G04395.1		AT2G15340.1	AT3G07480.1		AT2G29710.1	AT4G13300.1	AT3G17010.1
AT2G04450.1		AT2G15360.1	AT3G08030.1		AT2G29730.1	AT4G13410.1	AT3G17140.1
AT2G04495.1		AT2G15640.1	AT3G08030.2		AT2G29870.1	AT4G13490.1	AT3G17155.1
AT2G04540.1		AT2G15670.1	AT3G08520.1		AT2G30105.1	AT4G13620.1	AT3G17170.1
AT2G04795.1		AT2G15830.1	AT3G08600.1		AT2G30110.1	AT4G13700.1	AT3G17370.1
AT2G04845.1		AT2G16005.1	AT3G08636.1		AT2G30350.2	AT4G14040.1	AT3G17380.1
AT2G04900.1		AT2G16050.1	AT3G08660.1		AT2G30350.1	AT4G14550.1	AT3G17675.1
AT2G05140.1		AT2G16060.1	AT3G08710.2		AT2G30380.1	AT4G14560.1	AT3G17700.1
AT2G05180.1		AT2G16120.1	AT3G08710.1		AT2G30440.1	AT4G15210.1	AT3G17845.1
AT2G05370.2		AT2G16130.1	AT3G08762.1		AT2G30480.4	AT4G15330.1	AT3G18080.1
AT2G05530.1		AT2G16210.1	AT3G08780.2		AT2G30480.2	AT4G15350.1	AT3G18235.1
AT2G05755.1		AT2G16210.2	AT3G08880.1		AT2G30590.1	AT4G15380.1	AT3G18570.1
AT2G05753.1		AT2G16220.1	AT3G09032.1		AT2G30720.1	AT4G15630.1	AT3G18660.2
AT2G05850.1		AT2G16290.1	AT3G09390.1		AT2G30740.1	AT4G15650.1	AT3G18660.3
AT2G05900.1		AT2G16300.1	AT3G09490.1		AT2G31030.1	AT4G15660.1	AT3G18660.1
AT2G06020.1		AT2G16365.4	AT3G10020.1		AT2G31290.2	AT4G15680.1	AT3G18880.1
AT2G06520.1		AT2G16365.1	AT3G10120.1		AT2G31310.1	AT4G15710.1	AT3G18900.1
AT2G07140.2		AT2G16365.3	AT3G10190.1		AT2G31380.1	AT4G15750.1	AT3G18900.2
AT2G07140.1		AT2G16360.1	AT3G10260.2		AT2G31500.1	AT4G15765.1	AT3G19085.1
AT2G11270.1		AT2G16380.1	AT3G10260.3		AT2G31530.1	AT4G15870.1	AT3G19330.3
AT2G11910.1		AT2G16520.1	AT3G10260.1		AT2G31620.1	AT4G16008.1	AT3G19330.2
AT2G11910.2		AT2G16592.1	AT3G10300.1		AT2G31800.1	AT4G16460.1	AT3G19330.1
AT2G12200.1		AT2G16790.1	AT3G10300.2		AT2G31865.1	AT4G16460.3	AT3G19595.1
AT2G12480.1		AT2G16810.1	AT3G10400.1		AT2G31870.2	AT4G16460.2	AT3G19615.1
AT2G13610.1		AT2G16835.1	AT3G10439.1		AT2G31870.1	AT4G16590.1	AT3G19620.1
AT2G13620.1		AT2G16955.1	AT3G10570.1		AT2G31955.1	AT4G16930.1	AT3G19690.1
AT2G13640.1		AT2G16960.1	AT3G10760.1		AT2G32010.2	AT4G17160.1	AT3G20140.1
AT2G13690.1		AT2G16990.1	AT3G10910.1		AT2G32010.1	AT4G17245.1	AT3G20190.1
AT2G13950.1		AT2G16990.2	AT3G10960.1		AT2G32170.2	AT4G17585.1	AT3G20270.3
AT2G14050.1		AT2G17043.1	AT3G10985.1		AT2G32170.1	AT4G17690.1	AT3G20270.1
AT2G14060.1		AT2G17055.1	AT3G11110.1		AT2G32295.1	AT4G17700.1	AT3G20370.1
AT2G14095.1		AT2G17080.1	AT3G11120.1		AT2G32390.3	AT4G17990.1	AT3G20380.1
AT2G14210.1		AT2G17160.1	AT3G11410.1		AT2G32390.2	AT4G18310.1	AT3G20400.1
AT2G14260.2		AT2G17170.1	AT3G11580.2		AT2G32390.1	AT4G18320.2	AT3G20420.1
AT2G14260.1		AT2G17180.1	AT3G11650.1		AT2G32440.2	AT4G18320.1	AT3G20570.1
AT2G14285.1		AT2G17240.1	AT3G11690.1		AT2G32440.1	AT4G18425.1	AT3G20790.1
AT2G14290.1		AT2G17280.2	AT3G11700.1		AT2G32470.1	AT4G18540.1	AT3G20966.1
AT2G14500.1		AT2G17280.1	AT3G11745.1		AT2G32500.1	AT4G18690.1	AT3G21000.1
AT2G14820.1		AT2G17310.1	AT3G11820.1		AT2G32520.1	AT4G18720.1	AT3G21338.1
AT2G14830.1		AT2G17590.1	AT3G11820.2		AT2G32640.2	AT4G18860.1	AT3G21360.1
AT2G15020.1		AT2G17660.1	AT3G12030.1		AT2G32640.1	AT4G18900.1	AT3G21450.1
AT2G15050.1		AT2G17830.1	AT3G12110.1		AT2G32660.1	AT4G19630.1	AT3G21465.2
AT2G15185.1		AT2G17845.1	AT3G12345.1		AT2G32750.1	AT4G19770.1	AT3G21465.1
AT2G15300.1		AT2G17960.1	AT3G12400.1		AT2G32760.2	AT4G19910.1	AT3G22200.2
AT2G15350.1		AT2G18200.1	AT3G12410.1		AT2G32800.1	AT4G19920.1	AT3G22200.1
AT2G15370.1		AT2G18300.3	AT3G12420.1		AT2G32820.1	AT4G19925.1	AT3G22210.1
AT2G15390.1		AT2G18300.1	AT3G12430.1		AT2G32840.1	AT4G19930.1	AT3G22436.1
AT2G15390.2		AT2G18340.1	AT3G12440.1		AT2G32840.2	AT4G20200.1	AT3G22450.1
AT2G15480.2		AT2G18340.2	AT3G12460.1		AT2G32920.1	AT4G20235.1	AT3G22620.1
AT2G15490.2		AT2G18370.1	AT3G12470.1		AT2G32940.1	AT4G21010.1	AT3G22630.1
AT2G15490.1		AT2G18490.1	AT3G12500.1		AT2G32950.1	AT4G21020.1	AT3G22723.1
AT2G15500.1		AT2G18540.1	AT3G12545.1		AT2G33050.1	AT4G21050.1	AT3G22930.1
AT2G15590.1		AT2G19010.1	AT3G12630.1		AT2G33205.1	AT4G21240.1	AT3G22950.2
AT2G15630.1		AT2G19070.1	AT3G12650.1		AT2G33260.1	AT4G21340.1	AT3G22950.1
AT2G15680.1		AT2G19220.1	AT3G12830.1		AT2G33340.3	AT4G21950.1	AT3G23010.1
AT2G15780.1		AT2G19270.1	AT3G12835.1		AT2G33360.1	AT4G22090.1	AT3G23165.1
AT2G15980.1		AT2G19500.1	AT3G12920.1		AT2G33360.2	AT4G22165.1	AT3G23560.1
AT2G16070.1		AT2G19650.1	AT3G12970.1		AT2G33460.1	AT4G22180.1	AT3G23700.1
AT2G16200.2		AT2G19750.1	AT3G13110.1		AT2G33600.1	AT4G22400.1	AT3G23770.1
AT2G16200.1		AT2G19790.1	AT3G13175.1		AT2G33630.1	AT4G22517.1	AT3G23955.2
AT2G16365.2		AT2G19820.1	AT3G13310.1		AT2G33670.1	AT4G22610.1	AT3G23955.1
AT2G16400.1		AT2G19890.1	AT3G13480.1		AT2G33770.1	AT4G22660.1	AT3G24080.2
AT2G16450.1		AT2G19893.1	AT3G13520.1		AT2G33990.1	AT4G22900.1	AT3G24080.1
AT2G16586.1		AT2G19970.1	AT3G13594.1		AT2G34030.1	AT4G23090.2	AT3G24110.1
AT2G16650.1		AT2G20030.1	AT3G13810.2		AT2G34150.2	AT4G23090.1	AT3G24310.1
AT2G16730.1		AT2G20080.2	AT3G13810.1		AT2G34150.1	AT4G23290.1	AT3G24508.1
AT2G16740.1		AT2G20080.1	AT3G13960.1		AT2G34170.1	AT4G23290.2	AT3G24510.1
AT2G16750.1		AT2G20150.1	AT3G14060.1		AT2G34170.2	AT4G23310.1	AT3G24600.1
AT2G16900.1		AT2G20208.1	AT3G14067.1		AT2G34230.1	AT4G23350.1	AT3G24890.1
AT2G16900.3		AT2G20463.1	AT3G14190.1		AT2G34230.2	AT4G23370.1	AT3G24900.1
AT2G16900.2		AT2G20550.1	AT3G14240.1		AT2G34390.1	AT4G23380.1	AT3G25010.1
AT2G16910.1		AT2G20550.2	AT3G14310.1		AT2G34430.1	AT4G23410.1	AT3G25011.1
AT2G16980.2		AT2G20595.1	AT3G14430.1		AT2G34460.1	AT4G23550.1	AT3G25130.1
AT2G16980.1		AT2G20619.1	AT3G14840.1		AT2G34470.1	AT4G23580.1	AT3G25221.1
AT2G17010.1		AT2G20620.1	AT3G14981.1		AT2G34530.1	AT4G23970.1	AT3G25233.1
AT2G17033.1		AT2G20700.1	AT3G15030.2		AT2G34530.2	AT4G24130.1	AT3G25400.1
AT2G17033.2		AT2G20825.1	AT3G15030.1		AT2G34560.1	AT4G24640.1	AT3G25510.1
AT2G17040.1		AT2G20830.1	AT3G15040.1		AT2G34560.2	AT4G25040.1	AT3G25655.1
AT2G17050.1		AT2G20830.3	AT3G15095.1		AT2G34720.1	AT4G25434.2	AT3G25805.1
AT2G17060.1		AT2G20835.1	AT3G15095.3		AT2G34890.1	AT4G25434.1	AT3G25880.1
AT2G17090.1		AT2G20875.1	AT3G15210.1		AT2G34930.1	AT4G25590.1	AT3G25920.1
AT2G17200.1		AT2G21110.1	AT3G15250.1		AT2G34970.1	AT4G25790.1	AT3G26080.1
AT2G17210.1		AT2G21140.1	AT3G15251.1		AT2G35075.1	AT4G25845.1	AT3G26235.1
AT2G17260.1		AT2G21237.1	AT3G15300.1		AT2G35340.1	AT4G26340.1	AT3G26300.1
AT2G17430.1		AT2G21560.1	AT3G15359.1		AT2G35380.1	AT4G26380.1	AT3G26390.1
AT2G17500.1		AT2G21640.1	AT3G15358.1		AT2G35380.2	AT4G26390.1	AT3G26620.1
AT2G17500.2		AT2G21740.1	AT3G15360.1		AT2G35420.1	AT4G26420.1	AT3G26710.1
AT2G17500.3		AT2G21830.1	AT3G15395.4		AT2G35450.1	AT4G26420.2	AT3G26830.1
AT2G17500.4		AT2G21840.1	AT3G15395.3		AT2G35540.1	AT4G26740.1	AT3G26880.1
AT2G17600.1		AT2G21850.1	AT3G15395.1		AT2G35660.1	AT4G27150.1	AT3G26980.1
AT2G17690.1		AT2G21980.1	AT3G15395.2		AT2G35660.2	AT4G27590.1	AT3G27050.1
AT2G17695.1		AT2G22040.1	AT3G15420.1		AT2G35660.3	AT4G27590.2	AT3G27070.2
AT2G17695.3		AT2G22055.1	AT3G15510.1		AT2G35690.1	AT4G27970.1	AT3G27070.1
AT2G17740.1		AT2G22060.1	AT3G15530.2		AT2G35720.1	AT4G28088.1	AT3G27500.1
AT2G17975.1		AT2G22090.1	AT3G15530.1		AT2G35740.1	AT4G28365.1	AT3G28020.1
AT2G18010.1		AT2G22088.1	AT3G15548.1		AT2G35890.1	AT4G28775.1	AT3G28155.1
AT2G18040.1		AT2G22760.1	AT3G15578.1		AT2G36310.1	AT4G28780.1	AT3G28180.1
AT2G18070.1		AT2G22941.1	AT3G15604.1		AT2G36355.1	AT4G28940.1	AT3G28190.1
AT2G18140.1		AT2G22980.2	AT3G15630.1		AT2G36355.3	AT4G29340.1	AT3G28321.1
AT2G18150.1		AT2G22980.1	AT3G15810.1		AT2G36370.1	AT4G29370.1	AT3G28340.1
AT2G18180.1		AT2G23000.1	AT3G15820.1		AT2G36590.1	AT4G29600.1	AT3G28455.1
AT2G18190.1		AT2G23110.1	AT3G16020.1		AT2G36630.1	AT4G29610.1	AT3G28610.1
AT2G18510.1		AT2G23160.1	AT3G16240.1		AT2G36730.1	AT4G29620.1	AT3G28620.1
AT2G18520.1		AT2G23260.1	AT3G16280.1		AT2G37030.1	AT4G29630.1	AT3G28930.1
AT2G18590.1		AT2G23270.1	AT3G16490.1		AT2G37150.3	AT4G29640.1	AT3G29000.1
AT2G18680.1		AT2G23410.1	AT3G16500.1		AT2G37280.1	AT4G29650.1	AT3G29020.2
AT2G18690.1		AT2G23510.1	AT3G16570.1		AT2G37290.1	AT4G29770.2	AT3G29020.1
AT2G18830.1		AT2G23570.1	AT3G16720.1		AT2G37500.1	AT4G29770.1	AT3G29034.1
AT2G18860.1		AT2G23580.1	AT3G16770.1		AT2G37510.1	AT4G29980.1	AT3G29035.1
AT2G18880.1		AT2G23590.1	AT3G16870.1		AT2G37760.3	AT4G30050.1	AT3G29195.1
AT2G19020.1		AT2G23600.1	AT3G16920.1		AT2G37760.4	AT4G30730.1	AT3G30725.1
AT2G19150.1		AT2G23620.1	AT3G17100.2		AT2G37760.2	AT4G31470.1	AT3G43170.1
AT2G19190.1		AT2G23680.1	AT3G17100.1		AT2G37760.1	AT4G31710.1	AT3G43180.1
AT2G19230.1		AT2G23800.1	AT3G17120.1		AT2G37925.1	AT4G31900.1	AT3G43960.1
AT2G19280.1		AT2G23830.1	AT3G17120.2		AT2G38280.1	AT4G31950.1	AT3G43970.1
AT2G19385.1		AT2G23900.1	AT3G17160.1		AT2G38280.2	AT4G32100.1	AT3G44180.1
AT2G19550.1		AT2G23960.1	AT3G17240.2		AT2G38430.1	AT4G32342.1	AT3G44428.1
AT2G19590.1		AT2G23985.1	AT3G17350.1		AT2G38695.1	AT4G33120.1	AT3G44590.1
AT2G19610.1		AT2G24190.2	AT3G17460.1		AT2G38695.2	AT4G33420.1	AT3G44590.2
AT2G19610.2		AT2G24190.1	AT3G17570.1		AT2G38695.3	AT4G33900.1	AT3G44670.2
AT2G19660.1		AT2G24255.1	AT3G17609.2		AT2G38950.1	AT4G34170.1	AT3G44670.1
AT2G19670.1		AT2G24285.1	AT3G17609.1		AT2G39000.3	AT4G34380.1	AT3G44790.1
AT2G19802.1		AT2G24320.1	AT3G17609.3		AT2G39000.1	AT4G35010.1	AT3G44800.1
AT2G19860.2		AT2G24360.1	AT3G17626.1		AT2G39100.1	AT4G35280.1	AT3G44805.1
AT2G19910.1		AT2G24410.1	AT3G17790.1		AT2G39110.1	AT4G35370.1	AT3G45243.1
AT2G20070.1		AT2G24510.1	AT3G17890.1		AT2G39190.1	AT4G35510.1	AT3G45245.1
AT2G20240.1		AT2G24617.1	AT3G17950.2		AT2G39190.2	AT4G35720.1	AT3G45285.1
AT2G20270.1		AT2G24620.1	AT3G17950.1		AT2G39270.1	AT4G35820.1	AT3G45320.1
AT2G20270.2		AT2G24645.1	AT3G18050.1		AT2G39430.1	AT4G36350.1	AT3G45970.1
AT2G20280.1		AT2G24683.1	AT3G18295.1		AT2G39445.1	AT4G36570.1	AT3G46050.1
AT2G20330.1		AT2G24692.1	AT3G18360.1		AT2G39450.1	AT4G37060.2	AT3G46140.1
AT2G20340.1		AT2G24696.1	AT3G18490.1		AT2G39730.3	AT4G37060.1	AT3G46230.1
AT2G20362.1		AT2G24700.1	AT3G18510.1		AT2G39730.1	AT4G37295.1	AT3G46520.1
AT2G20510.1		AT2G24834.1	AT3G18560.1		AT2G39750.1	AT4G37340.1	AT3G46530.1
AT2G20540.1		AT2G24840.1	AT3G18690.1		AT2G39810.1	AT4G37700.1	AT3G46616.1
AT2G20616.1		AT2G24970.1	AT3G18710.1		AT2G39920.1	AT4G37720.1	AT3G46770.1
AT2G20625.1		AT2G25000.1	AT3G18779.1		AT2G39970.1	AT4G37780.1	AT3G46860.1
AT2G20630.2		AT2G25120.1	AT3G18800.1		AT2G40116.1	AT4G37860.1	AT3G46880.1
AT2G20740.1		AT2G25220.2	AT3G18930.1		AT2G40120.1	AT4G37990.1	AT3G46901.1
AT2G20740.2		AT2G25220.1	AT3G18930.2		AT2G40316.2	AT4G38190.1	AT3G46904.1
AT2G20740.3		AT2G25295.1	AT3G18950.1		AT2G40316.1	AT4G38410.1	AT3G47290.1
AT2G20960.1		AT2G25344.1	AT3G19035.1		AT2G40320.1	AT4G38420.1	AT3G47370.3
AT2G20970.1		AT2G25360.1	AT3G19150.1		AT2G40540.1	AT4G38530.1	AT3G47370.2
AT2G21010.1		AT2G25510.2	AT3G19150.2		AT2G40540.2	AT4G38590.1	AT3G47370.1
AT2G21250.2		AT2G25510.1	AT3G19380.1		AT2G40550.1	AT4G38590.2	AT3G47560.2
AT2G21250.1		AT2G25700.1	AT3G19680.1		AT2G40580.1	AT4G38880.1	AT3G47580.1
AT2G21350.1		AT2G25735.1	AT3G19950.1		AT2G40650.1	AT4G39290.1	AT3G47836.1
AT2G21440.1		AT2G25820.1	AT3G20015.1		AT2G40710.1	AT4G39745.1	AT3G48208.1
AT2G21510.1		AT2G25980.1	AT3G20260.1		AT2G40850.1	AT5G01680.1	AT3G48237.1
AT2G21790.1		AT2G26135.1	AT3G20310.1		AT2G40930.1	AT5G01860.1	AT3G48344.1
AT2G21910.1		AT2G26190.1	AT3G20340.1		AT2G41080.1	AT5G02330.1	AT3G48346.1
AT2G21920.1		AT2G26290.1	AT3G20390.1		AT2G41120.1	AT5G02350.1	AT3G48350.1
AT2G21940.5		AT2G26450.1	AT3G20820.1		AT2G41150.1	AT5G02360.1	AT3G48390.1
AT2G21960.1		AT2G26490.1	AT3G20898.1		AT2G41150.2	AT5G03000.1	AT3G48460.1
AT2G22030.1		AT2G26560.1	AT3G20900.1		AT2G41490.1	AT5G03480.1	AT3G48570.1
AT2G22080.1		AT2G26610.1	AT3G21055.1		AT2G41510.1	AT5G03590.1	AT3G48600.2
AT2G22270.1		AT2G26695.1	AT3G21260.3		AT2G41540.2	AT5G03600.1	AT3G48600.1
AT2G22320.1		AT2G26750.1	AT3G21270.1		AT2G41540.3	AT5G03890.1	AT3G48675.1
AT2G22530.1		AT2G26830.1	AT3G21371.1		AT2G41540.1	AT5G04150.1	AT3G48840.1
AT2G22730.1		AT2G27000.1	AT3G21750.1		AT2G41670.1	AT5G04210.1	AT3G48920.1
AT2G22795.1		AT2G27145.1	AT3G21890.1		AT2G41720.2	AT5G04350.1	AT3G48940.1
AT2G22880.1		AT2G27160.1	AT3G22070.1		AT2G41720.1	AT5G04380.1	AT3G49551.1
AT2G22950.1		AT2G27160.2	AT3G22090.1		AT2G41820.1	AT5G05050.1	AT3G49645.1
AT2G23040.1		AT2G27270.1	AT3G22100.1		AT2G41860.1	AT5G05720.1	AT3G49860.1
AT2G23400.1		AT2G27300.1	AT3G22160.1		AT2G41860.2	AT5G06800.2	AT3G50010.1
AT2G23530.1		AT2G27402.1	AT3G22230.1		AT2G41890.1	AT5G06800.1	AT3G50090.1
AT2G23550.1		AT2G27410.1	AT3G22410.1		AT2G41970.1	AT5G07080.1	AT3G50440.1
AT2G23560.1		AT2G27420.1	AT3G22550.1		AT2G41980.1	AT5G07160.1	AT3G50610.1
AT2G23660.2		AT2G27535.1	AT3G22680.1		AT2G42120.1	AT5G07230.1	AT3G50730.1
AT2G23660.1		AT2G27650.1	AT3G22968.1		AT2G42160.1	AT5G07260.2	AT3G50940.1
AT2G23755.1		AT2G27670.1	AT3G23170.1		AT2G42250.1	AT5G07260.1	AT3G51010.1
AT2G24020.2		AT2G27720.1	AT3G23171.1		AT2G42640.1	AT5G07530.1	AT3G51300.1
AT2G24020.1		AT2G27720.2	AT3G23440.1		AT2G42750.1	AT5G07540.2	AT3G51642.1
AT2G24060.1		AT2G27750.1	AT3G23605.1		AT2G42850.1	AT5G07540.1	AT3G51660.1
AT2G24140.1		AT2G27775.1	AT3G23805.1		AT2G42960.1	AT5G07560.1	AT3G51960.1
AT2G24220.2		AT2G27780.1	AT3G23820.1		AT2G42980.1	AT5G07571.1	AT3G51970.1
AT2G24220.1		AT2G27840.1	AT3G24050.1		AT2G43200.1	AT5G07572.1	AT3G52115.1
AT2G24280.1		AT2G27840.2	AT3G24480.1		AT2G43260.1	AT5G07600.1	AT3G52155.1
AT2G24370.1		AT2G27930.1	AT3G24500.1		AT2G43320.2	AT5G07700.1	AT3G52280.2
AT2G24400.1		AT2G28030.1	AT3G24640.1		AT2G43360.1	AT5G07760.1	AT3G52280.1
AT2G24520.1		AT2G28040.1	AT3G24810.1		AT2G43370.1	AT5G07770.1	AT3G52620.1
AT2G24560.1		AT2G28105.1	AT3G25030.1		AT2G43400.1	AT5G07770.2	AT3G52730.1
AT2G24600.1		AT2G28220.1	AT3G25030.2		AT2G43430.1	AT5G08141.1	AT3G52840.1
AT2G24630.1		AT2G28315.1	AT3G25590.1		AT2G43430.2	AT5G08695.1	AT3G53020.1
AT2G24680.2		AT2G28410.1	AT3G25600.1		AT2G43650.1	AT5G09210.1	AT3G53160.1
AT2G24720.1		AT2G28426.1	AT3G25700.1		AT2G43690.1	AT5G09978.1	AT3G53200.1
AT2G24740.1		AT2G28460.1	AT3G25716.1		AT2G43750.1	AT5G10120.1	AT3G53370.1
AT2G24990.1		AT2G28625.1	AT3G25780.1		AT2G43750.2	AT5G10210.1	AT3G53590.1
AT2G25010.1		AT2G28671.1	AT3G25882.1		AT2G43850.1	AT5G10220.1	AT3G53740.2
AT2G25100.1		AT2G28670.1	AT3G25890.2		AT2G43980.1	AT5G10230.1	AT3G53740.4
AT2G25160.1		AT2G28670.2	AT3G25890.1		AT2G44200.1	AT5G10625.1	AT3G53740.3
AT2G25240.1		AT2G28680.1	AT3G26360.1		AT2G44390.1	AT5G10760.1	AT3G53740.1
AT2G25280.1		AT2G28700.1	AT3G26510.2		AT2G44430.1	AT5G11190.1	AT3G53960.1
AT2G25320.1		AT2G28780.1	AT3G26510.4		AT2G44450.1	AT5G11220.1	AT3G54060.2
AT2G25330.1		AT2G28850.1	AT3G26570.2		AT2G44520.1	AT5G11940.1	AT3G54060.1
AT2G25355.1		AT2G28860.1	AT3G26570.1		AT2G44640.1	AT5G12000.1	AT3G54180.1
AT2G25409.1		AT2G28970.1	AT3G26580.1		AT2G44800.1	AT5G13080.1	AT3G54260.1
AT2G25500.1		AT2G28990.1	AT3G26932.1		AT2G44820.1	AT5G13910.1	AT3G54520.1
AT2G25530.1		AT2G29000.1	AT3G26932.2		AT2G44830.1	AT5G14940.1	AT3G54530.2
AT2G25565.1		AT2G29130.1	AT3G27010.1		AT2G45100.1	AT5G15040.1	AT3G54530.1
AT2G25570.3		AT2G29150.1	AT3G27100.1		AT2G45150.1	AT5G15100.1	AT3G54880.1
AT2G25590.1		AT2G29180.1	AT3G27100.2		AT2G45150.3	AT5G15110.1	AT3G55040.1
AT2G25605.1		AT2G29290.1	AT3G27200.1		AT2G45350.1	AT5G15130.1	AT3G55150.1
AT2G25680.1		AT2G29300.2	AT3G27210.1		AT2G45460.2	AT5G15380.1	AT3G55210.1
AT2G25710.2		AT2G29300.1	AT3G27270.1		AT2G45460.1	AT5G15500.2	AT3G55515.1
AT2G25710.1		AT2G29310.2	AT3G27328.1		AT2G45460.3	AT5G15500.1	AT3G55600.1
AT2G26030.2		AT2G29310.1	AT3G27330.1		AT2G45720.1	AT5G16460.1	AT3G55770.7
AT2G26030.1		AT2G29320.1	AT3G27360.1		AT2G45720.2	AT5G16500.1	AT3G55770.4
AT2G26030.3		AT2G29330.1	AT3G27415.1		AT2G45730.1	AT5G16530.1	AT3G55770.3
AT2G26050.1		AT2G29460.1	AT3G27850.1		AT2G45790.1	AT5G16740.1	AT3G55770.5
AT2G26060.1		AT2G29470.1	AT3G27880.1		AT2G45810.1	AT5G17080.1	AT3G55770.2
AT2G26210.1		AT2G29490.1	AT3G27906.1		AT2G45920.1	AT5G17200.1	AT3G55910.1
AT2G26280.1		AT2G29540.3	AT3G28140.1		AT2G45990.2	AT5G17950.1	AT3G56010.1
AT2G26410.1		AT2G29620.1	AT3G28590.1		AT2G46090.1	AT5G17960.1	AT3G56110.2
AT2G26420.1		AT2G29800.1	AT3G28920.1		AT2G46180.1	AT5G18350.1	AT3G56170.1
AT2G26470.1		AT2G29810.1	AT3G29075.1		AT2G46440.1	AT5G18430.1	AT3G56180.1
AT2G26570.1		AT2G29820.1	AT3G29300.1		AT2G46450.1	AT5G18450.1	AT3G56380.1
AT2G26600.1		AT2G29860.1	AT3G29350.1		AT2G46455.1	AT5G18880.1	AT3G56500.1
AT2G26600.2		AT2G29930.1	AT3G29350.2		AT2G46540.1	AT5G19270.1	AT3G56610.1
AT2G26670.1		AT2G30140.1	AT3G29370.1		AT2G46830.1	AT5G19530.1	AT3G56730.2
AT2G26760.1		AT2G30170.1	AT3G31068.1		AT2G46830.2	AT5G19530.2	AT3G56730.1
AT2G26810.2		AT2G30170.2	AT3G43431.1		AT2G46850.1	AT5G19580.1	AT3G56790.1
AT2G26810.1		AT2G30395.1	AT3G44140.1		AT2G47070.1	AT5G20045.1	AT3G56920.1
AT2G26900.1		AT2G30400.1	AT3G44430.1		AT2G47210.1	AT5G20260.1	AT3G56970.1
AT2G26950.1		AT2G30420.1	AT3G44716.1		AT2G47220.1	AT5G20310.1	AT3G57080.1
AT2G27035.1		AT2G30430.1	AT3G44735.2		AT2G47250.1	AT5G20330.1	AT3G57250.1
AT2G27070.1		AT2G30540.1	AT3G44735.1		AT2G47310.1	AT5G20390.1	AT3G57310.1
AT2G27100.1		AT2G30560.1	AT3G44950.1		AT2G47420.1	AT5G20690.1	AT3G57840.1
AT2G27120.1		AT2G30660.1	AT3G45210.1		AT2G47900.3	AT5G21050.1	AT3G57850.1
AT2G27229.1		AT2G30750.1	AT3G45230.1		AT2G47900.2	AT5G21110.1	AT3G57960.1
AT2G27280.1		AT2G30820.2	AT3G45851.1		AT2G47900.1	AT5G22160.1	AT3G58170.1
AT2G27315.1		AT2G30900.1	AT3G45930.1		AT2G47940.1	AT5G22180.1	AT3G58220.1
AT2G27330.1		AT2G30940.1	AT3G45980.1		AT2G47940.2	AT5G22190.1	AT3G58240.1
AT2G27740.1		AT2G31035.1	AT3G46030.1		AT2G48070.2	AT5G22380.1	AT3G58330.1
AT2G27760.1		AT2G31040.1	AT3G46550.1		AT2G48121.1	AT5G22550.1	AT3G58400.1
AT2G27790.2		AT2G31050.1	AT3G46640.1		AT3G01200.1	AT5G22550.2	AT3G58430.1
AT2G27790.1		AT2G31210.1	AT3G46666.1		AT3G01720.1	AT5G22570.1	AT3G58480.1
AT2G27810.3		AT2G31250.1	AT3G46940.1		AT3G01800.1	AT5G22600.1	AT3G58660.1
AT2G27810.1		AT2G31271.1	AT3G47070.1		AT3G01810.3	AT5G22610.1	AT3G58720.2
AT2G28050.1		AT2G31335.1	AT3G47620.1		AT3G01810.1	AT5G22810.1	AT3G58720.1
AT2G28085.1		AT2G31425.1	AT3G47650.1		AT3G01810.2	AT5G23030.1	AT3G58820.1
AT2G28180.1		AT2G31430.1	AT3G48240.1		AT3G01910.1	AT5G23035.1	AT3G58860.1
AT2G28600.1		AT2G31432.1	AT3G48660.1		AT3G01910.2	AT5G23180.1	AT3G58877.1
AT2G28620.1		AT2G31470.1	AT3G48700.1		AT3G01910.3	AT5G23190.1	AT3G58910.1
AT2G28760.3		AT2G31590.1	AT3G49115.1		AT3G02070.1	AT5G23210.1	AT3G58920.1
AT2G28760.1		AT2G31690.1	AT3G49220.1		AT3G02420.1	AT5G23210.3	AT3G58950.1
AT2G28760.2		AT2G31710.1	AT3G49460.1		AT3G02540.2	AT5G23210.4	AT3G59080.1
AT2G28930.3		AT2G31725.1	AT3G49570.1		AT3G02820.1	AT5G23210.2	AT3G59620.1
AT2G28930.2		AT2G31760.1	AT3G49670.1		AT3G02850.1	AT5G23650.1	AT3G59845.1
AT2G28930.1		AT2G31790.1	AT3G49744.1		AT3G02860.1	AT5G23830.1	AT3G59845.2
AT2G28940.2		AT2G31910.1	AT3G49750.1		AT3G02860.2	AT5G23980.1	AT3G59970.3
AT2G28940.1		AT2G31945.1	AT3G49780.1		AT3G03010.2	AT5G24140.1	AT3G59970.1
AT2G29060.1		AT2G31953.1	AT3G49790.1		AT3G03010.1	AT5G24150.2	AT3G59980.1
AT2G29100.1		AT2G31957.1	AT3G49820.1		AT3G03100.1	AT5G24150.1	AT3G60060.1
AT2G29110.1		AT2G31985.1	AT3G49910.1		AT3G03100.2	AT5G24580.1	AT3G60286.1
AT2G29120.1		AT2G32020.1	AT3G49940.1		AT3G03130.1	AT5G24580.2	AT3G60440.1
AT2G29200.1		AT2G32050.1	AT3G50060.1		AT3G03330.1	AT5G24655.1	AT3G60450.1
AT2G29250.1		AT2G32275.1	AT3G50340.1		AT3G03500.1	AT5G24780.1	AT3G60760.1
AT2G29340.2		AT2G32310.2	AT3G50350.1		AT3G03510.1	AT5G24790.1	AT3G60770.1
AT2G29340.1		AT2G32310.1	AT3G50410.1		AT3G03710.1	AT5G25330.1	AT3G60960.1
AT2G29340.3		AT2G32340.1	AT3G50550.2		AT3G03720.2	AT5G25422.1	AT3G61028.1
AT2G29370.1		AT2G32360.1	AT3G50550.1		AT3G03720.1	AT5G25620.2	AT3G61090.1
AT2G29410.1		AT2G32430.1	AT3G50630.1		AT3G03726.1	AT5G25620.1	AT3G61182.1
AT2G29650.3		AT2G32460.1	AT3G50650.1		AT3G03770.1	AT5G25810.1	AT3G61389.1
AT2G29650.1		AT2G32487.1	AT3G50651.1		AT3G03770.2	AT5G25960.1	AT3G61440.2
AT2G29710.1		AT2G32540.1	AT3G50695.1		AT3G03810.1	AT5G25980.1	AT3G61940.1
AT2G29730.1		AT2G32600.1	AT3G50750.1		AT3G04050.1	AT5G26050.1	AT3G62320.1
AT2G29830.1		AT2G32645.1	AT3G50751.1		AT3G04080.1	AT5G26190.1	AT3G62410.1
AT2G29870.1		AT2G32680.1	AT3G50760.1		AT3G04200.1	AT5G26260.1	AT3G62550.1
AT2G29940.1		AT2G32720.1	AT3G50800.1		AT3G04210.1	AT5G26630.1	AT3G62740.1
AT2G30105.1		AT2G32780.1	AT3G50850.1		AT3G04250.1	AT5G26620.1	AT3G62750.1
AT2G30110.1		AT2G32885.1	AT3G50870.1		AT3G04450.1	AT5G27370.1	AT3G62760.1
AT2G30220.1		AT2G32905.1	AT3G50890.1		AT3G04580.1	AT5G28160.1	AT3G62870.1
AT2G30240.1		AT2G33000.1	AT3G51060.1		AT3G04580.2	AT5G35338.2	AT3G62970.1
AT2G30310.1		AT2G33020.1	AT3G51080.1		AT3G04700.1	AT5G35735.1	AT3G63040.1
AT2G30350.2		AT2G33030.1	AT3G51160.1		AT3G04910.1	AT5G36140.1	AT3G63052.1
AT2G30350.1		AT2G33070.3	AT3G51190.1		AT3G04910.2	AT5G36980.1	AT3G63088.1
AT2G30380.1		AT2G33080.1	AT3G51240.1		AT3G04910.3	AT5G37040.1	AT3G63260.1
AT2G30440.1		AT2G33190.1	AT3G51440.1		AT3G05000.1	AT5G37060.1	AT3G63300.1
AT2G30480.4		AT2G33230.1	AT3G51450.1		AT3G05190.1	AT5G37170.1	AT3G63350.1
AT2G30480.2		AT2G33250.1	AT3G51500.1		AT3G05240.1	AT5G37220.1	AT3G63490.1
AT2G30590.1		AT2G33300.1	AT3G51590.1		AT3G05310.1	AT5G37620.1	AT4G00100.1
AT2G30720.1		AT2G33310.3	AT3G51636.1		AT3G05720.1	AT5G37730.1	AT4G00270.1
AT2G30740.1		AT2G33370.1	AT3G51920.1		AT3G05790.1	AT5G37870.1	AT4G00600.1
AT2G30770.1		AT2G33400.1	AT3G51990.1		AT3G05930.1	AT5G37910.1	AT4G00651.1
AT2G30840.1		AT2G33420.1	AT3G52060.1		AT3G06040.2	AT5G38000.1	AT4G00680.1
AT2G31030.1		AT2G33550.1	AT3G52060.2		AT3G06040.1	AT5G38030.1	AT4G00695.1
AT2G31290.2		AT2G33655.1	AT3G52090.2		AT3G06040.3	AT5G38270.1	AT4G00695.2
AT2G31310.1		AT2G33705.1	AT3G52105.1		AT3G06410.1	AT5G38320.1	AT4G00810.1
AT2G31380.1		AT2G33710.2	AT3G52360.1		AT3G06450.2	AT5G38350.1	AT4G00810.2
AT2G31500.1		AT2G33750.2	AT3G52370.1		AT3G06630.1	AT5G38396.1	AT4G00840.1
AT2G31530.1		AT2G33750.1	AT3G52380.1		AT3G06640.1	AT5G38400.1	AT4G01480.1
AT2G31620.1		AT2G33775.1	AT3G52400.1		AT3G06690.1	AT5G38540.1	AT4G01516.1
AT2G31800.1		AT2G33790.1	AT3G52420.1		AT3G06710.1	AT5G38550.1	AT4G01640.1
AT2G31865.1		AT2G33810.1	AT3G52480.1		AT3G06720.1	AT5G38610.1	AT4G01703.1
AT2G31870.2		AT2G33840.1	AT3G52500.1		AT3G06720.2	AT5G38670.1	AT4G01750.1
AT2G31870.1		AT2G33845.1	AT3G52525.1		AT3G06810.1	AT5G38700.1	AT4G01895.1
AT2G31955.1		AT2G34000.1	AT3G52710.1		AT3G06820.1	AT5G38770.1	AT4G01995.1
AT2G32010.2		AT2G34200.1	AT3G52740.1		AT3G06820.2	AT5G38780.1	AT4G02465.1
AT2G32010.1		AT2G34270.1	AT3G52770.1		AT3G07040.1	AT5G38790.1	AT4G02950.1
AT2G32170.2		AT2G34310.3	AT3G52800.1		AT3G07070.1	AT5G38800.1	AT4G02970.1
AT2G32170.1		AT2G34310.1	AT3G52960.1		AT3G07190.1	AT5G39270.1	AT4G03205.2
AT2G32295.1		AT2G34310.2	AT3G53190.1		AT3G07273.1	AT5G39280.1	AT4G03205.1
AT2G32390.3		AT2G34350.1	AT3G53430.1		AT3G07520.1	AT5G39370.1	AT4G03290.1
AT2G32390.2		AT2G34370.1	AT3G53470.1		AT3G07530.1	AT5G39460.1	AT4G03292.1
AT2G32390.1		AT2G34420.1	AT3G53470.2		AT3G07550.1	AT5G39471.1	AT4G03350.1
AT2G32440.2		AT2G34570.1	AT3G53530.2		AT3G07550.2	AT5G39700.1	AT4G03370.1
AT2G32440.1		AT2G34580.1	AT3G53530.1		AT3G07600.1	AT5G39910.1	AT4G03505.1
AT2G32470.1		AT2G34690.1	AT3G53600.1		AT3G07650.4	AT5G40050.1	AT4G04220.1
AT2G32500.1		AT2G34740.2	AT3G53611.1		AT3G07650.1	AT5G40310.1	AT4G04260.1
AT2G32520.1		AT2G34740.1	AT3G53730.1		AT3G07660.1	AT5G40320.1	AT4G04480.1
AT2G32610.1		AT2G34820.1	AT3G53950.1		AT3G07670.1	AT5G40382.1	AT4G04640.1
AT2G32640.2		AT2G34910.1	AT3G54000.1		AT3G07710.1	AT5G40420.1	AT4G04972.1
AT2G32640.1		AT2G35070.1	AT3G54200.1		AT3G07720.1	AT5G40620.1	AT4G04985.1
AT2G32660.1		AT2G35120.1	AT3G54290.1		AT3G07890.2	AT5G40750.1	AT4G05250.1
AT2G32750.1		AT2G35130.1	AT3G54363.1		AT3G07890.1	AT5G41390.1	AT4G05320.1
AT2G32760.2		AT2G35130.2	AT3G54390.1		AT3G07900.1	AT5G41390.2	AT4G05320.2
AT2G32800.1		AT2G35150.1	AT3G54430.1		AT3G07930.1	AT5G41420.1	AT4G05320.6
AT2G32820.1		AT2G35310.1	AT3G54560.1		AT3G07930.3	AT5G41440.1	AT4G05320.3
AT2G32840.1		AT2G35370.1	AT3G54680.1		AT3G07940.1	AT5G41550.1	AT4G05320.4
AT2G32840.2		AT2G35480.1	AT3G54804.1		AT3G08550.1	AT5G41570.1	AT4G05494.1
AT2G32860.2		AT2G35520.1	AT3G54820.1		AT3G08790.1	AT5G42180.1	AT4G05590.1
AT2G32860.1		AT2G35520.2	AT3G54900.1		AT3G08820.1	AT5G42410.1	AT4G05590.2
AT2G32870.1		AT2G35550.4	AT3G55390.1		AT3G08900.1	AT5G42430.1	AT4G08140.1
AT2G32920.1		AT2G35550.1	AT3G55420.1		AT3G09050.1	AT5G42510.1	AT4G08351.1
AT2G32940.1		AT2G35550.3	AT3G55570.1		AT3G09060.1	AT5G42690.3	AT4G08406.1
AT2G32950.1		AT2G35612.1	AT3G55573.1		AT3G09180.1	AT5G42690.1	AT4G08555.1
AT2G33050.1		AT2G35615.1	AT3G55690.1		AT3G09240.1	AT5G42800.1	AT4G09590.1
AT2G33070.2		AT2G35710.2	AT3G55820.1		AT3G09250.2	AT5G43030.1	AT4G09731.1
AT2G33070.1		AT2G35795.1	AT3G55880.2		AT3G09250.1	AT5G43040.1	AT4G09780.1
AT2G33205.1		AT2G35930.1	AT3G55880.1		AT3G09320.1	AT5G43300.1	AT4G09784.1
AT2G33260.1		AT2G35970.1	AT3G56070.1		AT3G09360.1	AT5G43350.1	AT4G09810.1
AT2G33340.3		AT2G35980.1	AT3G56070.2		AT3G09410.1	AT5G43360.1	AT4G09840.1
AT2G33360.1		AT2G36020.1	AT3G56090.1		AT3G09430.1	AT5G43520.1	AT4G09840.2
AT2G33360.2		AT2G36130.1	AT3G56110.1		AT3G09650.1	AT5G43590.1	AT4G09984.1
AT2G33460.1		AT2G36230.1	AT3G56360.1		AT3G09710.2	AT5G43890.1	AT4G10150.1
AT2G33600.1		AT2G36340.1	AT3G56810.1		AT3G09710.1	AT5G44160.1	AT4G10560.1
AT2G33630.1		AT2G36410.1	AT3G56880.1		AT3G09840.1	AT5G44345.1	AT4G10895.1
AT2G33670.1		AT2G36410.2	AT3G57062.1		AT3G09910.1	AT5G44360.1	AT4G11000.1
AT2G33770.1		AT2G36420.1	AT3G57110.1		AT3G09920.1	AT5G44420.1	AT4G11250.1
AT2G33990.1		AT2G36440.1	AT3G57120.1		AT3G10200.1	AT5G44460.1	AT4G11485.1
AT2G34030.1		AT2G36550.1	AT3G57400.1		AT3G10320.1	AT5G44470.1	AT4G11490.1
AT2G34080.1		AT2G36610.1	AT3G57450.1		AT3G10480.2	AT5G44490.1	AT4G11653.1
AT2G34150.2		AT2G36640.1	AT3G57490.1		AT3G10480.1	AT5G44630.1	AT4G11760.1
AT2G34150.1		AT2G36695.1	AT3G57500.1		AT3G10550.1	AT5G44870.1	AT4G11890.2
AT2G34170.1		AT2G36815.1	AT3G57670.1		AT3G10660.1	AT5G44940.1	AT4G11890.4
AT2G34170.2		AT2G36815.2	AT3G57690.1		AT3G10680.1	AT5G44950.1	AT4G11890.3
AT2G34180.1		AT2G36885.1	AT3G57750.2		AT3G10700.1	AT5G45000.1	AT4G11890.1
AT2G34230.1		AT2G36885.2	AT3G57750.1		AT3G10840.1	AT5G45070.1	AT4G12070.1
AT2G34230.2		AT2G36920.1	AT3G57785.1		AT3G10890.1	AT5G45080.1	AT4G12080.1
AT2G34390.1		AT2G36980.1	AT3G57990.1		AT3G11230.2	AT5G45210.1	AT4G12140.1
AT2G34430.1		AT2G37110.1	AT3G58000.1		AT3G11240.1	AT5G45240.1	AT4G12580.1
AT2G34460.1		AT2G37140.1	AT3G58080.1		AT3G11350.1	AT5G45820.1	AT4G12600.2
AT2G34470.1		AT2G37195.1	AT3G58120.1		AT3G11720.2	AT5G46260.1	AT4G12600.1
AT2G34530.1		AT2G37240.1	AT3G58676.1		AT3G11880.1	AT5G46270.1	AT4G12760.1
AT2G34530.2		AT2G37260.1	AT3G58840.1		AT3G12170.1	AT5G46300.1	AT4G12825.1
AT2G34560.1		AT2G37260.2	AT3G58840.2		AT3G12220.1	AT5G46310.1	AT4G12900.1
AT2G34560.2		AT2G37435.1	AT3G58850.1		AT3G12340.1	AT5G46490.1	AT4G12940.1
AT2G34720.1		AT2G37460.1	AT3G58990.1		AT3G12530.1	AT5G46873.1	AT4G12970.1
AT2G34880.1		AT2G37550.2	AT3G59060.3		AT3G12660.1	AT5G46990.1	AT4G13060.1
AT2G34890.1		AT2G37680.1	AT3G59060.2		AT3G12750.1	AT5G47000.1	AT4G13380.1
AT2G34930.1		AT2G37740.1	AT3G59060.1		AT3G12770.1	AT5G47850.1	AT4G13580.1
AT2G34970.1		AT2G37820.1	AT3G59400.1		AT3G12775.1	AT5G47990.1	AT4G13810.2
AT2G35075.1		AT2G37870.1	AT3G59840.1		AT3G12780.1	AT5G48270.1	AT4G13810.1
AT2G35215.1		AT2G37910.1	AT3G59940.1		AT3G12860.1	AT5G48375.1	AT4G13860.1
AT2G35340.1		AT2G37920.1	AT3G60020.1		AT3G12950.1	AT5G48430.1	AT4G13990.1
AT2G35380.1		AT2G38025.1	AT3G60080.1		AT3G12990.3	AT5G48550.1	AT4G14010.1
AT2G35380.2		AT2G38100.1	AT3G60200.1		AT3G12990.2	AT5G48700.1	AT4G14103.2
AT2G35420.1		AT2G38320.1	AT3G60220.1		AT3G12990.1	AT5G49140.1	AT4G14103.1
AT2G35450.1		AT2G38340.1	AT3G60245.1		AT3G13065.1	AT5G49240.1	AT4G14104.1
AT2G35540.1		AT2G38400.1	AT3G60318.1		AT3G13150.1	AT5G49260.1	AT4G14272.1
AT2G35660.1		AT2G38500.1	AT3G60410.2		AT3G13160.1	AT5G49334.1	AT4G14301.1
AT2G35660.2		AT2G38600.1	AT3G60410.3		AT3G13210.1	AT5G49760.1	AT4G14330.1
AT2G35660.3		AT2G38646.1	AT3G60410.1		AT3G13220.1	AT5G49870.1	AT4G14358.1
AT2G35690.1		AT2G38730.1	AT3G60520.1		AT3G13450.1	AT5G50030.1	AT4G14365.1
AT2G35720.1		AT2G38750.1	AT3G60530.1		AT3G13470.1	AT5G50050.1	AT4G14380.1
AT2G35740.1		AT2G38790.1	AT3G60580.1		AT3G13490.1	AT5G50090.2	AT4G14480.1
AT2G35890.1		AT2G38800.1	AT3G60630.1		AT3G13580.3	AT5G50090.1	AT4G14530.1
AT2G36310.1		AT2G38890.2	AT3G60670.1		AT3G13620.1	AT5G50120.1	AT4G14600.1
AT2G36355.1		AT2G38890.1	AT3G60690.1		AT3G13672.1	AT5G50136.1	AT4G15061.1
AT2G36355.3		AT2G38995.1	AT3G60900.1		AT3G13672.2	AT5G50200.3	AT4G15075.1
AT2G36370.1		AT2G39030.1	AT3G60980.1		AT3G13680.1	AT5G50200.2	AT4G15735.1
AT2G36450.1		AT2G39040.1	AT3G61060.2		AT3G13820.1	AT5G50200.1	AT4G15950.1
AT2G36560.1		AT2G39060.1	AT3G61060.1		AT3G13880.1	AT5G50220.1	AT4G15953.1
AT2G36590.1		AT2G39200.1	AT3G61110.1		AT3G13900.1	AT5G50260.1	AT4G15955.2
AT2G36630.1		AT2G39210.1	AT3G61150.1		AT3G14020.1	AT5G50470.1	AT4G15955.1
AT2G36730.1		AT2G39310.3	AT3G61175.1		AT3G14070.1	AT5G50500.1	AT4G16160.2
AT2G36760.1		AT2G39310.1	AT3G61200.1		AT3G14110.1	AT5G50760.1	AT4G16160.1
AT2G37030.1		AT2G39320.1	AT3G61250.1		AT3G14110.3	AT5G50770.1	AT4G16162.2
AT2G37090.1		AT2G39330.1	AT3G61460.1		AT3G14140.1	AT5G50790.1	AT4G16162.3
AT2G37150.3		AT2G39410.1	AT3G61490.1		AT3G14205.1	AT5G50820.1	AT4G16162.1
AT2G37280.1		AT2G39435.1	AT3G61490.3		AT3G14420.3	AT5G50830.2	AT4G16165.1
AT2G37290.1		AT2G39470.1	AT3G61490.2		AT3G14420.1	AT5G50830.1	AT4G16451.1
AT2G37500.1		AT2G39518.1	AT3G61571.1		AT3G14420.5	AT5G50910.1	AT4G16515.1
AT2G37510.1		AT2G39530.1	AT3G61580.1		AT3G14420.4	AT5G51210.1	AT4G16807.1
AT2G37760.3		AT2G39540.1	AT3G61630.1		AT3G14420.2	AT5G51250.1	AT4G17170.1
AT2G37760.4		AT2G39782.1	AT3G61640.1		AT3G14470.1	AT5G51500.1	AT4G17360.1
AT2G37760.2		AT2G39795.1	AT3G61678.1		AT3G14510.1	AT5G51520.1	AT4G17380.1
AT2G37760.1		AT2G39851.1	AT3G61820.1		AT3G14530.1	AT5G51530.1	AT4G17470.1
AT2G37925.1		AT2G39855.1	AT3G61826.1		AT3G14540.1	AT5G51920.1	AT4G17565.1
AT2G38152.1		AT2G39855.2	AT3G61827.1		AT3G14550.1	AT5G52350.1	AT4G17640.1
AT2G38280.1		AT2G40050.1	AT3G61898.1		AT3G14570.1	AT5G52390.1	AT4G17660.1
AT2G38280.2		AT2G40060.1	AT3G61980.1		AT3G14630.1	AT5G52460.1	AT4G18040.1
AT2G38300.1		AT2G40113.1	AT3G62020.2		AT3G14650.1	AT5G52490.1	AT4G18195.1
AT2G38430.1		AT2G40160.1	AT3G62020.1		AT3G14680.1	AT5G52610.1	AT4G18197.1
AT2G38695.1		AT2G40170.1	AT3G62050.1		AT3G14690.1	AT5G52670.1	AT4G18205.1
AT2G38695.2		AT2G40210.1	AT3G62250.1		AT3G14740.1	AT5G52680.1	AT4G18210.1
AT2G38695.3		AT2G40390.1	AT3G62420.1		AT3G14740.2	AT5G52730.1	AT4G18260.1
AT2G38950.1		AT2G40410.2	AT3G62430.1		AT3G14910.1	AT5G53100.1	AT4G18360.1
AT2G39000.3		AT2G40410.1	AT3G62450.1		AT3G15020.1	AT5G53260.1	AT4G18370.1
AT2G39000.1		AT2G40435.1	AT3G62499.1		AT3G15070.1	AT5G53486.1	AT4G18372.1
AT2G39100.1		AT2G40520.1	AT3G62570.1		AT3G15070.2	AT5G53486.3	AT4G18395.1
AT2G39110.1		AT2G40520.4	AT3G62610.1		AT3G15130.1	AT5G53486.2	AT4G18400.1
AT2G39190.1		AT2G40520.3	AT3G62630.1		AT3G15160.1	AT5G53610.1	AT4G18596.1
AT2G39190.2		AT2G40600.1	AT3G62650.2		AT3G15340.2	AT5G53635.1	AT4G18800.1
AT2G39240.1		AT2G40670.2	AT3G62650.1		AT3G15340.1	AT5G53700.1	AT4G19360.1
AT2G39270.1		AT2G40670.1	AT3G62660.1		AT3G15610.1	AT5G53905.1	AT4G19360.2
AT2G39430.1		AT2G40711.1	AT3G62690.1		AT3G15690.2	AT5G54000.1	AT4G19470.1
AT2G39445.1		AT2G40910.1	AT3G62780.1		AT3G15690.1	AT5G54062.1	AT4G19480.1
AT2G39450.1		AT2G40925.1	AT3G62810.1		AT3G15930.1	AT5G54210.1	AT4G19829.1
AT2G39730.3		AT2G40960.1	AT3G62920.1		AT3G15950.1	AT5G54320.1	AT4G19850.2
AT2G39730.1		AT2G41250.1	AT3G62990.1		AT3G16000.1	AT5G54350.1	AT4G19850.1
AT2G39750.1		AT2G41300.1	AT3G63010.1		AT3G16030.1	AT5G54480.1	AT4G19865.1
AT2G39810.1		AT2G41350.2	AT3G63020.2		AT3G16040.1	AT5G54560.1	AT4G19870.2
AT2G39850.1		AT2G41350.1	AT3G63020.1		AT3G16310.1	AT5G54610.1	AT4G20440.4
AT2G39920.1		AT2G41415.1	AT3G63060.1		AT3G16340.2	AT5G54620.1	AT4G20480.1
AT2G39970.1		AT2G41440.1	AT3G63160.1		AT3G16340.1	AT5G54710.1	AT4G20810.1
AT2G40116.1		AT2G41440.2	AT3G63200.1		AT3G16565.2	AT5G54820.1	AT4G20890.1
AT2G40120.1		AT2G41445.1	AT3G63233.1		AT3G16760.1	AT5G55020.1	AT4G20990.1
AT2G40316.2		AT2G41473.1	AT4G00030.1		AT3G16810.1	AT5G55080.1	AT4G21000.1
AT2G40316.1		AT2G41480.1	AT4G00150.1		AT3G16890.1	AT5G55240.1	AT4G21080.1
AT2G40320.1		AT2G41600.2	AT4G00310.1		AT3G17000.1	AT5G55370.1	AT4G21110.1
AT2G40500.1		AT2G41600.4	AT4G00310.2		AT3G17090.2	AT5G55780.1	AT4G21213.1
AT2G40540.1		AT2G41600.3	AT4G00730.1		AT3G17090.1	AT5G55893.1	AT4G21560.2
AT2G40540.2		AT2G41600.1	AT4G00820.1		AT3G17220.1	AT5G56060.1	AT4G21560.3
AT2G40550.1		AT2G41690.1	AT4G00895.1		AT3G17611.3	AT5G56080.1	AT4G21560.1
AT2G40580.1		AT2G42090.1	AT4G00955.1		AT3G17611.1	AT5G56110.1	AT4G22000.1
AT2G40650.1		AT2G42150.1	AT4G01060.2		AT3G17611.2	AT5G56200.1	AT4G22060.1
AT2G40710.1		AT2G42260.1	AT4G01060.3		AT3G17620.1	AT5G56369.1	AT4G22520.1
AT2G40850.1		AT2G42320.2	AT4G01060.1		AT3G17630.1	AT5G56370.1	AT4G22870.1
AT2G40930.1		AT2G42320.1	AT4G01200.1		AT3G17660.1	AT5G56370.2	AT4G22870.2
AT2G40990.1		AT2G42460.2	AT4G01220.2		AT3G17720.1	AT5G56440.1	AT4G22960.1
AT2G41080.1		AT2G42480.1	AT4G01250.1		AT3G17760.1	AT5G56470.1	AT4G22980.1
AT2G41120.1		AT2G42530.1	AT4G01328.1		AT3G17760.2	AT5G56480.1	AT4G23210.3
AT2G41150.1		AT2G42560.1	AT4G01410.1		AT3G17880.1	AT5G56640.1	AT4G23210.1
AT2G41150.2		AT2G42650.1	AT4G01460.1		AT3G17940.1	AT5G56960.1	AT4G23220.1
AT2G41490.1		AT2G42680.1	AT4G01575.1		AT3G17970.1	AT5G57520.1	AT4G23230.1
AT2G41510.1		AT2G42690.1	AT4G01670.1		AT3G18070.1	AT5G58180.1	AT4G23270.1
AT2G41540.2		AT2G42820.1	AT4G01680.1		AT3G18140.1	AT5G58460.1	AT4G23280.1
AT2G41540.3		AT2G43100.1	AT4G01710.1		AT3G18140.2	AT5G58784.1	AT4G23330.2
AT2G41540.1		AT2G43110.1	AT4G01840.1		AT3G18160.3	AT5G58820.1	AT4G23610.1
AT2G41670.1		AT2G43190.4	AT4G01870.1		AT3G18200.1	AT5G59100.1	AT4G23930.2
AT2G41720.2		AT2G43190.1	AT4G02040.1		AT3G18240.2	AT5G59105.1	AT4G23930.1
AT2G41720.1		AT2G43190.2	AT4G02100.1		AT3G18240.1	AT5G59305.1	AT4G24015.1
AT2G41820.1		AT2G43220.1	AT4G02130.2		AT3G18320.1	AT5G59590.1	AT4G24120.1
AT2G41860.1		AT2G43255.1	AT4G02370.1		AT3G18440.1	AT5G59940.1	AT4G24204.2
AT2G41860.2		AT2G43261.2	AT4G02380.1		AT3G18530.1	AT5G60110.1	AT4G24204.3
AT2G41890.1		AT2G43261.4	AT4G02380.2		AT3G18970.1	AT5G60500.1	AT4G24204.1
AT2G41970.1		AT2G43261.3	AT4G02482.1		AT3G19100.1	AT5G60720.1	AT4G24260.1
AT2G41980.1		AT2G43460.1	AT4G02720.1		AT3G19240.1	AT5G60970.1	AT4G24265.1
AT2G42120.1		AT2G43580.1	AT4G02770.1		AT3G19300.1	AT5G61630.1	AT4G24330.1
AT2G42160.1		AT2G43590.1	AT4G02890.1		AT3G19370.2	AT5G61700.1	AT4G24350.1
AT2G42250.1		AT2G43600.1	AT4G03113.1		AT3G19370.3	AT5G61720.1	AT4G24390.2
AT2G42550.1		AT2G43745.1	AT4G03210.1		AT3G19370.1	AT5G61730.1	AT4G24700.1
AT2G42640.1		AT2G43780.1	AT4G03270.1		AT3G19470.2	AT5G62340.1	AT4G24860.1
AT2G42660.1		AT2G43820.1	AT4G03600.1		AT3G19470.1	AT5G62490.1	AT4G24950.1
AT2G42750.1		AT2G43840.2	AT4G04630.1		AT3G19515.2	AT5G62510.1	AT4G25390.1
AT2G42830.1		AT2G43840.1	AT4G04925.1		AT3G19640.1	AT5G62830.1	AT4G25510.1
AT2G42850.1		AT2G43860.1	AT4G05018.1		AT3G19770.1	AT5G62940.1	AT4G25660.1
AT2G42960.1		AT2G43930.1	AT4G05070.1		AT3G19770.2	AT5G63170.1	AT4G25670.2
AT2G42980.1		AT2G43960.1	AT4G05071.1		AT3G19820.1	AT5G63180.1	AT4G25670.1
AT2G43200.1		AT2G44000.1	AT4G05440.1		AT3G19820.3	AT5G63240.1	AT4G25707.1
AT2G43260.1		AT2G44250.1	AT4G05440.2		AT3G19820.2	AT5G63270.1	AT4G25710.1
AT2G43320.2		AT2G44370.1	AT4G08151.1		AT3G19910.1	AT5G63595.1	AT4G25900.1
AT2G43360.1		AT2G44380.1	AT4G08949.1		AT3G20040.1	AT5G64770.1	AT4G26070.3
AT2G43370.1		AT2G44400.1	AT4G08950.1		AT3G20060.2	AT5G65790.1	AT4G26070.2
AT2G43400.1		AT2G44490.1	AT4G09030.1		AT3G20080.3	AT5G66390.1	AT4G26070.1
AT2G43430.1		AT2G44680.2	AT4G09460.1		AT3G20080.1	AT5G66430.1	AT4G26080.1
AT2G43430.2		AT2G44680.1	AT4G09649.1		AT3G20080.2	AT5G66640.2	AT4G26120.1
AT2G43650.1		AT2G44690.1	AT4G09650.1		AT3G20130.1	AT5G66640.1	AT4G26290.1
AT2G43690.1		AT2G44920.1	AT4G10130.1		AT3G20150.1	AT5G66970.1	AT4G26483.1
AT2G43750.1		AT2G44920.2	AT4G10265.1		AT3G20475.1	AT5G67010.1	AT4G26580.1
AT2G43750.2		AT2G44930.1	AT4G10280.1		AT3G20480.2		AT4G26580.2
AT2G43850.1		AT2G45180.1	AT4G10810.1		AT3G20480.1		AT4G26701.1
AT2G43980.1		AT2G45406.1	AT4G11140.1		AT3G20490.1		AT4G26710.1
AT2G44200.1		AT2G45550.1	AT4G11175.1		AT3G20520.1		AT4G26710.2
AT2G44390.1		AT2G45640.1	AT4G11350.2		AT3G20650.2		AT4G26840.1
AT2G44430.1		AT2G45640.2	AT4G11350.1		AT3G20650.1		AT4G26860.1
AT2G44450.1		AT2G45820.1	AT4G11360.1		AT3G20690.1		AT4G27220.1
AT2G44520.1		AT2G45900.1	AT4G12005.1		AT3G20800.1		AT4G27360.1
AT2G44540.1		AT2G45930.1	AT4G12220.1		AT3G20870.1		AT4G27435.1
AT2G44560.1		AT2G45940.1	AT4G12450.1		AT3G20920.1		AT4G27530.1
AT2G44640.1		AT2G46225.3	AT4G12730.1		AT3G21080.1		AT4G27550.1
AT2G44800.1		AT2G46225.1	AT4G12850.2		AT3G21100.1		AT4G27670.1
AT2G44820.1		AT2G46360.1	AT4G12880.2		AT3G21180.1		AT4G27820.1
AT2G44830.1		AT2G46380.1	AT4G13340.1		AT3G21190.1		AT4G27920.1
AT2G45100.1		AT2G46494.1	AT4G13520.1		AT3G21280.1		AT4G28085.2
AT2G45150.1		AT2G46567.1	AT4G13830.1		AT3G21320.1		AT4G28085.1
AT2G45150.3		AT2G46600.1	AT4G13830.2		AT3G21351.1		AT4G28130.1
AT2G45350.1		AT2G46610.2	AT4G13950.1		AT3G21470.1		AT4G28350.1
AT2G45460.2		AT2G46610.1	AT4G13955.1		AT3G21530.1		AT4G28400.1
AT2G45460.1		AT2G46670.1	AT4G14270.1		AT3G21540.1		AT4G28405.1
AT2G45460.3		AT2G46790.2	AT4G14270.2		AT3G21580.1		AT4G28485.1
AT2G45650.1		AT2G46790.1	AT4G14320.1		AT3G21640.1		AT4G28740.1
AT2G45720.1		AT2G46950.1	AT4G14385.3		AT3G21810.1		AT4G28930.1
AT2G45720.2		AT2G46980.1	AT4G14430.1		AT3G21820.1		AT4G28950.1
AT2G45730.1		AT2G47120.1	AT4G14540.1		AT3G21865.1		AT4G29350.1
AT2G45790.1		AT2G47140.1	AT4G14620.1		AT3G21920.1		AT4G29470.1
AT2G45810.1		AT2G47150.1	AT4G14690.1		AT3G21930.1		AT4G29510.1
AT2G45920.1		AT2G47200.1	AT4G14695.1		AT3G22183.1		AT4G29850.1
AT2G45990.2		AT2G47240.1	AT4G14695.2		AT3G22290.1		AT4G30320.1
AT2G46090.1		AT2G47240.2	AT4G14860.1		AT3G22420.2		AT4G30330.1
AT2G46130.1		AT2G47320.1	AT4G14870.1		AT3G22420.1		AT4G30380.1
AT2G46130.2		AT2G47360.1	AT4G14890.1		AT3G22421.1		AT4G30430.1
AT2G46180.1		AT2G47540.1	AT4G15000.1		AT3G22430.1		AT4G30640.1
AT2G46440.1		AT2G47630.1	AT4G15770.1		AT3G22460.1		AT4G31115.1
AT2G46450.1		AT2G47860.2	AT4G15800.1		AT3G22670.1		AT4G31310.1
AT2G46455.1		AT2G47860.1	AT4G15910.1		AT3G22690.1		AT4G31320.1
AT2G46495.1		AT2G47880.1	AT4G15960.1		AT3G22760.1		AT4G31351.1
AT2G46540.1		AT2G47920.1	AT4G15975.1		AT3G22890.1		AT4G31370.1
AT2G46830.1		AT2G47930.1	AT4G16140.1		AT3G22961.1		AT4G31441.1
AT2G46830.2		AT2G48020.2	AT4G16450.2		AT3G23100.2		AT4G31450.1
AT2G46850.1		AT2G48070.3	AT4G16450.1		AT3G23110.1		AT4G31660.1
AT2G47070.1		AT2G48070.1	AT4G16490.1		AT3G23270.1		AT4G31680.1
AT2G47210.1		AT2G48120.1	AT4G16500.1		AT3G23280.1		AT4G31760.1
AT2G47220.1		AT2G48130.1	AT4G16540.1		AT3G23330.1		AT4G31805.1
AT2G47250.1		AT3G01020.1	AT4G16563.1		AT3G23350.1		AT4G31960.1
AT2G47310.1		AT3G01100.1	AT4G16610.1		AT3G23410.1		AT4G32040.1
AT2G47420.1		AT3G01190.1	AT4G16695.3		AT3G23600.1		AT4G32140.1
AT2G47530.1		AT3G01230.1	AT4G16695.1		AT3G23600.2		AT4G32270.2
AT2G47900.3		AT3G01322.1	AT4G16695.2		AT3G23640.2		AT4G32295.2
AT2G47900.2		AT3G01331.1	AT4G16750.1		AT3G23640.1		AT4G32295.1
AT2G47900.1		AT3G01323.1	AT4G16780.1		AT3G23830.1		AT4G32690.1
AT2G47940.1		AT3G01324.1	AT4G17085.1		AT3G23830.2		AT4G32830.1
AT2G47940.2		AT3G01330.1	AT4G17500.1		AT3G23850.1		AT4G32930.1
AT2G48070.2		AT3G01390.1	AT4G17670.1		AT3G24020.1		AT4G32960.1
AT2G48121.1		AT3G01390.2	AT4G17680.1		AT3G24330.1		AT4G33010.1
AT3G01200.1		AT3G01670.1	AT4G17680.2		AT3G24430.1		AT4G33100.1
AT3G01270.1		AT3G01680.1	AT4G17800.1		AT3G24560.3		AT4G33110.1
AT3G01720.1		AT3G01690.1	AT4G17870.1		AT3G24715.1		AT4G33110.2
AT3G01800.1		AT3G01760.1	AT4G17920.1		AT3G25110.1		AT4G33355.1
AT3G01810.3		AT3G01830.1	AT4G18350.1		AT3G25570.2		AT4G33370.1
AT3G01810.1		AT3G01830.2	AT4G18390.1		AT3G25570.1		AT4G33666.1
AT3G01810.2		AT3G01840.1	AT4G18390.2		AT3G25572.1		AT4G33820.1
AT3G01910.1		AT3G01860.2	AT4G18620.1		AT3G25850.1		AT4G33940.1
AT3G01910.2		AT3G01890.1	AT4G18670.1		AT3G25855.1		AT4G33950.2
AT3G01910.3		AT3G01970.1	AT4G18760.1		AT3G26020.1		AT4G33950.1
AT3G02070.1		AT3G01990.1	AT4G19700.1		AT3G26020.2		AT4G34210.1
AT3G02420.1		AT3G02030.1	AT4G20290.1		AT3G26125.1		AT4G34360.1
AT3G02540.2		AT3G02065.2	AT4G20300.2		AT3G26130.1		AT4G34850.1
AT3G02820.1		AT3G02065.1	AT4G20300.1		AT3G26160.1		AT4G34880.1
AT3G02850.1		AT3G02065.3	AT4G20470.1		AT3G26220.1		AT4G35165.1
AT3G02860.1		AT3G02080.1	AT4G20780.1		AT3G26240.1		AT4G35200.1
AT3G02860.2		AT3G02100.1	AT4G21500.1		AT3G26280.1		AT4G35263.1
AT3G03010.2		AT3G02430.1	AT4G21510.1		AT3G26330.1		AT4G35430.1
AT3G03010.1		AT3G02493.1	AT4G21620.1		AT3G26340.1		AT4G35550.1
AT3G03100.1		AT3G02640.1	AT4G21740.1		AT3G26440.4		AT4G36060.2
AT3G03100.2		AT3G02840.1	AT4G21970.1		AT3G26440.2		AT4G36060.1
AT3G03130.1		AT3G02875.1	AT4G22160.1		AT3G26440.1		AT4G36100.1
AT3G03330.1		AT3G02980.1	AT4G22190.1		AT3G26490.1		AT4G36105.1
AT3G03500.1		AT3G03180.1	AT4G22230.1		AT3G26539.1		AT4G36410.1
AT3G03510.1		AT3G03190.1	AT4G22250.1		AT3G26650.1		AT4G36430.1
AT3G03710.1		AT3G03200.1	AT4G22490.1		AT3G26840.1		AT4G36515.1
AT3G03720.2		AT3G03290.1	AT4G22550.1		AT3G26920.2		AT4G37095.1
AT3G03720.1		AT3G03320.1	AT4G22580.1		AT3G26920.1		AT4G37290.1
AT3G03726.1		AT3G03341.1	AT4G22666.1		AT3G26935.1		AT4G37380.1
AT3G03770.1		AT3G03400.1	AT4G22830.2		AT3G27020.1		AT4G37445.1
AT3G03770.2		AT3G03530.1	AT4G22830.1		AT3G27025.1		AT4G37483.1
AT3G03810.1		AT3G03540.1	AT4G23271.1		AT3G27027.1		AT4G37500.1
AT3G04050.1		AT3G03800.1	AT4G23630.1		AT3G27080.1		AT4G37710.1
AT3G04080.1		AT3G03847.1	AT4G23750.2		AT3G27120.1		AT4G37925.1
AT3G04200.1		AT3G03910.1	AT4G23750.1		AT3G27340.1		AT4G38140.1
AT3G04210.1		AT3G04040.1	AT4G23870.1		AT3G27340.2		AT4G38370.1
AT3G04220.1		AT3G04180.1	AT4G24030.1		AT3G27390.1		AT4G38390.1
AT3G04250.1		AT3G04184.1	AT4G24026.1		AT3G27470.2		AT4G38480.1
AT3G04450.1		AT3G04270.1	AT4G24080.1		AT3G27470.1		AT4G38730.1
AT3G04580.1		AT3G04390.1	AT4G24110.1		AT3G27690.1		AT4G38825.1
AT3G04580.2		AT3G04400.1	AT4G24210.1		AT3G27720.1		AT4G38820.1
AT3G04700.1		AT3G04410.1	AT4G24231.1		AT3G27770.1		AT4G39180.2
AT3G04910.1		AT3G04545.1	AT4G24240.1		AT3G27770.2		AT4G39235.1
AT3G04910.2		AT3G04735.1	AT4G24410.1		AT3G28030.1		AT4G39870.2
AT3G04910.3		AT3G04770.1	AT4G24420.1		AT3G28050.1		AT4G39870.1
AT3G05000.1		AT3G04900.1	AT4G24570.1		AT3G28170.1		AT5G01140.1
AT3G05190.1		AT3G04903.1	AT4G24660.1		AT3G28210.1		AT5G01360.1
AT3G05240.1		AT3G05060.1	AT4G24780.1		AT3G28370.1		AT5G01360.2
AT3G05310.1		AT3G05080.1	AT4G24780.2		AT3G28380.1		AT5G01445.1
AT3G05720.1		AT3G05327.1	AT4G24805.1		AT3G28470.1		AT5G02280.1
AT3G05790.1		AT3G05345.1	AT4G24960.3		AT3G28480.1		AT5G02430.1
AT3G05930.1		AT3G05580.1	AT4G24960.1		AT3G28480.2		AT5G02510.1
AT3G06040.2		AT3G05620.1	AT4G24974.1		AT3G28490.1		AT5G02690.1
AT3G06040.1		AT3G05660.1	AT4G25150.1		AT3G28510.1		AT5G02950.1
AT3G06040.3		AT3G05741.1	AT4G25200.1		AT3G28520.1		AT5G03080.1
AT3G06410.1		AT3G05820.1	AT4G25386.1		AT3G28650.1		AT5G03310.1
AT3G06450.2		AT3G05830.2	AT4G25470.1		AT3G28680.1		AT5G03406.1
AT3G06630.1		AT3G05830.1	AT4G25480.1		AT3G28690.1		AT5G03435.1
AT3G06640.1		AT3G05858.1	AT4G25490.1		AT3G28690.3		AT5G03455.1
AT3G06690.1		AT3G05960.1	AT4G25700.2		AT3G28690.2		AT5G03470.1
AT3G06710.1		AT3G05975.1	AT4G25835.1		AT3G28770.1		AT5G03630.1
AT3G06720.1		AT3G06070.1	AT4G26055.1		AT3G28820.1		AT5G03750.1
AT3G06720.2		AT3G06230.1	AT4G26130.1		AT3G28899.1		AT5G03910.1
AT3G06810.1		AT3G06280.1	AT4G26830.1		AT3G28900.1		AT5G03930.1
AT3G06820.1		AT3G06460.1	AT4G26890.1		AT3G28925.1		AT5G03960.1
AT3G06820.2		AT3G06730.1	AT4G27240.1		AT3G28980.1		AT5G03995.1
AT3G07040.1		AT3G06970.1	AT4G27260.1		AT3G29090.1		AT5G04080.2
AT3G07070.1		AT3G06990.1	AT4G27280.1		AT3G29280.1		AT5G04080.3
AT3G07190.1		AT3G07000.1	AT4G27310.1		AT3G29310.1		AT5G04080.1
AT3G07273.1		AT3G07110.1	AT4G27410.2		AT3G29320.1		AT5G04170.1
AT3G07520.1		AT3G07410.1	AT4G27410.1		AT3G29400.1		AT5G04260.1
AT3G07530.1		AT3G07420.1	AT4G27410.3		AT3G29780.1		AT5G04640.1
AT3G07550.1		AT3G07620.1	AT4G27450.1		AT3G30456.1		AT5G04980.1
AT3G07550.2		AT3G07820.1	AT4G27460.1		AT3G32030.1		AT5G04980.2
AT3G07600.1		AT3G07830.1	AT4G27520.1		AT3G32920.2		AT5G05410.1
AT3G07650.4		AT3G07880.1	AT4G27652.1		AT3G32920.1		AT5G05410.2
AT3G07650.1		AT3G07970.1	AT4G27654.1		AT3G42150.3		AT5G05420.1
AT3G07660.1		AT3G07990.1	AT4G27810.1		AT3G42725.1		AT5G05640.1
AT3G07670.1		AT3G08000.1	AT4G27950.1		AT3G42850.1		AT5G05890.1
AT3G07710.1		AT3G08740.1	AT4G27990.1		AT3G43160.1		AT5G06010.1
AT3G07720.1		AT3G08750.1	AT4G28068.1		AT3G43400.1		AT5G06340.1
AT3G07890.2		AT3G08810.1	AT4G28100.1		AT3G43410.1		AT5G06820.1
AT3G07890.1		AT3G08970.1	AT4G28170.1		AT3G43440.1		AT5G06910.1
AT3G07900.1		AT3G09120.1	AT4G28180.1		AT3G43750.1		AT5G07040.1
AT3G07930.1		AT3G09140.1	AT4G28240.1		AT3G43790.1		AT5G07150.1
AT3G07930.3		AT3G09150.2	AT4G28250.1		AT3G43790.2		AT5G07580.1
AT3G07940.1		AT3G09150.1	AT4G28330.1		AT3G43790.3		AT5G07860.1
AT3G08490.1		AT3G09150.3	AT4G28490.1		AT3G43840.1		AT5G07900.1
AT3G08550.1		AT3G09190.1	AT4G28560.1		AT3G43930.1		AT5G08030.1
AT3G08790.1		AT3G09230.1	AT4G29120.1		AT3G43930.2		AT5G08130.1
AT3G08820.1		AT3G09260.1	AT4G29140.1		AT3G44010.1		AT5G08180.2
AT3G08900.1		AT3G09310.1	AT4G29190.1		AT3G44050.1		AT5G08180.1
AT3G09050.1		AT3G09330.1	AT4G29240.1		AT3G44250.1		AT5G08350.1
AT3G09060.1		AT3G09340.1	AT4G29260.1		AT3G44480.1		AT5G08600.2
AT3G09130.1		AT3G09380.1	AT4G29310.1		AT3G44490.1		AT5G08600.1
AT3G09180.1		AT3G09405.1	AT4G29420.1		AT3G44510.1		AT5G08730.1
AT3G09240.1		AT3G09440.2	AT4G29710.1		AT3G44630.2		AT5G08760.1
AT3G09250.2		AT3G09440.1	AT4G29780.1		AT3G44630.3		AT5G09240.2
AT3G09250.1		AT3G09470.2	AT4G29870.1		AT3G44630.1		AT5G09240.1
AT3G09320.1		AT3G09530.1	AT4G30067.1		AT3G44740.1		AT5G09250.1
AT3G09360.1		AT3G09550.1	AT4G30097.1		AT3G44870.1		AT5G09510.1
AT3G09410.1		AT3G09680.1	AT4G30230.1		AT3G44960.1		AT5G09550.1
AT3G09430.1		AT3G09735.1	AT4G30370.1		AT3G45050.1		AT5G09640.1
AT3G09450.1		AT3G09863.1	AT4G30440.1		AT3G45050.2		AT5G09711.1
AT3G09650.1		AT3G09870.1	AT4G30660.1		AT3G45310.1		AT5G09720.1
AT3G09710.2		AT3G09922.1	AT4G30660.2		AT3G45330.1		AT5G09780.1
AT3G09710.1		AT3G09950.1	AT4G30960.1		AT3G45410.1		AT5G09830.1
AT3G09840.1		AT3G10010.1	AT4G31030.1		AT3G45680.1		AT5G09910.1
AT3G09910.1		AT3G10060.1	AT4G31280.1		AT3G45690.1		AT5G10050.1
AT3G09920.1		AT3G10195.1	AT4G31510.1		AT3G45720.1		AT5G10170.1
AT3G10200.1		AT3G10210.1	AT4G31550.1		AT3G45870.1		AT5G10260.1
AT3G10320.1		AT3G10405.1	AT4G31550.2		AT3G46180.1		AT5G10350.1
AT3G10480.2		AT3G10430.1	AT4G31840.1		AT3G46410.1		AT5G10350.2
AT3G10480.1		AT3G10450.1	AT4G32020.1		AT3G46680.1		AT5G10500.1
AT3G10550.1		AT3G10450.2	AT4G32030.2		AT3G46690.1		AT5G10780.1
AT3G10660.1		AT3G10470.1	AT4G32030.1		AT3G46720.1		AT5G11140.1
AT3G10680.1		AT3G10572.1	AT4G32260.1		AT3G46730.1		AT5G11360.1
AT3G10700.1		AT3G10710.1	AT4G32290.1		AT3G46950.1		AT5G11360.3
AT3G10840.1		AT3G10750.1	AT4G32480.1		AT3G47090.1		AT5G11600.1
AT3G10890.1		AT3G10974.1	AT4G32714.1		AT3G47250.1		AT5G11760.1
AT3G11230.2		AT3G11060.1	AT4G32780.1		AT3G47250.3		AT5G11820.1
AT3G11240.1		AT3G11080.1	AT4G32800.1		AT3G47250.2		AT5G12235.1
AT3G11350.1		AT3G11090.1	AT4G32870.1		AT3G47590.1		AT5G12300.1
AT3G11402.1		AT3G11210.1	AT4G32890.1		AT3G47780.1		AT5G12450.1
AT3G11720.2		AT3G11300.1	AT4G33040.1		AT3G47790.1		AT5G12880.1
AT3G11880.1		AT3G11320.1	AT4G33160.1		AT3G47830.1		AT5G12910.1
AT3G12170.1		AT3G11380.1	AT4G33180.1		AT3G47840.1		AT5G12990.1
AT3G12220.1		AT3G11385.1	AT4G33310.1		AT3G47850.1		AT5G13490.2
AT3G12340.1		AT3G11390.1	AT4G33360.3		AT3G48010.1		AT5G13670.1
AT3G12530.1		AT3G11397.1	AT4G33640.1		AT3G48080.1		AT5G13830.1
AT3G12660.1		AT3G11590.1	AT4G33660.1		AT3G48160.2		AT5G13940.1
AT3G12750.1		AT3G11750.1	AT4G33960.1		AT3G48170.1		AT5G14160.1
AT3G12770.1		AT3G11800.1	AT4G33985.1		AT3G48220.1		AT5G14510.1
AT3G12775.1		AT3G11870.1	AT4G34050.1		AT3G48320.1		AT5G14980.1
AT3G12780.1		AT3G11900.1	AT4G34050.2		AT3G48330.2		AT5G14990.2
AT3G12860.1		AT3G11980.1	AT4G34160.1		AT3G48330.1		AT5G14990.1
AT3G12950.1		AT3G12090.1	AT4G34588.1		AT3G48400.1		AT5G14995.1
AT3G12990.3		AT3G12180.1	AT4G34630.1		AT3G48425.1		AT5G15620.1
AT3G12990.2		AT3G12190.1	AT4G34680.2		AT3G48480.1		AT5G15630.1
AT3G12990.1		AT3G12240.1	AT4G34680.1		AT3G48500.2		AT5G15940.1
AT3G13065.1		AT3G12300.1	AT4G34710.2		AT3G48500.1		AT5G16020.1
AT3G13150.1		AT3G12800.1	AT4G34710.1		AT3G48530.1		AT5G16060.1
AT3G13160.1		AT3G12890.1	AT4G34750.2		AT3G48540.1		AT5G16430.1
AT3G13210.1		AT3G12900.1	AT4G34750.1		AT3G48790.1		AT5G16450.1
AT3G13220.1		AT3G12910.1	AT4G34760.1		AT3G48820.2		AT5G16450.2
AT3G13450.1		AT3G12960.1	AT4G34790.1		AT3G48820.1		AT5G16970.1
AT3G13470.1		AT3G13010.1	AT4G34870.1		AT3G48880.2		AT5G17220.1
AT3G13490.1		AT3G13090.1	AT4G34881.1		AT3G48880.1		AT5G17590.1
AT3G13580.3		AT3G13227.1	AT4G34970.1		AT3G49010.1		AT5G17880.1
AT3G13620.1		AT3G13280.1	AT4G34980.1		AT3G49010.3		AT5G17970.1
AT3G13672.1		AT3G13390.1	AT4G34990.1		AT3G49010.5		AT5G18090.1
AT3G13672.2		AT3G13432.1	AT4G35070.1		AT3G49010.2		AT5G18180.1
AT3G13680.1		AT3G13590.1	AT4G35100.2		AT3G49050.1		AT5G18200.1
AT3G13820.1		AT3G13630.1	AT4G35100.1		AT3G49142.1		AT5G18220.1
AT3G13880.1		AT3G13677.1	AT4G35295.1		AT3G49240.1		AT5G18404.1
AT3G13900.1		AT3G13760.1	AT4G35320.1		AT3G49290.1		AT5G18510.1
AT3G14020.1		AT3G13800.2	AT4G35390.1		AT3G49290.2		AT5G18660.1
AT3G14070.1		AT3G13800.1	AT4G35480.1		AT3G49480.1		AT5G18780.2
AT3G14110.1		AT3G14150.1	AT4G35490.1		AT3G49601.1		AT5G18780.1
AT3G14110.3		AT3G14150.2	AT4G35570.1		AT3G49640.1		AT5G19160.1
AT3G14140.1		AT3G14280.1	AT4G35630.1		AT3G49730.1		AT5G19315.1
AT3G14205.1		AT3G14330.1	AT4G35750.1		AT3G49870.1		AT5G19410.1
AT3G14420.3		AT3G14360.1	AT4G35900.1		AT3G49970.1		AT5G19480.1
AT3G14420.1		AT3G14410.1	AT4G36010.2		AT3G50360.1		AT5G19480.2
AT3G14420.5		AT3G14450.1	AT4G36010.1		AT3G50420.1		AT5G19870.1
AT3G14420.4		AT3G14490.1	AT4G36020.1		AT3G50460.1		AT5G19900.1
AT3G14420.2		AT3G14620.1	AT4G36030.1		AT3G50520.1		AT5G20130.1
AT3G14470.1		AT3G14850.1	AT4G36040.1		AT3G50710.1		AT5G20140.1
AT3G14510.1		AT3G14900.1	AT4G36230.1		AT3G50950.1		AT5G20140.2
AT3G14520.1		AT3G14970.1	AT4G36240.1		AT3G50950.2		AT5G20400.1
AT3G14530.1		AT3G15050.1	AT4G36370.1		AT3G51040.2		AT5G20550.1
AT3G14540.1		AT3G15270.1	AT4G36420.1		AT3G51040.1		AT5G20830.1
AT3G14550.1		AT3G15353.2	AT4G36500.1		AT3G51040.3		AT5G20830.2
AT3G14570.1		AT3G15353.1	AT4G36610.1		AT3G51150.1		AT5G20910.1
AT3G14630.1		AT3G15620.1	AT4G36620.1		AT3G51570.1		AT5G21005.1
AT3G14650.1		AT3G15650.2	AT4G36710.1		AT3G51610.1		AT5G22210.1
AT3G14680.1		AT3G15650.1	AT4G36791.1		AT3G51730.1		AT5G22210.2
AT3G14690.1		AT3G15850.1	AT4G36810.1		AT3G51830.1		AT5G22240.1
AT3G14740.1		AT3G15860.1	AT4G36830.1		AT3G52180.1		AT5G22410.1
AT3G14740.2		AT3G15910.1	AT4G36900.1		AT3G52190.1		AT5G22520.1
AT3G14910.1		AT3G15960.1	AT4G36920.2		AT3G52210.1		AT5G22540.1
AT3G15020.1		AT3G16220.1	AT4G36920.1		AT3G52210.2		AT5G22680.1
AT3G15070.1		AT3G16390.1	AT4G36950.1		AT3G52210.3		AT5G22900.1
AT3G15070.2		AT3G16400.1	AT4G36988.1		AT3G52270.1		AT5G22970.1
AT3G15130.1		AT3G16400.2	AT4G37022.1		AT3G52340.3		AT5G22970.2
AT3G15160.1		AT3G16410.1	AT4G37230.1		AT3G52340.1		AT5G23040.1
AT3G15340.2		AT3G16420.3	AT4G37240.1		AT3G52900.1		AT5G23120.1
AT3G15340.1		AT3G16420.1	AT4G37260.1		AT3G52905.1		AT5G23160.1
AT3G15610.1		AT3G16420.2	AT4G37300.1		AT3G52990.1		AT5G23320.1
AT3G15690.2		AT3G16432.1	AT4G37430.1		AT3G52990.2		AT5G23480.1
AT3G15690.1		AT3G16460.2	AT4G37450.1		AT3G53065.1		AT5G23600.1
AT3G15700.1		AT3G16470.2	AT4G37470.1		AT3G53250.1		AT5G23780.1
AT3G15830.1		AT3G16470.1	AT4G37540.1		AT3G53270.4		AT5G23800.1
AT3G15870.1		AT3G16540.1	AT4G37660.1		AT3G53270.3		AT5G23970.1
AT3G15930.1		AT3G16580.1	AT4G37790.1		AT3G53270.1		AT5G23989.1
AT3G15950.1		AT3G16590.1	AT4G37810.1		AT3G53270.2		AT5G24080.1
AT3G16000.1		AT3G16712.1	AT4G37890.1		AT3G53270.5		AT5G24170.1
AT3G16030.1		AT3G16740.1	AT4G37890.2		AT3G53270.6		AT5G24314.1
AT3G16040.1		AT3G16780.1	AT4G38060.1		AT3G53320.1		AT5G24316.1
AT3G16310.1		AT3G16960.1	AT4G38100.1		AT3G53350.1		AT5G24352.1
AT3G16340.2		AT3G16970.1	AT4G38300.1		AT3G53350.3		AT5G24390.1
AT3G16340.1		AT3G17010.1	AT4G38310.1		AT3G53350.2		AT5G25102.1
AT3G16565.2		AT3G17140.1	AT4G38400.1		AT3G53680.1		AT5G25500.1
AT3G16760.1		AT3G17155.1	AT4G38401.1		AT3G53780.1		AT5G25890.1
AT3G16810.1		AT3G17170.1	AT4G38495.1		AT3G53830.1		AT5G25990.1
AT3G16890.1		AT3G17370.1	AT4G38620.1		AT3G53880.1		AT5G26594.1
AT3G17000.1		AT3G17380.1	AT4G38680.1		AT3G54010.1		AT5G26622.2
AT3G17060.1		AT3G17530.1	AT4G38740.1		AT3G54240.1		AT5G26805.1
AT3G17090.2		AT3G17580.1	AT4G39090.1		AT3G54440.3		AT5G26912.1
AT3G17090.1		AT3G17675.1	AT4G39190.1		AT3G54440.1		AT5G27050.1
AT3G17220.1		AT3G17700.1	AT4G39260.3		AT3G54610.1		AT5G27350.1
AT3G17265.1		AT3G17730.1	AT4G39260.1		AT3G54640.1		AT5G27945.1
AT3G17490.1		AT3G17845.1	AT4G39260.4		AT3G54800.2		AT5G28000.1
AT3G17500.1		AT3G18080.1	AT4G39360.1		AT3G54800.1		AT5G28060.1
AT3G17520.1		AT3G18150.1	AT4G39710.1		AT3G54830.1		AT5G28288.1
AT3G17540.1		AT3G18235.1	AT4G39710.2		AT3G54960.1		AT5G28340.1
AT3G17611.3		AT3G18260.1	AT4G39730.1		AT3G54960.2		AT5G28830.1
AT3G17611.1		AT3G18400.1	AT4G39780.1		AT3G55000.1		AT5G29560.1
AT3G17611.2		AT3G18450.1	AT4G39840.1		AT3G55030.1		AT5G33330.1
AT3G17620.1		AT3G18470.1	AT4G39880.1		AT3G55080.1		AT5G34780.1
AT3G17630.1		AT3G18485.1	AT4G39920.1		AT3G55080.2		AT5G35090.1
AT3G17660.1		AT3G18570.1	AT4G39930.1		AT3G55520.1		AT5G35510.1
AT3G17720.1		AT3G18660.2	AT4G39955.1		AT3G55530.1		AT5G35900.1
AT3G17760.1		AT3G18660.3	AT4G40011.1		AT3G55630.3		AT5G36000.1
AT3G17760.2		AT3G18660.1	AT4G40030.1		AT3G55630.1		AT5G36190.1
AT3G17880.1		AT3G18880.1	AT4G40030.2		AT3G55720.1		AT5G36810.1
AT3G17940.1		AT3G18900.1	AT4G40042.1		AT3G55800.1		AT5G36920.1
AT3G17970.1		AT3G18900.2	AT4G40060.1		AT3G55920.1		AT5G37290.1
AT3G18070.1		AT3G18957.1	AT4G40070.1		AT3G55930.1		AT5G37351.1
AT3G18140.1		AT3G19055.1	AT4G40080.1		AT3G56100.1		AT5G37420.1
AT3G18140.2		AT3G19085.1	AT5G01170.1		AT3G56260.2		AT5G37473.1
AT3G18160.3		AT3G19140.1	AT5G01190.1		AT3G56260.1		AT5G37520.1
AT3G18200.1		AT3G19330.3	AT5G01200.1		AT3G56450.1		AT5G37600.1
AT3G18240.2		AT3G19330.2	AT5G01210.1		AT3G56540.1		AT5G37610.1
AT3G18240.1		AT3G19330.1	AT5G01340.1		AT3G56900.1		AT5G37640.1
AT3G18320.1		AT3G19390.1	AT5G01370.1		AT3G56930.2		AT5G37740.2
AT3G18330.1		AT3G19595.1	AT5G01420.1		AT3G56930.1		AT5G37760.1
AT3G18440.1		AT3G19615.1	AT5G01530.1		AT3G57140.1		AT5G38314.1
AT3G18530.1		AT3G19620.1	AT5G01710.1		AT3G57290.1		AT5G38330.1
AT3G18670.1		AT3G19663.1	AT5G01750.1		AT3G57370.1		AT5G38440.1
AT3G18810.1		AT3G19690.1	AT5G01790.1		AT3G57470.1		AT5G38520.1
AT3G18970.1		AT3G19710.1	AT5G01820.1		AT3G57470.3		AT5G38565.1
AT3G19040.1		AT3G20140.1	AT5G01830.1		AT3G57580.1		AT5G38580.1
AT3G19090.1		AT3G20190.1	AT5G01840.1		AT3G57680.1		AT5G38620.1
AT3G19100.1		AT3G20270.3	AT5G01880.1		AT3G57930.2		AT5G38890.1
AT3G19160.1		AT3G20270.1	AT5G01881.1		AT3G57970.1		AT5G39220.1
AT3G19240.1		AT3G20370.1	AT5G01910.1		AT3G58090.1		AT5G39260.1
AT3G19300.1		AT3G20380.1	AT5G02020.1		AT3G58160.1		AT5G39300.1
AT3G19310.1		AT3G20400.1	AT5G02020.2		AT3G58230.1		AT5G39365.1
AT3G19370.2		AT3G20420.1	AT5G02021.1		AT3G58360.1		AT5G39630.1
AT3G19370.3		AT3G20570.1	AT5G02050.1		AT3G58380.1		AT5G39750.1
AT3G19370.1		AT3G20610.1	AT5G02120.1		AT3G58460.1		AT5G39810.1
AT3G19410.1		AT3G20710.1	AT5G02160.1		AT3G58460.2		AT5G39870.1
AT3G19470.2		AT3G20790.1	AT5G02190.1		AT3G58490.1		AT5G39950.1
AT3G19470.1		AT3G20840.1	AT5G02230.2		AT3G58490.2		AT5G40120.1
AT3G19515.2		AT3G20966.1	AT5G02380.1		AT3G58550.1		AT5G40180.1
AT3G19640.1		AT3G21000.1	AT5G02420.1		AT3G58600.1		AT5G40360.1
AT3G19770.1		AT3G21338.1	AT5G02550.1		AT3G58760.1		AT5G40405.1
AT3G19770.2		AT3G21340.1	AT5G02590.1		AT3G58810.1		AT5G40590.1
AT3G19820.1		AT3G21352.1	AT5G02811.1		AT3G58810.2		AT5G40645.1
AT3G19820.3		AT3G21360.1	AT5G02850.1		AT3G58980.1		AT5G40690.1
AT3G19820.2		AT3G21410.1	AT5G03110.1		AT3G59140.1		AT5G40980.1
AT3G19910.1		AT3G21450.1	AT5G03140.1		AT3G59160.1		AT5G40981.1
AT3G20040.1		AT3G21460.1	AT5G03204.1		AT3G59260.1		AT5G40990.1
AT3G20060.2		AT3G21465.2	AT5G03210.1		AT3G59310.2		AT5G41010.1
AT3G20080.3		AT3G21465.1	AT5G03230.1		AT3G59310.1		AT5G41040.1
AT3G20080.1		AT3G21830.1	AT5G03240.3		AT3G59390.2		AT5G41040.2
AT3G20080.2		AT3G21850.1	AT5G03240.1		AT3G59390.1		AT5G41090.1
AT3G20130.1		AT3G21880.1	AT5G03350.1		AT3G59510.1		AT5G41109.1
AT3G20150.1		AT3G21900.1	AT5G03700.1		AT3G59580.1		AT5G41200.1
AT3G20210.1		AT3G21910.1	AT5G03837.1		AT3G59580.2		AT5G41540.1
AT3G20475.1		AT3G21945.1	AT5G03850.1		AT3G59700.1		AT5G41560.1
AT3G20480.2		AT3G21950.1	AT5G03870.1		AT3G59830.1		AT5G41614.1
AT3G20480.1		AT3G21970.1	AT5G04160.1		AT3G60040.1		AT5G41740.1
AT3G20490.1		AT3G22010.1	AT5G04190.1		AT3G60050.1		AT5G41980.1
AT3G20520.1		AT3G22020.1	AT5G04238.1		AT3G60340.2		AT5G42146.1
AT3G20580.1		AT3G22022.1	AT5G04340.1		AT3G60340.1		AT5G42230.1
AT3G20650.2		AT3G22053.1	AT5G04386.1		AT3G60380.1		AT5G42242.1
AT3G20650.1		AT3G22080.1	AT5G04470.1		AT3G60500.3		AT5G42290.1
AT3G20690.1		AT3G22200.2	AT5G04630.1		AT3G60500.2		AT5G42325.1
AT3G20800.1		AT3G22200.1	AT5G04660.1		AT3G60500.1		AT5G42655.1
AT3G20870.1		AT3G22210.1	AT5G04760.1		AT3G60740.1		AT5G42890.1
AT3G20920.1		AT3G22275.1	AT5G04770.1		AT3G60810.1		AT5G42910.1
AT3G21080.1		AT3G22436.1	AT5G04820.1		AT3G60840.1		AT5G42965.1
AT3G21100.1		AT3G22450.1	AT5G05020.1		AT3G60920.1		AT5G43000.1
AT3G21180.1		AT3G22500.1	AT5G05090.1		AT3G60961.1		AT5G43175.1
AT3G21190.1		AT3G22570.1	AT5G05250.1		AT3G61028.2		AT5G43240.2
AT3G21210.1		AT3G22620.1	AT5G05300.1		AT3G61111.1		AT5G43240.1
AT3G21280.1		AT3G22630.1	AT5G05360.1		AT3G61180.1		AT5G43245.1
AT3G21320.1		AT3G22650.1	AT5G05360.2		AT3G61300.1		AT5G43401.1
AT3G21351.1		AT3G22723.1	AT5G05380.1		AT3G61310.1		AT5G43450.1
AT3G21470.1		AT3G22920.1	AT5G05440.1		AT3G61380.1		AT5G43470.2
AT3G21520.1		AT3G22930.1	AT5G05598.1		AT3G61390.2		AT5G43470.1
AT3G21530.1		AT3G22950.2	AT5G05710.1		AT3G61410.1		AT5G43480.1
AT3G21540.1		AT3G22950.1	AT5G05810.1		AT3G61530.1		AT5G43620.1
AT3G21580.1		AT3G23010.1	AT5G05950.1		AT3G61540.1		AT5G44140.1
AT3G21640.1		AT3G23165.1	AT5G06250.1		AT3G61800.1		AT5G44340.1
AT3G21810.1		AT3G23190.1	AT5G06270.1		AT3G61860.1		AT5G44450.1
AT3G21820.1		AT3G23220.1	AT5G06280.3		AT3G62270.1		AT5G44480.1
AT3G21865.1		AT3G23230.1	AT5G06320.1		AT3G62310.1		AT5G44540.1
AT3G21920.1		AT3G23245.1	AT5G06380.1		AT3G62800.1		AT5G44568.1
AT3G21930.1		AT3G23250.1	AT5G06860.1		AT3G62800.3		AT5G44572.1
AT3G21940.1		AT3G23250.2	AT5G06980.3		AT3G63280.1		AT5G44574.1
AT3G21960.1		AT3G23320.1	AT5G06980.1		AT3G63280.2		AT5G44820.1
AT3G21980.1		AT3G23550.1	AT5G06990.1		AT3G63320.1		AT5G44894.1
AT3G22030.1		AT3G23560.1	AT5G07030.1		AT3G63380.1		AT5G44900.1
AT3G22040.1		AT3G23700.1	AT5G07330.1		AT4G00040.1		AT5G44910.1
AT3G22060.1		AT3G23770.1	AT5G07460.1		AT4G00165.1		AT5G44960.1
AT3G22183.1		AT3G23860.1	AT5G07500.1		AT4G00165.2		AT5G44973.1
AT3G22290.1		AT3G23950.1	AT5G07620.1		AT4G00232.1		AT5G45010.1
AT3G22420.2		AT3G23955.2	AT5G08000.1		AT4G00234.1		AT5G45113.1
AT3G22420.1		AT3G23955.1	AT5G08050.1		AT4G00240.1		AT5G45250.1
AT3G22421.1		AT3G23960.1	AT5G08139.1		AT4G00280.1		AT5G45320.1
AT3G22430.1		AT3G24060.1	AT5G08330.1		AT4G00330.1		AT5G45520.1
AT3G22460.1		AT3G24065.1	AT5G08410.1		AT4G00350.1		AT5G45680.1
AT3G22490.1		AT3G24080.2	AT5G08640.2		AT4G00670.1		AT5G45770.1
AT3G22670.1		AT3G24080.1	AT5G08640.1		AT4G00700.1		AT5G45840.1
AT3G22690.1		AT3G24110.1	AT5G08770.1		AT4G00740.1		AT5G46160.1
AT3G22720.1		AT3G24140.1	AT5G09440.1		AT4G00750.1		AT5G46160.2
AT3G22760.1		AT3G24250.1	AT5G09445.1		AT4G00860.1		AT5G46240.1
AT3G22890.1		AT3G24300.1	AT5G09450.1		AT4G00930.1		AT5G46440.1
AT3G22961.1		AT3G24310.1	AT5G09470.1		AT4G00970.1		AT5G46500.1
AT3G23100.2		AT3G24508.1	AT5G09520.1		AT4G01040.1		AT5G46530.1
AT3G23110.1		AT3G24510.1	AT5G09540.1		AT4G01170.1		AT5G46650.1
AT3G23270.1		AT3G24535.1	AT5G09620.1		AT4G01190.1		AT5G46760.1
AT3G23280.1		AT3G24540.1	AT5G09800.1		AT4G01210.1		AT5G46960.1
AT3G23330.1		AT3G24600.1	AT5G09820.2		AT4G01245.1		AT5G47250.1
AT3G23350.1		AT3G24650.1	AT5G09820.1		AT4G01280.1		AT5G47306.1
AT3G23410.1		AT3G24710.1	AT5G10150.1		AT4G01280.2		AT5G47330.1
AT3G23600.1		AT3G24750.1	AT5G10300.1		AT4G01310.1		AT5G47455.7
AT3G23600.2		AT3G24790.1	AT5G10310.1		AT4G01335.1		AT5G47455.5
AT3G23640.2		AT3G24890.1	AT5G10390.1		AT4G01400.3		AT5G47455.2
AT3G23640.1		AT3G24900.1	AT5G10400.1		AT4G01470.1		AT5G47455.1
AT3G23830.1		AT3G25010.1	AT5G10410.1		AT4G01740.1		AT5G47455.3
AT3G23830.2		AT3G25011.1	AT5G10430.1		AT4G01760.1		AT5G47530.1
AT3G23850.1		AT3G25050.1	AT5G10700.1		AT4G01780.1		AT5G47635.1
AT3G24020.1		AT3G25080.1	AT5G10750.1		AT4G01880.1		AT5G47670.1
AT3G24130.1		AT3G25130.1	AT5G10770.1		AT4G01910.1		AT5G47670.2
AT3G24225.1		AT3G25160.1	AT5G10930.1		AT4G01920.1		AT5G47740.1
AT3G24240.1		AT3G25170.1	AT5G10946.1		AT4G01930.1		AT5G47800.1
AT3G24290.1		AT3G25180.2	AT5G10990.1		AT4G02110.1		AT5G47810.1
AT3G24330.1		AT3G25180.1	AT5G11000.1		AT4G02140.1		AT5G47928.1
AT3G24430.1		AT3G25190.1	AT5G11070.1		AT4G02200.1		AT5G47950.1
AT3G24560.3		AT3G25221.1	AT5G11090.1		AT4G02210.2		AT5G47960.1
AT3G24715.1		AT3G25233.1	AT5G11320.2		AT4G02210.1		AT5G48290.2
AT3G25110.1		AT3G25400.1	AT5G11425.1		AT4G02390.1		AT5G48290.1
AT3G25200.1		AT3G25420.1	AT5G11550.1		AT4G02485.1		AT5G48320.1
AT3G25570.2		AT3G25510.1	AT5G11590.1		AT4G02520.1		AT5G48370.1
AT3G25570.1		AT3G25577.1	AT5G11660.1		AT4G02740.1		AT5G48370.2
AT3G25572.1		AT3G25655.1	AT5G11740.1		AT4G02850.1		AT5G48540.1
AT3G25850.1		AT3G25805.1	AT5G11890.1		AT4G03130.1		AT5G48570.1
AT3G25855.1		AT3G25810.1	AT5G11970.1		AT4G03165.1		AT5G48620.1
AT3G26020.1		AT3G25880.1	AT5G11990.1		AT4G03175.1		AT5G48670.1
AT3G26020.2		AT3G25920.1	AT5G12020.1		AT4G03220.1		AT5G48710.1
AT3G26125.1		AT3G26010.1	AT5G12190.1		AT4G03360.1		AT5G48750.1
AT3G26130.1		AT3G26080.1	AT5G12330.3		AT4G03415.2		AT5G48780.2
AT3G26160.1		AT3G26150.1	AT5G12940.1		AT4G03440.1		AT5G48780.1
AT3G26220.1		AT3G26190.1	AT5G13090.1		AT4G03480.1		AT5G48890.1
AT3G26240.1		AT3G26235.1	AT5G13100.1		AT4G03490.2		AT5G49040.1
AT3G26250.1		AT3G26270.1	AT5G13180.1		AT4G03490.1		AT5G49070.1
AT3G26280.1		AT3G26300.1	AT5G13181.1		AT4G03960.1		AT5G49350.1
AT3G26320.1		AT3G26390.1	AT5G13220.2		AT4G04040.1		AT5G49500.1
AT3G26330.1		AT3G26550.1	AT5G13220.3		AT4G04360.1		AT5G49600.1
AT3G26340.1		AT3G26620.1	AT5G13220.1		AT4G04404.1		AT5G49860.1
AT3G26440.4		AT3G26710.1	AT5G13890.2		AT4G04610.1		AT5G49920.1
AT3G26440.2		AT3G26770.1	AT5G14010.1		AT4G04680.1		AT5G50000.1
AT3G26440.1		AT3G26830.1	AT5G14011.1		AT4G04695.1		AT5G50010.1
AT3G26470.1		AT3G26880.1	AT5G14280.1		AT4G04700.1		AT5G50080.1
AT3G26490.1		AT3G26980.1	AT5G14370.1		AT4G04980.1		AT5G50240.1
AT3G26539.1		AT3G27050.1	AT5G14380.1		AT4G05091.1		AT5G50240.3
AT3G26650.1		AT3G27070.2	AT5G14560.1		AT4G05120.1		AT5G50270.1
AT3G26820.1		AT3G27070.1	AT5G14570.1		AT4G05340.1		AT5G50335.1
AT3G26840.1		AT3G27500.1	AT5G14690.1		AT4G05380.1		AT5G50410.1
AT3G26920.2		AT3G27510.1	AT5G14730.1		AT4G05520.2		AT5G50510.1
AT3G26920.1		AT3G27650.1	AT5G14930.1		AT4G05520.1		AT5G50560.1
AT3G26935.1		AT3G27910.1	AT5G15008.1		AT4G05540.1		AT5G50590.1
AT3G27020.1		AT3G28020.1	AT5G15060.1		AT4G05631.1		AT5G50610.1
AT3G27025.1		AT3G28060.1	AT5G15190.2		AT4G06598.1		AT5G50620.1
AT3G27027.1		AT3G28155.1	AT5G15190.1		AT4G06599.1		AT5G50660.1
AT3G27080.1		AT3G28180.1	AT5G15200.2		AT4G06676.1		AT5G50690.1
AT3G27120.1		AT3G28190.1	AT5G15210.1		AT4G07675.1		AT5G50710.1
AT3G27340.1		AT3G28320.1	AT5G15230.1		AT4G08180.1		AT5G50940.1
AT3G27340.2		AT3G28321.1	AT5G15230.2		AT4G08230.1		AT5G51105.1
AT3G27390.1		AT3G28330.1	AT5G15310.1		AT4G08590.1		AT5G51190.1
AT3G27410.1		AT3G28340.1	AT5G15350.1		AT4G08590.2		AT5G51390.1
AT3G27470.2		AT3G28415.1	AT5G15581.1		AT4G08900.1		AT5G51420.1
AT3G27470.1		AT3G28455.1	AT5G15600.1		AT4G09000.1		AT5G51812.1
AT3G27473.1		AT3G28610.1	AT5G15770.1		AT4G09430.1		AT5G51900.1
AT3G27690.1		AT3G28620.1	AT5G16080.1		AT4G09520.1		AT5G51940.1
AT3G27720.1		AT3G28890.1	AT5G16200.1		AT4G09570.1		AT5G52000.1
AT3G27770.1		AT3G28890.2	AT5G16230.1		AT4G09630.1		AT5G52050.1
AT3G27770.2		AT3G28930.1	AT5G16340.1		AT4G09770.2		AT5G52220.1
AT3G28030.1		AT3G28990.1	AT5G16370.1		AT4G09770.1		AT5G52220.2
AT3G28050.1		AT3G29000.1	AT5G16380.1		AT4G09940.1		AT5G52470.1
AT3G28170.1		AT3G29020.2	AT5G16470.1		AT4G10010.1		AT5G52600.1
AT3G28210.1		AT3G29020.1	AT5G16567.1		AT4G10400.1		AT5G52690.1
AT3G28223.1		AT3G29034.1	AT5G16950.1		AT4G10400.2		AT5G52720.1
AT3G28345.1		AT3G29035.1	AT5G17180.1		AT4G10420.1		AT5G52770.1
AT3G28360.1		AT3G29040.1	AT5G17190.1		AT4G10450.1		AT5G52930.1
AT3G28370.1		AT3G29050.1	AT5G17233.1		AT4G10520.1		AT5G52940.1
AT3G28380.1		AT3G29195.1	AT5G17262.1		AT4G10530.1		AT5G52965.1
AT3G28390.1		AT3G29385.1	AT5G17280.1		AT4G10800.1		AT5G52975.1
AT3G28470.1		AT3G29430.1	AT5G17350.1		AT4G10840.2		AT5G53040.1
AT3G28480.1		AT3G29791.1	AT5G17490.1		AT4G10840.1		AT5G53045.1
AT3G28480.2		AT3G30350.1	AT5G17810.2		AT4G10890.1		AT5G53205.1
AT3G28490.1		AT3G30350.2	AT5G17810.1		AT4G10970.5		AT5G53230.1
AT3G28510.1		AT3G30530.1	AT5G17870.1		AT4G11120.1		AT5G53240.1
AT3G28520.1		AT3G30725.1	AT5G17980.1		AT4G11400.1		AT5G53420.1
AT3G28570.1		AT3G31051.1	AT5G18150.1		AT4G11410.1		AT5G53420.2
AT3G28580.1		AT3G32047.1	AT5G18310.1		AT4G11420.1		AT5G53490.1
AT3G28650.1		AT3G42830.1	AT5G18310.2		AT4G11460.1		AT5G53670.1
AT3G28680.1		AT3G42960.1	AT5G18380.1		AT4G11470.1		AT5G53680.1
AT3G28690.1		AT3G43170.1	AT5G18380.2		AT4G11480.1		AT5G53690.1
AT3G28690.3		AT3G43180.1	AT5G18560.1		AT4G11550.1		AT5G53742.1
AT3G28690.2		AT3G43250.1	AT5G18690.1		AT4G11640.1		AT5G53940.1
[truncated: 1,754 more rows]
