# Supplementary material for: Ectopic targeting of CG DNA methylation in Arabidopsis with the bacterial SssI methyltransferase
Source: Nat Commun. 2021 May 25;12:3130. doi: 10.1038/s41467-021-23346-y (PMC8149686; doi:10.1038/s41467-021-23346-y)
Supplement: Supplementary file 10 — Supplementary Data 9 [file 41467_2021_23346_MOESM10_ESM.xlsx]

## Sheet: H2AZ & H3K27me3 levels
Supplementary Data 9. H2A.Z and H3K27me3 levels over 'de novo gbM' and 'enhanced gbM' genes. RPKM of H2A.Z and H3K27me3 in Col-0 and ZF-SssI + lines over 'de novo gbM' and 'enhanced gbM' genes.
Column Name	Column Name	Description
Genomic Location	Chr	Chromosome number for certain gene.
	Start	Start position for certain gene.
	End	End position for certain gene.
	GeneID	ID for certain gene.
	Type	Type of certain gene (either 'de novo gbM' or 'enhanced gbM').
H2A.Z RPKM	Col-0	RPKM of H2A.Z in Col-0 over certain gene.
	ZF-SssI + line 1	RPKM of H2A.Z in ZF-SssI + line 1 over certain gene.
	ZF-SssI + line 2	RPKM of H2A.Z in ZF-SssI + line 2 over certain gene.
H3K27me3 RPKM	Col-0	RPKM of H3K27me3 in Col-0 over certain gene.
	ZF-SssI + line 1	RPKM of H3K27me3 in ZF-SssI + line 1 over certain gene.
	ZF-SssI + line 2	RPKM of H3K27me3 in ZF-SssI + line 2 over certain gene.
Supplementary Data 9. H2A.Z and H3K27me3 levels over 'de novo gbM' and 'enhanced gbM' genes.
Genomic location					H2A.Z RPKM			H3K27me3 RPKM
Chr	Start	End	GeneID	Type	Col-0	ZF-SssI + line 1	ZF-SssI + line 2	Col-0	ZF-SssI + line 1	ZF-SssI + line 2
chr1	72338	74096	AT1G01160.1	de novo gbM	8.89603	9.73446	8.94581	7.062	7.26163	6.71877
chr1	72356	74096	AT1G01160.2	de novo gbM	8.92229	9.81368	8.95941	7.03776	7.28117	6.78827
chr1	73930	74731	AT1G01170.2	de novo gbM	8.95275	9.46953	8.78808	6.69291	7.78764	5.61356
chr1	73930	74737	AT1G01170.1	de novo gbM	8.93345	9.58433	8.80784	6.64315	7.72974	5.57182
chr1	112262	113947	AT1G01280.1	de novo gbM	23.2941	21.9977	22.3553	12.0232	11.3643	12.0681
chr1	150688	152210	AT1G01400.1	de novo gbM	25.8139	21.383	21.2073	13.4962	11.5647	11.9936
chr1	154491	156011	AT1G01420.1	de novo gbM	29.1855	28.7366	26.8151	23.5009	23.1281	23.2241
chr1	168722	171165	AT1G01460.1	de novo gbM	22.7493	22.2385	19.8746	13.1898	11.4011	12.3069
chr1	202135	204189	AT1G01560.2	de novo gbM	21.8764	22.6664	19.6264	6.31905	5.72077	7.67827
chr1	202135	204335	AT1G01560.1	de novo gbM	20.7887	21.6887	18.6673	6.2588	5.6928	7.53477
chr1	209394	213041	AT1G01580.1	de novo gbM	20.0083	19.3638	17.8892	15.6901	15.6457	14.6478
chr1	214228	217304	AT1G01590.1	de novo gbM	18.6878	17.3827	16.6442	7.35668	6.7912	7.91984
chr1	221690	224340	AT1G01610.1	de novo gbM	19.7343	19.035	19.0737	8.156	7.35374	8.33194
chr1	230993	232322	AT1G01640.2	de novo gbM	20.579	16.9815	20.4373	8.2376	7.71365	7.77663
chr1	230993	232508	AT1G01640.1	de novo gbM	19.7898	16.1298	19.6054	7.93398	7.66033	7.61924
chr1	252946	254495	AT1G01695.1	de novo gbM	14.1595	14.7144	14.4755	6.084	7.52341	8.05856
chr1	259494	261474	AT1G01700.1	de novo gbM	13.5625	11.7945	12.3304	6.78322	6.98473	6.43998
chr1	282760	284245	AT1G01780.1	de novo gbM	12.124	11.524	11.9778	6.00419	6.8382	7.27604
chr1	387276	389647	AT1G02090.1	de novo gbM	7.48088	6.41398	7.9074	6.02162	6.99538	7.07627
chr1	387277	389647	AT1G02090.2	de novo gbM	7.48403	6.41669	7.91074	6.02416	6.99833	7.07925
chr1	387280	389647	AT1G02090.3	de novo gbM	7.49352	6.42482	7.92077	6.03179	7.0072	7.05987
chr1	410747	411597	AT1G02160.1	de novo gbM	16.5143	13.9789	11.4325	6.9046	6.42848	9.47454
chr1	428813	430647	AT1G02220.1	de novo gbM	24.979	25.7114	24.8079	8.06169	6.51248	8.96525
chr1	437950	439559	AT1G02250.1	de novo gbM	24.2996	23.8263	23.838	7.57568	8.23462	8.30028
chr1	458132	460696	AT1G02310.1	de novo gbM	14.6538	14.2669	12.9503	13.7118	12.5982	11.255
chr1	496585	497479	AT1G02440.1	de novo gbM	19.5416	19.6438	16.6312	12.2458	7.46432	8.10741
chr1	534826	535699	AT1G02540.1	de novo gbM	28.4882	31.3301	25.2519	10.2133	10.8565	7.61056
chr1	541334	542240	AT1G02570.1	de novo gbM	32.9238	32.4572	29.1455	7.03841	8.16605	8.0741
chr1	543109	544007	AT1G02575.1	de novo gbM	28.3322	29.917	26.8049	13.1968	14.216	13.0038
chr1	544782	549202	AT1G02580.1	de novo gbM	16.2243	16.4085	14.1546	30.463	31.1031	25.1592
chr1	560609	562382	AT1G02630.2	de novo gbM	18.5881	18.103	17.0818	10.1851	10.6912	10.7878
chr1	560609	562424	AT1G02630.1	de novo gbM	18.6204	18.034	17.1595	10.1049	10.5504	10.723
chr1	625144	625608	AT1G02830.1	de novo gbM	29.9236	29.3927	29.7496	8.27018	8.85829	9.40137
chr1	665151	666451	AT1G02950.3	de novo gbM	17.7225	18.7975	14.6332	23.6145	21.6857	17.0876
chr1	665167	666451	AT1G02950.1	de novo gbM	17.7354	18.9444	14.7086	23.9088	21.73	17.2482
chr1	665167	666452	AT1G02950.2	de novo gbM	17.7216	18.9297	14.6971	23.8902	21.7131	17.2348
chr1	707725	710041	AT1G03050.1	de novo gbM	28.4107	27.3139	25.9758	7.30982	7.45381	7.73693
chr1	748101	749034	AT1G03106.1	de novo gbM	24.3258	24.0289	25.7258	24.4961	23.841	21.3634
chr1	819661	821317	AT1G03340.1	de novo gbM	26.5813	26.7602	23.8664	12.2678	13.257	11.3068
chr1	841032	842418	AT1G03390.1	de novo gbM	13.2102	11.5654	12.9077	7.5731	8.26864	8.71576
chr1	842746	844190	AT1G03400.1	de novo gbM	21.6874	19.6658	20.0938	9.88729	8.87417	9.85291
chr1	854409	859701	AT1G03445.1	de novo gbM	16.2467	16.2113	15.4819	20.9113	20.0843	19.3522
chr1	904318	906186	AT1G03620.1	de novo gbM	17.1732	17.9424	15.5145	10.0901	10.3805	7.86798
chr1	911435	911759	AT1G03660.1	de novo gbM	24.6055	27.4471	25.8594	7.66358	7.16383	8.28535
chr1	914221	916222	AT1G03670.1	de novo gbM	20.3208	22.3518	19.0995	8.00931	6.93559	8.04934
chr1	1024846	1027616	AT1G03990.1	de novo gbM	16.4007	15.3102	15.8425	7.86378	7.03516	9.73962
chr1	1100443	1100608	AT1G04171.1	de novo gbM	26.8167	33.0624	33.0892	9.91832	10.8434	11.7953
chr1	1165164	1166768	AT1G04350.1	de novo gbM	22.4491	21.1518	23.3557	7.24748	6.96396	8.03328
chr1	1208520	1209874	AT1G04450.1	de novo gbM	26.1151	22.6011	22.4946	33.2173	30.4992	27.2113
chr1	1217947	1220137	AT1G04490.2	de novo gbM	18.0968	17.5394	18.7996	7.3954	6.02792	7.66111
chr1	1218004	1219914	AT1G04490.1	de novo gbM	18.553	17.6065	19.2364	7.44546	6.00017	7.7301
chr1	1244946	1246059	AT1G04560.1	de novo gbM	22.2766	21.855	22.6759	24.9456	27.545	23.5764
chr1	1252121	1257510	AT1G04580.1	de novo gbM	21.0718	20.7591	21.129	8.85903	7.65402	8.29396
chr1	1292079	1293357	AT1G04640.1	de novo gbM	11.7896	10.73	12.037	6.22605	6.47015	7.29928
chr1	1292110	1293248	AT1G04640.2	de novo gbM	12.1338	11.065	12.8541	6.34734	6.58625	7.37163
chr1	1293769	1294263	AT1G04645.1	de novo gbM	26.9482	27.6834	26.6918	10.738	7.92879	8.01532
chr1	1348451	1349286	AT1G04800.1	de novo gbM	12.4712	10.3817	12.4192	9.59679	7.00725	7.87654
chr1	1356190	1358386	AT1G04820.1	de novo gbM	3.71717	5.18958	4.59714	5.62776	4.99853	6.75392
chr1	1362866	1364962	AT1G04840.1	de novo gbM	18.5081	16.7216	17.3327	6.70397	6.9673	7.78056
chr1	1380381	1382599	AT1G04890.1	de novo gbM	19.2614	17.6717	18.3455	9.21024	8.67702	9.44037
chr1	1413643	1416144	AT1G04980.1	de novo gbM	14.9009	13.6552	14.3337	6.65629	6.20641	6.84262
chr1	1447368	1448448	AT1G05040.1	de novo gbM	18.2246	16.5375	17.0735	7.73325	7.52202	6.46257
chr1	1459090	1460579	AT1G05080.1	de novo gbM	28.8453	25.9221	27.0967	29.7887	26.5973	25.1498
chr1	1502343	1503830	AT1G05190.1	de novo gbM	10.6969	11.5588	9.90647	7.21052	5.91847	7.76271
chr1	1509102	1510281	AT1G05205.1	de novo gbM	11.8413	11.5676	11.0091	6.70098	5.90606	7.45681
chr1	1541347	1542432	AT1G05291.1	de novo gbM	17.8945	16.6335	17.9443	43.7412	40.0663	38.1019
chr1	1594056	1595818	AT1G05430.1	de novo gbM	13.0107	11.8754	12.3554	7.17408	6.28461	6.85587
chr1	1599910	1601214	AT1G05450.2	de novo gbM	21.7634	21.4906	21.6718	17.3969	14.8331	14.9251
chr1	1600453	1601210	AT1G05450.1	de novo gbM	21.113	22.6066	21.6823	18.7858	15.0114	15.0712
chr1	1629445	1630863	AT1G05510.1	de novo gbM	18.1038	18.1028	17.0236	20.0974	19.3355	16.0916
chr1	1665432	1668904	AT1G05580.2	de novo gbM	27.8613	25.484	26.683	24.0063	20.32	21.0689
chr1	1665463	1668902	AT1G05580.1	de novo gbM	28.0953	25.5981	26.8792	24.1218	20.3182	21.154
chr1	1673860	1675934	AT1G05610.1	de novo gbM	18.8699	20.43	17.3841	6.93834	6.52827	7.89545
chr1	1677506	1678270	AT1G05615.1	de novo gbM	30.3558	31.4473	28.0006	13.1477	10.8864	13.7034
chr1	1701115	1702749	AT1G05675.1	de novo gbM	24.6748	22.1583	23.095	7.35617	7.13204	7.59828
chr1	1703091	1704691	AT1G05680.1	de novo gbM	26.7011	23.8903	23.6287	7.58303	7.91827	7.80169
chr1	1720673	1721309	AT1G05740.1	de novo gbM	19.492	18.6238	18.7346	7.36453	8.13534	9.18032
chr1	1762223	1762814	AT1G05835.1	de novo gbM	6.90601	9.60995	9.70291	9.16659	9.40934	9.198
chr1	1771456	1773261	AT1G05870.3	de novo gbM	12.1724	11.9444	12.023	6.628	6.32242	7.21307
chr1	1771527	1773275	AT1G05870.2	de novo gbM	12.5475	12.3339	12.4936	6.715	6.16897	7.48668
chr1	1775642	1778553	AT1G05880.1	de novo gbM	15.4753	13.5931	15.5234	8.08384	7.65786	8.96816
chr1	1796777	1798254	AT1G05920.1	de novo gbM	27.3235	27.2205	27.4796	10.889	8.74137	8.31508
chr1	1851529	1853019	AT1G06100.1	de novo gbM	15.309	15.5228	15.0487	8.86245	8.66511	8.60286
chr1	1855942	1857718	AT1G06120.1	de novo gbM	18.3205	18.0303	16.9756	9.94547	10.3464	10.5806
chr1	1905974	1906226	AT1G06225.1	de novo gbM	25.581	29.6548	20.1667	24.6329	23.2185	9.32102
chr1	1963379	1965051	AT1G06440.1	de novo gbM	19.1178	20.1574	20.27	7.18898	5.72635	6.86366
chr1	2002876	2003393	AT1G06540.1	de novo gbM	7.82071	7.08273	7.2395	6.87661	8.41784	7.91836
chr1	2097150	2097655	AT1G06830.1	de novo gbM	16.9195	16.7958	17.9509	10.1689	8.80938	7.04337
chr1	2150193	2152325	AT1G07000.1	de novo gbM	22.6147	20.3124	22.8543	9.42295	7.80225	10.136
chr1	2191722	2193793	AT1G07140.1	de novo gbM	7.33051	7.88436	7.51088	6.75765	7.12145	6.51346
chr1	2204319	2206934	AT1G07180.1	de novo gbM	21.0487	22.2047	20.3795	7.63934	8.7096	7.77619
chr1	2208012	2208177	AT1G07190.1	de novo gbM	28.2038	28.7597	26.2216	7.52424	12.3088	9.35491
chr1	2220252	2222982	AT1G07230.1	de novo gbM	9.90637	9.7587	10.0372	6.9868	6.16404	7.69445
chr1	2245757	2246492	AT1G07300.1	de novo gbM	6.22766	9.30312	8.82973	5.83513	6.97377	6.39156
chr1	2254821	2256850	AT1G07340.1	de novo gbM	26.9399	24.8609	24.7591	7.87097	8.15066	7.37596
chr1	2290200	2290977	AT1G07460.1	de novo gbM	28.6697	26.4008	29.344	14.5256	13.6293	15.6334
chr1	2322652	2326561	AT1G07550.1	de novo gbM	18.0427	20.1689	19.1146	9.39809	8.84483	8.91041
chr1	2344389	2346842	AT1G07620.1	de novo gbM	20.0596	19.9544	19.8356	6.53348	7.09666	7.63313
chr1	2394800	2397272	AT1G07725.1	de novo gbM	12.0976	12.319	12.3766	7.37358	6.82694	5.70121
chr1	2403557	2403845	AT1G07747.1	de novo gbM	27.4163	24.7803	26.9457	8.81747	8.89882	9.32102
chr1	2426744	2428719	AT1G07850.1	de novo gbM	28.5262	25.1055	26.6357	12.2864	12.0461	12.6747
chr1	2442621	2443632	AT1G07900.1	de novo gbM	19.7325	19.4771	18.7822	14.9592	11.0008	12.1477
chr1	2475404	2476155	AT1G07985.1	de novo gbM	34.2335	34.8773	34.2921	25.9241	24.9828	24.8428
chr1	2511646	2513454	AT1G08065.1	de novo gbM	16.5616	16.3679	14.624	11.4861	12.089	11.3213
chr1	2538614	2539661	AT1G08120.1	de novo gbM	10.4196	9.8498	11.7411	6.09054	5.54222	7.37135
chr1	2548818	2551473	AT1G08135.1	de novo gbM	23.0878	21.2509	21.12	13.0718	11.3103	11.6781
chr1	2552035	2555161	AT1G08140.1	de novo gbM	21.1832	20.7743	20.3435	13.9365	12.7154	12.5163
chr1	2556342	2559074	AT1G08150.1	de novo gbM	26.8631	27.0253	25.678	28.4225	24.3372	23.2138
chr1	2559486	2560403	AT1G08160.1	de novo gbM	33.7351	31.2122	32.2409	27.2005	28.212	23.2731
chr1	2606268	2607507	AT1G08270.2	de novo gbM	11.8836	10.8265	11.8617	6.87749	7.2202	6.98738
chr1	2606925	2607337	AT1G08270.1	de novo gbM	16.665	16.0524	17.4189	6.98549	6.80737	7.49301
chr1	2609995	2613242	AT1G08290.1	de novo gbM	13.5215	12.8194	12.7855	26.7647	26.1214	22.3429
chr1	2663026	2665343	AT1G08440.1	de novo gbM	19.9036	19.9646	17.5616	16.3426	14.7342	14.772
chr1	2701225	2703091	AT1G08530.1	de novo gbM	13.9209	13.6564	14.6295	6.04843	6.01209	6.4378
chr1	2715078	2716404	AT1G08580.1	de novo gbM	7.4793	7.29829	7.4062	6.04323	6.92881	7.03505
chr1	2811988	2812646	AT1G08790.1	de novo gbM	29.4489	27.4843	23.6921	15.7803	13.8894	12.7491
chr1	2908610	2909030	AT1G09030.1	de novo gbM	38.1444	31.5823	34.1743	65.7028	62.8626	61.1991
chr1	2932738	2936586	AT1G09090.1	de novo gbM	16.2966	15.2936	15.0451	23.0537	21.1117	18.1033
chr1	2972841	2976750	AT1G09210.1	de novo gbM	7.05511	6.33743	7.17677	7.47805	6.59342	7.98331
chr1	3012761	3015091	AT1G09330.1	de novo gbM	5.95904	5.46844	5.64437	5.98226	6.76567	7.37361
chr1	3038461	3041819	AT1G09420.1	de novo gbM	12.552	11.461	14.2853	7.09179	6.73929	7.69442
chr1	3038468	3041873	AT1G09420.2	de novo gbM	12.5356	11.4893	14.2898	7.04362	6.71727	7.66705
chr1	3069384	3070910	AT1G09510.1	de novo gbM	18.3973	15.7442	17.3714	13.3499	11.2175	11.6983
chr1	3089732	3092327	AT1G09550.1	de novo gbM	17.7713	18.5745	17.8504	35.2726	35.1628	30.0773
chr1	3125806	3127284	AT1G09650.1	de novo gbM	22.2724	23.2078	22.768	5.76536	7.32862	8.30945
chr1	3144437	3147303	AT1G09720.1	de novo gbM	16.397	15.6709	14.7847	6.43866	6.85013	7.79765
chr1	3208827	3211653	AT1G09880.1	de novo gbM	16.2782	16.0778	13.9004	6.72948	5.98887	7.90802
chr1	3214236	3217538	AT1G09890.1	de novo gbM	18.9798	18.9993	17.4601	10.6301	10.0314	9.73541
chr1	3227489	3230043	AT1G09930.1	de novo gbM	25.5242	24.5052	24.0526	19.5545	17.2104	17.4216
chr1	3288086	3290471	AT1G10070.1	de novo gbM	15.9135	15.51	15.6356	6.43583	8.13027	7.59751
chr1	3300696	3301489	AT1G10100.1	de novo gbM	26.6963	28.6481	28.5355	6.76043	8.47599	6.51649
chr1	3302741	3304092	AT1G10110.1	de novo gbM	18.5499	17.2582	19.4183	7.56044	7.19432	7.60032
chr1	3390321	3392524	AT1G10340.2	de novo gbM	20.6219	20.5228	18.6575	8.42763	9.02145	7.00663
chr1	3390321	3392571	AT1G10340.1	de novo gbM	20.4115	20.3764	18.4966	8.32683	8.91896	7.00941
chr1	3403223	3405856	AT1G10385.1	de novo gbM	28.8148	27.7293	28.8474	14.6384	13.8107	15.0892
chr1	3438554	3439013	AT1G10455.1	de novo gbM	21.2745	22.8749	17.2063	7.49965	5.58357	8.04166
chr1	3506185	3509006	AT1G10610.1	de novo gbM	10.7226	10.7552	12.1844	6.40134	6.20518	7.25592
chr1	3574311	3574830	AT1G10747.1	de novo gbM	15.9486	17.6386	13.9601	16.4185	16.3981	16.1636
chr1	3598157	3598591	AT1G10800.1	de novo gbM	25.7519	22.4707	24.8435	7.02147	8.57926	6.95855
chr1	3644419	3647546	AT1G10920.2	de novo gbM	12.3448	11.0052	11.3325	6.04562	5.89177	6.00933
chr1	3667247	3669902	AT1G10980.1	de novo gbM	18.476	17.4089	15.9855	6.63154	6.53851	6.69849
chr1	3727531	3728166	AT1G11145.1	de novo gbM	23.1269	20.5949	20.9271	8.97577	7.31049	7.71516
chr1	3741128	3744675	AT1G11170.2	de novo gbM	13.7651	14.1264	11.8784	5.7275	6.21659	7.7196
chr1	3768723	3769706	AT1G11250.1	de novo gbM	29.7627	32.3855	30.2508	35.478	31.3354	32.7705
chr1	3785506	3786990	AT1G11270.1	de novo gbM	17.8127	17.2221	16.7293	6.61667	4.7248	6.33126
chr1	3787333	3790812	AT1G11280.1	de novo gbM	7.62011	7.52885	7.8368	5.85567	6.86628	7.52326
chr1	3787333	3790876	AT1G11280.2	de novo gbM	7.65472	7.46667	7.92784	5.90917	6.91967	7.48207
chr1	3859661	3860604	AT1G11470.1	de novo gbM	33.4522	31.1837	30.5872	52.6617	49.6891	48.9635
chr1	3862398	3864030	AT1G11475.1	de novo gbM	7.87664	7.83017	8.43717	5.4288	6.81485	6.29169
chr1	3871777	3872836	AT1G11510.1	de novo gbM	26.222	25.4745	23.3458	17.0521	15.2967	16.9204
chr1	3874436	3875484	AT1G11530.1	de novo gbM	15.3597	13.1205	13.3354	7.32321	6.22904	8.26084
chr1	3875441	3877155	AT1G11540.1	de novo gbM	23.5676	21.9525	21.9169	6.45311	6.99664	7.90927
chr1	3910832	3911924	AT1G11620.1	de novo gbM	26.0933	25.5943	24.6214	9.76705	11.2919	9.64879
chr1	3941102	3941300	AT1G11684.1	de novo gbM	28.7046	24.91	25.3198	19.3806	17.0955	11.5242
chr1	3941468	3942212	AT1G11690.1	de novo gbM	24.2504	23.3531	21.0919	12.4393	12.9339	13.4403
chr1	3989762	3991066	AT1G11810.1	de novo gbM	21.7926	22.6368	22.0141	10.6026	9.82691	11.6827
chr1	4023666	4025097	AT1G11920.1	de novo gbM	22.2842	19.1133	21.7401	47.7561	39.6714	39.7697
chr1	4045618	4045855	AT1G11980.1	de novo gbM	27.2	22.2298	23.0368	19.2868	19.5872	14.4417
chr1	4056206	4057933	AT1G12010.1	de novo gbM	21.1815	21.0733	21.5133	21.697	20.0759	20.9844
chr1	4128606	4129701	AT1G12170.1	de novo gbM	21.4933	22.4873	20.4459	27.2625	23.9792	21.635
chr1	4143865	4144114	AT1G12211.1	de novo gbM	10.8765	9.4538	10.4806	7.02565	6.4086	7.54666
chr1	4244307	4245993	AT1G12450.1	de novo gbM	10.4524	9.33017	11.1201	5.65657	6.59658	6.60764
chr1	4286203	4288878	AT1G12600.1	de novo gbM	15.5857	16.4546	15.5451	12.6576	12.3285	12.9958
chr1	4342281	4344857	AT1G12740.1	de novo gbM	15.859	15.5059	14.343	15.97	14.7733	15.4231
chr1	4507220	4508528	AT1G13200.1	de novo gbM	25.3713	24.6243	21.6843	21.2698	19.9264	18.471
chr1	4629202	4630821	AT1G13510.1	de novo gbM	20.7803	18.7402	15.5252	7.98202	7.94481	7.66868
chr1	4674151	4676170	AT1G13635.2	de novo gbM	13.1682	11.9738	12.4834	9.33543	7.32882	10.0052
chr1	4674246	4675851	AT1G13635.1	de novo gbM	15.0439	13.5725	14.2486	10.4425	7.83334	10.8298
chr1	4715393	4718235	AT1G13750.1	de novo gbM	16.6697	15.7901	15.8519	7.26743	6.49962	7.48568
chr1	4751580	4752844	AT1G13890.1	de novo gbM	22.0598	21.9638	21.8958	7.94689	8.22508	7.5925
chr1	4815682	4815988	AT1G14048.1	de novo gbM	33.4075	24.2995	23.5652	9.22089	9.16548	9.86931
chr1	4868451	4871488	AT1G14250.1	de novo gbM	19.1036	16.4372	16.2361	13.6016	12.8174	14.4078
chr1	4911092	4913152	AT1G14360.1	de novo gbM	11.1841	10.7379	10.6847	6.54719	7.04211	6.77629
chr1	4931565	4933515	AT1G14420.1	de novo gbM	24.3146	23.607	20.497	12.2703	10.1175	11.5982
chr1	5105017	5106861	AT1G14820.2	de novo gbM	11.0255	9.13862	9.99968	6.82446	5.97892	7.06052
chr1	5105113	5106954	AT1G14820.3	de novo gbM	11.2921	9.43766	9.92272	6.77427	6.22506	6.88976
chr1	5105126	5106949	AT1G14820.1	de novo gbM	11.299	9.40787	9.88884	6.74829	6.23347	6.88416
chr1	5154536	5155563	AT1G14940.1	de novo gbM	26.2963	24.0126	24.5748	64.9488	59.8915	59.0083
chr1	5154543	5155564	AT1G14940.2	de novo gbM	26.3761	24.1537	24.7528	65.0541	60.0541	59.3551
chr1	5167030	5168264	AT1G14990.2	de novo gbM	15.2701	17.3199	16.8906	6.99681	6.5441	6.74376
chr1	5167146	5168243	AT1G14990.1	de novo gbM	16.0992	18.6655	18.0923	7.20187	6.65609	7.03537
chr1	5187625	5189673	AT1G15080.1	de novo gbM	21.3445	22.0578	21.612	5.48337	7.05976	8.06122
chr1	5202647	5204193	AT1G15120.2	de novo gbM	5.28002	6.59809	6.41891	5.54828	5.31727	5.8603
chr1	5202853	5204193	AT1G15120.1	de novo gbM	5.5224	6.88743	6.56006	5.76952	5.08819	5.95989
chr1	5228299	5231184	AT1G15200.1	de novo gbM	8.31641	8.14648	8.06969	6.70923	7.03967	7.49042
chr1	5274345	5275602	AT1G15330.1	de novo gbM	31.5594	31.8361	31.6334	15.6231	15.5416	17.4586
chr1	5287046	5288577	AT1G15370.1	de novo gbM	10.4891	9.42057	9.06106	7.44561	7.39077	6.04923
chr1	5331857	5338326	AT1G15520.1	de novo gbM	16.0444	14.5613	14.5335	6.56001	6.35376	7.63548
chr1	5342586	5343705	AT1G15540.1	de novo gbM	27.3726	26.7131	25.224	23.1476	18.8843	17.8724
chr1	5373503	5374575	AT1G15620.1	de novo gbM	29.2844	28.93	28.412	26.005	23.6366	22.7252
chr1	5393406	5394639	AT1G15680.1	de novo gbM	33.999	30.8799	27.5705	48.1936	40.7868	36.9031
chr1	5426891	5428280	AT1G15770.1	de novo gbM	18.3719	18.5884	19.0848	7.27235	7.62414	9.08346
chr1	5457083	5458429	AT1G15870.1	de novo gbM	12.5259	12.4365	14.1586	5.99536	7.00549	6.43192
chr1	5481664	5485082	AT1G15960.1	de novo gbM	13.6932	12.8996	13.6226	7.31401	6.98882	7.48081
chr1	5501395	5501959	AT1G16022.1	de novo gbM	15.9611	14.1113	14.3683	7.40418	7.28767	7.1395
chr1	5501504	5501959	AT1G16025.1	de novo gbM	18.192	16.0136	16.3765	7.31753	7.43936	7.07988
chr1	5522638	5524983	AT1G16120.1	de novo gbM	25.7333	25.7651	22.9895	6.88252	6.70177	7.46953
chr1	5553466	5554324	AT1G16230.1	de novo gbM	18.272	16.0696	13.7271	6.64291	6.81941	7.43074
chr1	5593300	5595179	AT1G16360.1	de novo gbM	17.1132	17.1414	15.7892	7.98875	7.28297	8.07193
chr1	5598452	5601367	AT1G16380.1	de novo gbM	22.7035	21.9447	20.6616	10.3571	10.567	9.46235
chr1	5608806	5610382	AT1G16410.2	de novo gbM	18.806	19.3463	18.4762	39.2803	35.5919	37.1327
chr1	5608806	5611426	AT1G16410.1	de novo gbM	17.6163	17.784	16.9985	33.5791	30.5269	31.4552
chr1	5615814	5617672	AT1G16440.1	de novo gbM	27.9616	27.8126	27.1857	7.77532	6.29823	7.94644
chr1	5686602	5687715	AT1G16640.1	de novo gbM	20.8372	19.5721	19.6833	6.43921	6.77764	5.36649
chr1	5756834	5758464	AT1G16820.1	de novo gbM	12.8942	13.3872	11.6496	6.26636	5.63657	7.98748
chr1	5757128	5758314	AT1G16820.2	de novo gbM	15.2127	16.0676	13.8683	5.28156	5.05575	6.84694
chr1	5773591	5776308	AT1G16880.1	de novo gbM	7.67943	7.05493	7.97467	7.06177	6.51389	6.79265
chr1	5791982	5793491	AT1G16940.1	de novo gbM	13.7765	12.0588	14.3814	44.3526	41.5943	42.2059
chr1	5840268	5841606	AT1G17080.1	de novo gbM	8.98019	8.65706	8.16101	5.35638	6.10772	6.42022
chr1	5872144	5873086	AT1G17180.1	de novo gbM	27.2518	28.3609	28.9429	7.4883	6.31398	6.98186
chr1	5878399	5880041	AT1G17200.2	de novo gbM	12.7535	12.6522	12.6519	17.4588	15.9321	16.1443
chr1	5878411	5880041	AT1G17200.1	de novo gbM	12.7772	12.6766	12.5976	17.4142	15.9604	16.1397
chr1	5896415	5898717	AT1G17240.1	de novo gbM	21.2263	18.2118	19.3766	7.32976	5.9447	9.56234
chr1	6033108	6033908	AT1G17545.1	de novo gbM	23.3635	24.5675	25.41	6.84236	7.07204	6.79502
chr1	6037463	6038692	AT1G17560.1	de novo gbM	13.1286	13.1036	12.2934	7.94362	5.31167	8.24557
chr1	6089516	6090323	AT1G17700.1	de novo gbM	30.7235	22.0856	25.9129	36.7821	24.9868	25.6137
chr1	6090559	6092018	AT1G17710.2	de novo gbM	17.5428	18.388	17.5337	24.5221	22.4379	20.6072
chr1	6090559	6092027	AT1G17710.1	de novo gbM	17.4872	18.3771	17.5198	24.3718	22.3662	20.4808
chr1	6120740	6122822	AT1G17770.1	de novo gbM	29.5335	28.0327	29.39	29.2188	26.7327	25.0136
chr1	6130024	6131627	AT1G17810.1	de novo gbM	18.9175	16.7362	18.1221	15.5601	12.6395	13.439
chr1	6135802	6138432	AT1G17830.1	de novo gbM	17.5058	18.0716	17.5606	5.27841	5.64458	6.96631
chr1	6149300	6150038	AT1G17860.1	de novo gbM	19.7958	19.7457	18.9835	5.27615	4.52107	8.54806
chr1	6159125	6161615	AT1G17910.1	de novo gbM	24.3266	20.7533	20.0649	11.8756	8.70017	10.2958
chr1	6180895	6183806	AT1G17960.1	de novo gbM	21.4374	21.4871	20.3833	15.2372	15.947	13.6251
chr1	6222200	6224151	AT1G18080.1	de novo gbM	6.66697	6.47328	7.26885	7.11544	8.0056	8.7716
chr1	6366396	6366753	AT1G18486.1	de novo gbM	22.0105	26.3753	21.3529	7.90362	8.93973	9.39935
chr1	6373294	6374090	AT1G18510.1	de novo gbM	28.177	29.5728	26.6593	10.1379	9.71977	9.61142
chr1	6476257	6477235	AT1G18780.1	de novo gbM	24.8446	23.611	23.9452	32.1396	28.3312	27.2425
chr1	6478850	6480043	AT1G18790.1	de novo gbM	20.2712	19.2306	21.4144	19.394	19.5774	18.8452
chr1	6481112	6483596	AT1G18800.1	de novo gbM	6.32669	7.71669	6.26209	7.17893	4.8278	7.67295
chr1	6496097	6496396	AT1G18835.1	de novo gbM	31.5106	31.3666	27.5621	42.0879	43.8275	37.708
chr1	6509491	6511227	AT1G18860.1	de novo gbM	21.0937	19.565	20.5513	34.3272	32.033	29.4579
chr1	6552751	6553940	AT1G18960.1	de novo gbM	18.5108	18.0697	15.9704	19.2219	18.0572	16.4815
chr1	6557253	6558045	AT1G18980.1	de novo gbM	28.7528	31.2319	26.0135	8.69278	6.10553	6.69419
chr1	6582065	6583601	AT1G19060.1	de novo gbM	28.1613	26.7831	27.1394	29.6855	28.4909	27.3077
chr1	6606236	6607346	AT1G19115.3	de novo gbM	14.8798	12.8926	13.7661	6.45661	8.6692	9.3714
chr1	6606236	6607943	AT1G19115.2	de novo gbM	10.5249	9.34672	10.5206	6.51264	7.79019	7.98102
chr1	6606246	6607942	AT1G19115.1	de novo gbM	10.5257	9.31922	10.5281	6.45506	7.78369	7.99321
chr1	6700771	6703368	AT1G19390.1	de novo gbM	27.4957	25.8836	25.122	15.5149	11.2092	10.8794
chr1	6710960	6711787	AT1G19397.1	de novo gbM	6.68796	6.00912	6.97552	7.9837	6.31491	8.68309
chr1	6788884	6791846	AT1G19640.1	de novo gbM	18.776	17.358	16.8559	22.9195	22.1046	19.4401
chr1	6822863	6824071	AT1G19730.1	de novo gbM	9.97818	10.4857	10.091	5.74596	5.8043	7.00002
chr1	6942716	6945016	AT1G20020.3	de novo gbM	10.3653	10.3322	10.9135	6.86996	7.25338	7.67404
chr1	6942716	6945018	AT1G20020.1	de novo gbM	10.3563	10.3233	10.904	6.86399	7.24707	7.66737
chr1	6975387	6977264	AT1G20120.1	de novo gbM	21.1349	18.4536	18.6782	11.3044	10.1503	11.1554
chr1	6977752	6980233	AT1G20130.2	de novo gbM	23.6154	20.3617	21.3833	26.999	25.0452	26.4009
chr1	6977884	6980241	AT1G20130.1	de novo gbM	23.8706	20.6245	21.7507	27.6772	25.7679	27.2204
chr1	6984123	6985498	AT1G20135.1	de novo gbM	17.3939	17.4732	13.7851	19.0842	18.5335	15.5698
chr1	6987331	6990361	AT1G20150.1	de novo gbM	20.1549	18.1646	15.7183	7.84086	7.48478	6.88832
chr1	6996209	6997943	AT1G20180.1	de novo gbM	20.832	20.1047	19.9413	15.426	15.9513	15.4039
chr1	6996353	6997779	AT1G20180.2	de novo gbM	22.7904	21.6696	21.4551	16.4626	17.5654	16.4719
chr1	7012112	7015216	AT1G20240.1	de novo gbM	20.2642	18.8029	19.1491	9.9992	9.70544	10.2916
chr1	7046503	7047744	AT1G20360.1	de novo gbM	28.0013	25.8635	25.1792	12.0048	11.3778	11.032
chr1	7108369	7110377	AT1G20530.1	de novo gbM	21.6367	21.0271	21.0165	9.6676	9.80121	10.06
chr1	7133110	7134416	AT1G20600.1	de novo gbM	19.6271	16.8801	18.2469	6.17898	6.84979	7.19417
chr1	7169381	7170796	AT1G20680.2	de novo gbM	24.3154	22.9735	24.7766	6.9792	6.32214	8.67942
chr1	7169401	7170796	AT1G20680.1	de novo gbM	24.1992	22.8743	24.6395	6.9579	6.41278	8.65953
chr1	7184484	7185267	AT1G20710.1	de novo gbM	24.9912	20.9492	19.6028	6.7747	6.73153	7.62824
chr1	7194255	7195575	AT1G20730.1	de novo gbM	27.2213	28.6465	23.3341	9.61906	10.2939	6.35524
chr1	7197490	7198681	AT1G20735.1	de novo gbM	34.3972	35.2317	33.1846	19.3792	17.1742	20.1728
chr1	7200393	7201538	AT1G20740.1	de novo gbM	27.8837	29.4025	24.3814	14.1942	12.3318	12.0156
chr1	7220960	7222268	AT1G20790.1	de novo gbM	29.3082	30.2234	27.8798	14.108	12.2738	13.8533
chr1	7228717	7230240	AT1G20800.2	de novo gbM	24.194	23.6751	23.2451	34.3111	29.2739	27.8933
chr1	7228717	7231600	AT1G20800.1	de novo gbM	20.0711	20.1146	19.819	36.4076	33.5455	30.5877
chr1	7252173	7253731	AT1G20850.1	de novo gbM	26.3436	26.9325	26.2493	8.14965	7.23165	7.79663
chr1	7462833	7465334	AT1G21320.1	de novo gbM	17.5089	19.4818	18.1506	13.0193	13.0315	14.0877
chr1	7500844	7502186	AT1G21430.1	de novo gbM	23.8474	24.1675	22.5934	8.53626	8.79197	10.5018
chr1	7524085	7524631	AT1G21475.1	de novo gbM	34.0925	32.7115	27.1684	47.75	44.9018	34.1702
chr1	7542829	7543077	AT1G21528.1	de novo gbM	22.6098	23.0518	21.0458	11.1498	10.7241	9.20075
chr1	7545150	7546936	AT1G21530.1	de novo gbM	32.143	31.005	28.2816	17.7574	17.8153	15.8196
chr1	7553100	7553876	AT1G21550.1	de novo gbM	25.0691	22.679	24.3374	26.5433	26.9821	23.3506
chr1	7675501	7675971	AT1G21864.1	de novo gbM	14.2027	13.992	16.8036	13.4476	13.6837	12.2799
chr1	7740529	7742106	AT1G21990.1	de novo gbM	26.5342	24.7836	25.3669	49.3465	45.8415	42.4287
chr1	7749570	7750062	AT1G22010.1	de novo gbM	27.5229	24.3024	18.5648	55.8583	53.1718	40.6487
chr1	7792191	7794837	AT1G22080.1	de novo gbM	20.3552	19.0779	18.259	17.1471	15.7531	13.823
chr1	7792191	7795440	AT1G22080.2	de novo gbM	19.489	18.2282	17.5018	16.1184	15.0619	13.1579
chr1	7795707	7797425	AT1G22090.1	de novo gbM	21.6921	20.3354	17.3288	20.8252	21.2507	17.188
chr1	7812386	7814264	AT1G22130.1	de novo gbM	13.121	13.5493	11.9945	11.9595	10.5827	10.9708
chr1	7890463	7892090	AT1G22340.1	de novo gbM	26.9379	26.2956	23.0678	32.8116	30.0181	28.6265
chr1	7922427	7924944	AT1G22440.1	de novo gbM	14.8213	15.8842	16.0025	14.5283	15.523	15.9979
chr1	7949475	7950900	AT1G22500.1	de novo gbM	24.7872	24.202	23.7594	16.5929	15.2703	16.719
chr1	8003314	8004304	AT1G22630.1	de novo gbM	10.5957	10.0017	9.67702	7.69525	7.37549	6.71113
chr1	8027293	8028125	AT1G22690.1	de novo gbM	18.1553	16.8861	17.5404	12.4801	10.4035	13.0674
chr1	8027293	8028168	AT1G22690.2	de novo gbM	17.4375	16.1844	16.7569	12.1893	10.2791	12.8087
chr1	8061041	8061176	AT1G22767.1	de novo gbM	2.82551	2.491	4.32402	2.92609	7.52202	4.47409
chr1	8162413	8163149	AT1G23037.1	de novo gbM	24.6695	25.1808	20.6214	22.6954	21.1557	17.3249
chr1	8177831	8177996	AT1G23074.1	de novo gbM	26.3543	24.6836	27.2622	19.1526	16.4117	16.2694
chr1	8196446	8198063	AT1G23110.1	de novo gbM	14.3425	16.1984	15.3533	7.08451	7.0874	8.0932
chr1	8196553	8198331	AT1G23110.4	de novo gbM	15.0819	16.0766	15.7205	7.23648	7.28873	8.03977
chr1	8196607	8198066	AT1G23110.2	de novo gbM	15.1114	16.7233	15.745	7.19419	7.15892	8.32567
chr1	8209231	8211325	AT1G23160.1	de novo gbM	16.1576	15.9167	15.2503	29.9407	26.6026	25.7356
chr1	8242422	8244403	AT1G23220.1	de novo gbM	10.3978	11.053	10.8855	5.27001	7.05444	7.35142
chr1	8255232	8256770	AT1G23250.1	de novo gbM	12.0038	11.88	8.88586	14.4198	12.3876	9.25072
chr1	8263826	8266048	AT1G23300.1	de novo gbM	17.9392	19.4224	17.6943	17.1429	16.844	15.7056
chr1	8273422	8275350	AT1G23320.1	de novo gbM	25.7198	22.9461	20.9447	33.8942	33.2823	27.2901
chr1	8339667	8341072	AT1G23500.1	de novo gbM	16.0722	16.4885	13.9551	12.3307	10.1874	8.55013
chr1	8341448	8342743	AT1G23510.2	de novo gbM	16.76	14.5421	16.1481	10.3713	8.84968	7.56622
chr1	8341448	8342796	AT1G23510.1	de novo gbM	16.5821	14.3861	16.0481	10.3403	8.78871	7.56745
chr1	8345594	8346651	AT1G23530.1	de novo gbM	18.7294	14.7763	16.9253	12.4396	12.3063	11.6826
chr1	8352614	8354262	AT1G23560.1	de novo gbM	12.846	12.13	14.1685	13.4573	12.5584	14.1308
chr1	8354805	8356364	AT1G23570.2	de novo gbM	12.5028	11.2646	12.07	20.7049	19.82	19.5436
chr1	8354805	8356461	AT1G23570.3	de novo gbM	12.4845	11.214	12.0058	20.5145	19.8271	19.412
chr1	8354965	8356461	AT1G23570.1	de novo gbM	12.8763	11.5642	12.6472	20.9733	20.493	19.5143
chr1	8357445	8358805	AT1G23580.1	de novo gbM	15.8748	16.567	15.0733	24.357	19.8757	19.2945
chr1	8359124	8360645	AT1G23590.1	de novo gbM	16.3763	15.1327	13.5455	23.8193	21.2371	21.5762
chr1	8361003	8362485	AT1G23600.1	de novo gbM	14.4135	14.1695	13.1373	28.5586	24.2432	25.4951
chr1	8362863	8363675	AT1G23610.1	de novo gbM	14.4216	13.3907	15.266	27.8684	22.8082	21.5715
chr1	8367169	8370280	AT1G23640.1	de novo gbM	13.9654	12.8273	12.6601	24.2887	22.4759	20.5152
chr1	8371608	8372845	AT1G23660.1	de novo gbM	17.7925	15.1635	16.8219	30.6566	32.9148	31.9552
chr1	8376686	8377156	AT1G23680.1	de novo gbM	19.0722	15.1845	17.3881	18.3704	15.4327	15.7069
chr1	8379453	8381965	AT1G23700.1	de novo gbM	18.48	17.0314	18.4402	9.57005	8.29672	9.43085
chr1	8405213	8406266	AT1G23770.1	de novo gbM	25.973	25.9391	24.8158	37.514	33.8904	29.8273
chr1	8417494	8418566	AT1G23810.1	de novo gbM	17.1508	17.2186	13.7415	10.6336	11.6379	8.70194
chr1	8422959	8424088	AT1G23830.1	de novo gbM	15.3726	14.4959	11.7095	6.29797	6.12479	8.32204
chr1	8424296	8425376	AT1G23840.1	de novo gbM	22.3216	19.755	19.172	7.89	6.98473	8.63748
chr1	8461908	8465943	AT1G23935.1	de novo gbM	14.6055	12.5754	10.0673	10.643	7.78966	7.71739
chr1	8509375	8510062	AT1G24060.1	de novo gbM	21.8761	19.036	18.8933	13.1428	8.86876	6.54506
chr1	8510400	8510967	AT1G24062.1	de novo gbM	14.1276	11.4665	13.7472	12.1423	9.55177	13.8484
chr1	8541026	8541739	AT1G24145.1	de novo gbM	23.1648	20.3333	19.4083	28.8887	26.3143	24.0961
chr1	8552774	8553385	AT1G24159.1	de novo gbM	9.86386	8.62269	7.24972	7.94294	6.25223	8.12805
chr1	8588441	8589546	AT1G24250.1	de novo gbM	16.1898	15.3518	13.6108	6.69011	4.76994	4.73727
chr1	8655245	8655650	AT1G24405.1	de novo gbM	24.4878	18.3596	21.0266	13.0978	13.0143	12.0966
chr1	8656686	8657997	AT1G24420.1	de novo gbM	18.7958	14.5926	17.313	7.66199	6.97121	9.82866
chr1	8712477	8713032	AT1G24577.1	de novo gbM	17.4571	16.8984	16.8905	39.8582	41.2985	37.3647
chr1	8714388	8715309	AT1G24590.1	de novo gbM	34.0028	34.1194	32.3618	74.2621	70.7749	75.1997
chr1	8720308	8720721	AT1G24600.1	de novo gbM	10.8984	10.3138	10.8917	8.88152	7.96174	7.63737
chr1	8757863	8759645	AT1G24735.2	de novo gbM	14.941	12.6018	13.0068	8.96196	9.33468	9.11388
chr1	8857725	8859909	AT1G25270.1	de novo gbM	15.0377	15.7569	15.8954	21.8596	18.0227	19.9122
chr1	8867107	8869092	AT1G25290.1	de novo gbM	10.4537	11.1436	9.68725	6.14069	7.04022	5.54471
chr1	8871567	8872386	AT1G25300.1	de novo gbM	37.7718	33.8064	38.9497	52.4354	42.8058	44.4951
chr1	9020379	9022769	AT1G26090.1	de novo gbM	9.22489	7.91075	9.25254	6.06819	5.74605	7.55353
chr1	9038707	9039540	AT1G26140.1	de novo gbM	14.9281	12.47	13.8506	7.79071	6.96603	8.45941
chr1	9063470	9064914	AT1G26200.1	de novo gbM	21.9515	23.0297	18.3579	17.4689	18.4181	13.8034
chr1	9067038	9068207	AT1G26210.1	de novo gbM	14.0961	13.8081	14.07	7.53068	6.65979	6.14278
chr1	9161809	9162910	AT1G26515.1	de novo gbM	24.4942	23.5186	23.2973	47.8722	45.5889	44.2532
chr1	9278952	9279482	AT1G26796.1	de novo gbM	19.3601	16.356	13.9943	24.0634	24.6341	21.7795
chr1	9280954	9281560	AT1G26797.1	de novo gbM	14.8549	15.9079	11.4459	27.6572	26.6516	19.6018
chr1	9281790	9282341	AT1G26798.1	de novo gbM	17.2377	14.9189	9.03627	39.9427	37.9124	20.4623
chr1	9283872	9284438	AT1G26799.1	de novo gbM	14.6917	17.0981	11.6482	14.3572	13.2423	12.45
chr1	9292445	9293784	AT1G26820.1	de novo gbM	18.0894	17.6082	17.1561	21.536	20.5124	19.3966
chr1	9317588	9319246	AT1G26890.1	de novo gbM	21.0968	19.1558	13.8553	9.42799	9.94532	7.65021
chr1	9395022	9396673	AT1G27060.1	de novo gbM	12.4761	11.8138	12.6869	7.3146	6.35567	8.98341
chr1	9400663	9403789	AT1G27080.1	de novo gbM	16.6562	16.4593	14.5766	8.2319	7.39414	7.75022
chr1	9432417	9433190	AT1G27160.1	de novo gbM	19.689	18.9967	18.5238	9.56348	9.75875	9.02921
chr1	9466236	9467076	AT1G27240.1	de novo gbM	17.165	15.4353	16.9645	11.3535	11.686	10.7059
chr1	9474026	9474990	AT1G27280.1	de novo gbM	19.0326	12.8684	14.4618	6.67347	7.82522	7.5187
chr1	9483156	9484368	AT1G27300.1	de novo gbM	11.8021	11.2527	10.936	5.54075	7.30125	6.70006
chr1	9527573	9528878	AT1G27435.1	de novo gbM	9.26573	10.4794	9.34094	5.75129	5.03938	6.94255
chr1	9537745	9539013	AT1G27461.1	de novo gbM	26.1717	25.3717	25.0493	36.2267	31.9957	34.5613
chr1	9544513	9546285	AT1G27480.1	de novo gbM	17.4362	15.4985	15.4636	10.6685	9.0599	9.01382
chr1	9568812	9569330	AT1G27550.1	de novo gbM	31.8852	30.6566	31.0897	34.8614	29.3122	29.6689
chr1	9607110	9607577	AT1G27610.1	de novo gbM	26.1375	26.8036	21.2497	36.1309	34.8949	27.017
chr1	9621569	9626004	AT1G27660.1	de novo gbM	10.966	9.68878	9.45355	30.678	29.5805	26.6629
chr1	9627571	9628496	AT1G27670.1	de novo gbM	29.5671	26.3373	29.9574	40.8139	39.1552	34.4626
chr1	9639023	9640151	AT1G27695.1	de novo gbM	12.681	12.8856	12.6636	5.00282	6.60177	7.1395
chr1	9639146	9640151	AT1G27695.2	de novo gbM	13.1323	13.3845	13.0518	5.33435	6.83237	7.07841
chr1	9762023	9762209	AT1G28007.1	de novo gbM	16.6113	12.6559	13.8459	8.49511	8.31928	7.9379
chr1	9771792	9773345	AT1G28030.1	de novo gbM	15.8915	16.0961	16.4945	14.971	16.2224	16.8967
chr1	9839386	9840124	AT1G28160.1	de novo gbM	29.5645	23.7961	24.8926	36.8566	30.206	29.5544
chr1	9911897	9913698	AT1G28310.2	de novo gbM	17.3037	17.6555	17.5788	34.9996	35.1996	33.1644
chr1	9912202	9913837	AT1G28310.1	de novo gbM	18.104	18.054	18.4815	36.6548	37.6495	34.315
chr1	9937000	9937733	AT1G28335.1	de novo gbM	9.10679	7.95217	7.35476	6.69791	6.66295	7.78235
chr1	10003965	10004523	AT1G28450.1	de novo gbM	25.3613	21.9637	22.338	27.7102	27.5576	23.4529
chr1	10006229	10006778	AT1G28460.1	de novo gbM	23.5537	24.2294	16.5747	19.119	16.6471	13.8134
chr1	10018690	10020350	AT1G28500.1	de novo gbM	21.2322	20.9109	20.0235	40.8961	39.4129	37.3964
chr1	10047275	10049300	AT1G28590.1	de novo gbM	15.0317	15.7394	14.7356	26.2791	24.4048	23.9944
chr1	10053616	10055681	AT1G28610.1	de novo gbM	19.2662	18.5468	17.5431	20.1679	18.3822	20.2796
chr1	10053616	10055731	AT1G28610.2	de novo gbM	19.1534	18.4087	17.4206	19.9046	18.2449	20.181
chr1	10067562	10069177	AT1G28640.1	de novo gbM	17.7141	17.8612	19.5821	19.5677	17.0668	19.4062
chr1	10069364	10071082	AT1G28650.1	de novo gbM	15.3199	15.0286	15.5899	19.3143	19.4774	19.5318
chr1	10095796	10096374	AT1G28815.1	de novo gbM	8.31522	7.17563	6.95074	7.1272	7.11115	7.89545
chr1	10113017	10114340	AT1G29000.1	de novo gbM	19.8651	18.1318	16.6628	31.3937	29.898	26.9866
chr1	10157493	10158674	AT1G29080.1	de novo gbM	30.3928	28.5062	29.4241	28.7176	32.8377	24.6624
chr1	10169083	10169619	AT1G29100.1	de novo gbM	24.8366	23.0743	23.0627	44.6401	45.6494	39.5656
chr1	10171682	10173071	AT1G29110.1	de novo gbM	24.8804	23.9685	22.5705	49.1188	45.3271	42.7599
chr1	10236366	10237467	AT1G29280.1	de novo gbM	27.7855	24.1973	25.2622	37.6212	36.2779	34.2566
chr1	10305950	10306499	AT1G29450.1	de novo gbM	19.3849	19.3971	17.5755	6.47578	5.90135	7.94579
chr1	10335909	10337854	AT1G29570.1	de novo gbM	14.0222	14.4849	13.029	5.13544	5.96679	7.38397
chr1	10338442	10339146	AT1G29580.1	de novo gbM	22.4315	24.8923	18.7785	8.1762	11.0586	10.4861
chr1	10339936	10342848	AT1G29590.2	de novo gbM	11.7236	12.6518	11.273	5.61993	5.18098	5.76162
chr1	10344045	10346243	AT1G29600.1	de novo gbM	24.8511	21.5384	20.3402	6.13613	6.02798	6.8699
chr1	10393796	10399873	AT1G29720.1	de novo gbM	14.8134	15.4822	13.5159	9.26756	8.44258	7.82984
chr1	10456901	10458782	AT1G29870.1	de novo gbM	23.6654	24.91	21.8331	34.3211	32.8799	27.2227
chr1	10474783	10475959	AT1G29920.1	de novo gbM	18.2613	17.9835	18.5413	6.81405	4.76979	5.99208
chr1	10494706	10496170	AT1G29960.1	de novo gbM	11.1776	10.9236	11.7978	5.93613	5.48297	6.00518
chr1	10515873	10516347	AT1G30020.1	de novo gbM	9.97871	10.2478	8.76556	7.50043	8.16132	6.22974
chr1	10543021	10544591	AT1G30050.1	de novo gbM	25.0247	26.7267	24.1677	8.4468	8.25437	7.65155
chr1	10632820	10635471	AT1G30220.1	de novo gbM	19.9427	19.3379	18.5613	6.91827	7.22328	7.06302
chr1	10672997	10675368	AT1G30300.1	de novo gbM	6.74083	6.27215	7.34259	6.40243	6.42433	6.73661
chr1	10710078	10711664	AT1G30350.1	de novo gbM	24.9887	24.5959	22.8197	46.5047	42.5019	38.7604
chr1	10769721	10770775	AT1G30455.1	de novo gbM	29.1331	26.6589	27.138	10.0121	7.11115	7.64076
chr1	10804449	10806319	AT1G30500.2	de novo gbM	9.77069	9.47113	10.0259	6.33726	6.30953	6.96235
chr1	10804451	10806317	AT1G30500.1	de novo gbM	9.79163	9.47141	10.0474	6.32061	6.32306	6.97728
chr1	10868302	10871297	AT1G30650.1	de novo gbM	18.8493	18.564	17.2549	36.5347	37.3607	33.6789
chr1	10876852	10879017	AT1G30660.1	de novo gbM	17.0549	16.2922	15.908	8.13244	8.24171	7.62558
chr1	10942647	10944727	AT1G30814.1	de novo gbM	16.2481	16.455	17.9118	10.3097	11.9495	11.9381
chr1	10942662	10944727	AT1G30814.2	de novo gbM	16.2737	16.5564	17.9754	10.3845	11.9426	11.9598
chr1	11009887	11011792	AT1G30925.1	de novo gbM	15.8785	14.3968	14.4021	17.6553	15.5094	17.4736
chr1	11014782	11015913	AT1G30930.1	de novo gbM	22.1244	21.0116	19.6433	37.6711	37.7099	32.1019
chr1	11052129	11053063	AT1G30990.1	de novo gbM	18.1737	19.2026	17.0586	26.4637	23.9191	21.9872
chr1	11084858	11088563	AT1G31070.2	de novo gbM	7.45386	7.46292	7.39584	6.54944	7.06087	6.88321
chr1	11084868	11088468	AT1G31070.1	de novo gbM	7.57591	7.49376	7.40171	6.63074	7.07876	6.95348
chr1	11094406	11095649	AT1G31090.1	de novo gbM	19.8854	19.8098	17.3209	19.3403	19.2957	15.1716
chr1	11122657	11124155	AT1G31160.1	de novo gbM	11.6623	11.0249	12.9283	6.55483	6.8757	7.75051
chr1	11146922	11147678	AT1G31200.1	de novo gbM	7.92153	7.11714	5.81381	5.5984	5.75665	7.01296
chr1	11166556	11167547	AT1G31250.1	de novo gbM	19.2454	13.6113	16.8744	20.8986	13.565	15.2372
chr1	11238297	11239363	AT1G31370.1	de novo gbM	23.9745	21.3464	20.4545	7.30543	8.25587	8.68796
chr1	11243190	11244392	AT1G31390.1	de novo gbM	21.1984	21.387	19.2543	10.6103	11.7068	10.6641
chr1	11245224	11246481	AT1G31400.1	de novo gbM	19.1481	19.2622	17.565	12.301	7.61691	8.38224
chr1	11281187	11282468	AT1G31530.1	de novo gbM	19.4444	19.7472	20.2649	26.652	23.5928	20.7464
chr1	11316940	11317894	AT1G31620.1	de novo gbM	23.9902	23.1475	23.2518	46.5533	46.9873	46.1478
chr1	11337557	11341889	AT1G31670.1	de novo gbM	17.4344	17.4232	16.3842	28.9715	29.9824	26.0885
chr1	11343979	11347767	AT1G31690.1	de novo gbM	16.4742	18.3669	15.4738	31.0613	31.2756	29.4808
chr1	11356101	11357081	AT1G31720.1	de novo gbM	20.9794	21.4277	17.0988	29.6555	29.4576	22.6672
chr1	11378939	11379414	AT1G31772.1	de novo gbM	14.7759	15.654	14.1689	17.8206	14.7613	10.7378
chr1	11394689	11396018	AT1G31790.1	de novo gbM	16.2451	17.4033	15.4766	7.04867	7.67726	7.77663
chr1	11410874	11412204	AT1G31812.1	de novo gbM	8.14513	9.18673	10.0948	6.02505	7.34427	6.96343
chr1	11416450	11418279	AT1G31820.1	de novo gbM	19.9586	19.7959	19.281	6.63359	5.97508	6.49465
chr1	11450459	11451985	AT1G31885.1	de novo gbM	18.2223	16.185	14.1312	13.2019	9.72821	8.44389
chr1	11785805	11788286	AT1G32583.1	de novo gbM	11.4233	12.5755	10.8231	9.5304	9.49185	8.65604
chr1	11794801	11795683	AT1G32600.1	de novo gbM	13.7528	13.2599	12.9643	8.06169	6.7435	4.71758
chr1	11810556	11810631	AT1G32650.1	de novo gbM	21.3609	23.4154	19.2292	9.78152	15.4739	10.7378
chr1	11833112	11833706	AT1G32710.1	de novo gbM	25.7507	25.2874	21.5045	21.9457	23.6081	16.8343
chr1	11962745	11964832	AT1G33020.1	de novo gbM	21.3294	21.7351	19.7767	13.1683	13.763	11.3835
chr1	11964775	11966276	AT1G33030.1	de novo gbM	17.8651	17.525	17.9353	6.8801	6.3465	7.19848
chr1	11993297	11996712	AT1G33090.1	de novo gbM	16.4194	13.83	14.1977	31.7109	28.4613	25.6065
chr1	12023274	12024783	AT1G33140.1	de novo gbM	2.40141	2.03044	2.23002	3.02914	4.61447	3.86924
chr1	12044871	12045879	AT1G33220.1	de novo gbM	34.1711	32.0271	30.0797	11.0288	12.5687	9.78707
chr1	12066594	12068075	AT1G33265.1	de novo gbM	12.1825	11.1767	11.7319	7.69698	6.33426	6.3894
chr1	12072740	12073839	AT1G33280.1	de novo gbM	22.9769	18.2915	17.9344	25.6742	17.3799	14.5337
chr1	12147275	12148249	AT1G33475.1	de novo gbM	13.7461	14.3092	13.0794	6.60496	5.80866	7.09699
chr1	12157155	12158953	AT1G33520.1	de novo gbM	7.29793	7.2735	7.84919	6.62242	5.80915	7.95034
chr1	12159883	12161314	AT1G33530.1	de novo gbM	20.1251	22.8733	18.2367	36.3199	33.9268	25.1374
chr1	12219370	12219502	AT1G33709.1	de novo gbM	26.8745	24.6269	23.4122	35.4836	42.1282	36.0978
chr1	12219656	12220289	AT1G33710.1	de novo gbM	26.8759	24.91	23.4886	38.8693	33.6123	28.8377
chr1	12227278	12228460	AT1G33730.1	de novo gbM	21.3312	21.5592	19.0863	44.5439	42.5466	38.4953
chr1	12233768	12236476	AT1G33750.1	de novo gbM	17.4523	17.0129	15.8502	36.0305	34.1419	28.9461
chr1	12267865	12269913	AT1G33811.1	de novo gbM	15.3658	15.2343	13.2958	23.3112	24.0126	20.6446
chr1	12301324	12302467	AT1G33870.1	de novo gbM	18.7218	16.0836	15.2913	20.983	19.9262	18.8475
chr1	12303861	12304911	AT1G33880.1	de novo gbM	16.057	15.5865	11.3478	26.0661	25.4214	18.8551
chr1	12357909	12358966	AT1G34000.1	de novo gbM	11.6202	10.6404	12.1173	6.35325	6.45049	6.5397
chr1	12388594	12389447	AT1G34046.1	de novo gbM	17.6189	17.5217	15.6191	13.0329	12.9818	12.0376
chr1	12390237	12390915	AT1G34047.1	de novo gbM	19.9724	19.6194	21.4738	21.1411	19.97	17.7182
chr1	12411669	12412514	AT1G34095.1	de novo gbM	21.6678	21.2693	19.4649	7.5465	6.29484	7.38622
chr1	12495141	12495381	AT1G34280.1	de novo gbM	20.8205	22.7304	19.7443	9.64044	7.85782	9.78707
chr1	12609481	12610495	AT1G34490.1	de novo gbM	18.8841	19.1247	16.4239	14.6923	12.9235	12.7075
chr1	12615732	12617032	AT1G34510.1	de novo gbM	25.2047	26.2992	24.3534	30.5166	26.8933	23.7987
chr1	12653960	12654677	AT1G34560.1	de novo gbM	21.4396	22.5649	21.072	6.84738	7.82326	9.54722
chr1	12657148	12658732	AT1G34575.1	de novo gbM	26.8022	24.108	23.7373	22.1595	16.4544	19.5741
chr1	12736091	12738196	AT1G34750.1	de novo gbM	14.986	15.088	16.4104	6.91658	5.49028	7.42848
chr1	12884437	12884590	AT1G35183.1	de novo gbM	20.942	17.0951	12.5681	19.5483	18.331	19.3
chr1	12917148	12917763	AT1G35230.1	de novo gbM	36.6559	38.3979	34.1145	30.7393	31.9227	28.0449
chr1	12932940	12934479	AT1G35250.1	de novo gbM	14.3754	13.6204	11.736	17.8939	18.915	15.8294
chr1	12947543	12948841	AT1G35290.1	de novo gbM	16.6919	17.8477	16.6663	18.6077	15.684	14.7872
chr1	12956158	12957090	AT1G35310.1	de novo gbM	14.9385	17.9208	13.2635	23.6142	20.131	19.1541
chr1	12970270	12970420	AT1G35333.1	de novo gbM	23.6495	25.1591	19.687	12.415	11.6054	15.2119
chr1	13049163	13049433	AT1G35467.1	de novo gbM	12.9974	12.8702	13.4808	8.56928	6.98473	7.70538
chr1	13225196	13227195	AT1G35720.1	de novo gbM	18.5093	16.6731	15.5456	8.35609	7.20862	7.45308
chr1	13363002	13365060	AT1G35910.1	de novo gbM	18.2382	16.6853	16.9854	17.8783	16.4711	15.5223
chr1	13454495	13456331	AT1G36060.1	de novo gbM	13.0472	14.6529	12.9795	14.6305	15.3021	12.8667
chr1	13700813	13701632	AT1G36380.1	de novo gbM	9.78062	9.62639	10.3139	5.65007	7.14415	6.39156
chr1	13853170	13853687	AT1G36640.1	de novo gbM	9.14876	7.58864	4.51639	5.67593	5.79896	7.26931
chr1	15650171	15650405	AT1G41875.1	de novo gbM	7.33547	8.30334	9.53829	5.06439	5.99282	9.75122
chr1	16439434	16441844	AT1G43640.1	de novo gbM	17.0621	15.8763	16.599	13.4172	12.0187	10.916
chr1	16465055	16465565	AT1G43667.1	de novo gbM	11.1442	10.9164	11.6479	9.84791	8.34375	8.94818
chr1	16714621	16715564	AT1G44010.1	de novo gbM	15.816	12.4814	12.7811	9.93392	9.28145	8.25548
chr1	16763284	16763407	AT1G44094.1	de novo gbM	12.0946	11.2399	8.93342	11.4699	10.6147	8.18431
chr1	16787507	16789318	AT1G44130.1	de novo gbM	19.167	18.7753	17.2353	9.37934	8.41087	10.2279
chr1	16852340	16853238	AT1G44478.1	de novo gbM	19.1996	17.6007	14.3011	14.0137	13.5698	10.2386
chr1	16933791	16934511	AT1G44830.1	de novo gbM	21.3503	27.6086	25.2765	25.0808	22.2974	17.8031
chr1	17007541	17007808	AT1G44990.1	de novo gbM	36.0015	36.5253	29.9652	15.2176	10.8665	11.5623
chr1	17050630	17052189	AT1G45100.1	de novo gbM	28.0395	29.4798	28.457	34.0256	32.3199	30.8652
chr1	17074941	17076330	AT1G45145.1	de novo gbM	17.8502	17.862	15.8958	19.8669	16.3971	14.205
chr1	17095979	17098006	AT1G45170.1	de novo gbM	7.09445	7.11539	6.91161	5.65153	6.20252	5.3305
chr1	17123820	17127572	AT1G45201.2	de novo gbM	12.2302	11.9703	10.5247	23.418	23.3402	18.6023
chr1	17123820	17128651	AT1G45201.1	de novo gbM	12.3963	11.9652	10.1642	23.4675	23.212	18.8651
chr1	17177803	17178415	AT1G45403.1	de novo gbM	20.0695	19.5983	16.7201	5.62474	6.87411	6.14091
chr1	17270184	17271706	AT1G46840.1	de novo gbM	21.9794	21.5057	19.5378	27.8081	23.8284	23.5463
chr1	17272520	17273629	AT1G46912.2	de novo gbM	19.7429	19.7101	16.1626	15.3165	11.4676	11.9215
chr1	17272690	17273629	AT1G46912.1	de novo gbM	20.0268	19.2197	15.505	14.1831	11.0204	12.0786
chr1	17274721	17275834	AT1G46984.1	de novo gbM	18.4725	12.2536	13.3587	6.48991	7.38589	7.59751
chr1	17303675	17305197	AT1G47220.1	de novo gbM	19.4732	16.7922	16.5598	6.5627	6.38602	7.5401
chr1	17339560	17340972	AT1G47300.1	de novo gbM	19.8286	18.4708	16.9987	18.9838	19.2122	18.1562
chr1	17347093	17347515	AT1G47317.1	de novo gbM	17.2644	10.9793	10.0898	30.2218	27.2718	23.3776
chr1	17378651	17379374	AT1G47389.1	de novo gbM	21.1034	22.481	21.0871	44.4898	42.7377	41.6777
chr1	17379543	17380656	AT1G47390.1	de novo gbM	20.049	21.0157	17.7705	28.9004	26.3285	25.1441
chr1	17394081	17395646	AT1G47410.2	de novo gbM	10.0419	7.99826	7.39415	11.3945	10.6599	9.134
chr1	17394764	17395673	AT1G47410.1	de novo gbM	9.39973	8.46776	6.34627	9.80883	8.93705	9.52405
chr1	17422447	17423066	AT1G47485.1	de novo gbM	16.8846	12.4952	16.2536	34.1873	29.451	31.8752
chr1	17491731	17494754	AT1G47600.2	de novo gbM	10.1071	10.3826	9.89357	24.9584	26.0574	24.5535
chr1	17491731	17494759	AT1G47600.1	de novo gbM	10.0904	10.3655	9.87723	24.9731	26.0464	24.5351
chr1	17504782	17505964	AT1G47610.1	de novo gbM	27.3013	27.5338	27.4238	36.1889	29.7417	32.704
chr1	17563930	17565106	AT1G47730.1	de novo gbM	24.7485	24.3699	21.2859	40.6443	38.2817	30.1316
chr1	17597897	17599099	AT1G47786.1	de novo gbM	9.2981	10.6002	9.82713	23.0985	23.3733	18.2574
chr1	17600003	17601173	AT1G47790.1	de novo gbM	16.6923	18.0118	15.1439	38.2	34.5104	30.1714
chr1	17601512	17602676	AT1G47800.1	de novo gbM	18.3185	17.7837	15.3989	40.6755	37.5962	36.3808
chr1	17603503	17604559	AT1G47810.1	de novo gbM	20.5532	15.9226	18.4371	34.308	33.0157	28.6621
chr1	17691833	17693867	AT1G47980.1	de novo gbM	14.9465	14.1634	14.0795	30.269	30.3115	28.0785
chr1	17711490	17712660	AT1G48010.1	de novo gbM	7.72669	9.22948	8.01216	6.70429	6.5301	7.68626
chr1	17716050	17716808	AT1G48020.1	de novo gbM	10.5174	8.92225	8.56181	6.17921	7.52769	7.87983
chr1	17730416	17731122	AT1G48070.2	de novo gbM	21.3414	16.5655	18.1903	28.056	20.4108	24.1449
chr1	17730490	17731122	AT1G48070.1	de novo gbM	22.8142	17.6774	19.1249	30.1803	21.5	25.4853
chr1	17784506	17784913	AT1G48145.1	de novo gbM	18.3693	18.3612	14.0051	7.62592	5.58409	8.90421
chr1	17813975	17817283	AT1G48260.1	de novo gbM	15.7974	14.6501	13.785	6.73838	7.7036	7.06008
chr1	17882135	17883855	AT1G48400.1	de novo gbM	23.2193	21.3763	22.7588	9.71152	7.16903	9.05223
chr1	17884644	17885614	AT1G48405.1	de novo gbM	24.8529	25.7318	25.0277	12.5081	13.2106	12.3153
chr1	17962838	17964429	AT1G48590.2	de novo gbM	17.6697	17.3556	14.4387	26.4956	25.2873	20.1207
chr1	17981772	17983327	AT1G48630.1	de novo gbM	6.42691	6.27155	6.5805	5.44358	6.53037	6.9485
chr1	18011034	18012871	AT1G48700.1	de novo gbM	23.7339	22.598	21.7018	12.7179	13.188	13.9557
chr1	18121433	18122155	AT1G48990.1	de novo gbM	28.8989	26.7041	25.1589	47.5215	44.4043	44.431
chr1	18166146	18170105	AT1G49100.1	de novo gbM	13.7682	12.7035	11.4749	20.2835	19.3228	15.5446
chr1	18178576	18179023	AT1G49150.1	de novo gbM	33.6217	26.6654	28.4228	7.70099	8.22157	6.90631
chr1	18198226	18199168	AT1G49200.1	de novo gbM	19.3557	19.6345	19.8299	9.16568	9.5993	9.61787
chr1	18220532	18224256	AT1G49250.1	de novo gbM	17.4743	16.0938	15.0389	21.8211	17.8153	15.3181
chr1	18287858	18288650	AT1G49420.1	de novo gbM	11.4144	11.5114	12.2263	4.84516	4.57915	6.52471
chr1	18310493	18311634	AT1G49470.1	de novo gbM	23.3346	22.5958	22.5709	31.8016	26.1486	30.056
chr1	18458665	18459906	AT1G49860.1	de novo gbM	20.4093	19.9922	20.6138	22.0998	22.5219	20.8743
chr1	18487544	18488107	AT1G49938.1	de novo gbM	16.938	16.5919	11.1003	7.41733	7.90184	6.07936
chr1	18699999	18700444	AT1G50470.1	de novo gbM	24.3439	20.0679	21.9145	18.1343	17.7124	13.7239
chr1	18721211	18721729	AT1G50530.1	de novo gbM	10.3829	15.4365	13.4567	8.06169	8.12154	10.4942
chr1	18724206	18726272	AT1G50560.1	de novo gbM	10.9854	9.45881	10.072	4.91662	5.35987	5.71713
chr1	18742134	18744725	AT1G50610.1	de novo gbM	22.1712	22.4969	20.3164	10.2584	10.6379	10.283
chr1	18751455	18753669	AT1G50630.1	de novo gbM	16.4362	15.7797	16.1608	6.83095	7.4696	7.45681
chr1	18779605	18780604	AT1G50690.1	de novo gbM	26.6133	24.0872	22.3763	35.0228	30.6399	22.6392
chr1	18789179	18789644	AT1G50720.1	de novo gbM	27.3984	29.9724	27.9133	43.6892	40.0366	37.3803
chr1	18821266	18823077	AT1G50780.1	de novo gbM	16.8712	16.9803	18.0506	6.3256	5.20673	6.48508
chr1	18833274	18834861	AT1G50820.1	de novo gbM	27.1121	28.112	26.8298	7.00508	6.97762	6.89297
chr1	18835270	18837942	AT1G50830.1	de novo gbM	17.2021	17.2422	17.2974	6.8639	5.9178	6.40471
chr1	18860836	18861982	AT1G50880.1	de novo gbM	22.9333	21.6495	18.9367	27.6742	23.4606	22.1362
chr1	18900540	18902057	AT1G50980.1	de novo gbM	21.6998	18.7195	17.9046	17.1862	11.9535	13.7142
chr1	18911596	18911845	AT1G51010.1	de novo gbM	18.2297	18.6075	21.7887	38.7544	46.4138	35.038
chr1	18913109	18913828	AT1G51020.1	de novo gbM	12.9447	12.4204	12.035	43.56	35.5775	33.229
chr1	18915133	18915596	AT1G51030.1	de novo gbM	16.3947	15.8983	15.9452	43.6341	45.4315	36.817
chr1	18917546	18917774	AT1G51035.1	de novo gbM	16.0608	18.3547	14.1568	38.3637	39.024	36.7935
chr1	18927876	18929680	AT1G51070.2	de novo gbM	10.2339	9.11342	9.51714	6.2563	6.05788	6.88226
chr1	18927886	18929762	AT1G51070.1	de novo gbM	10.0648	8.9429	9.35321	6.22675	6.03159	6.94008
chr1	18932936	18933950	AT1G51090.1	de novo gbM	17.6804	18.9404	17.7446	7.12354	6.15178	6.55229
chr1	18943456	18945753	AT1G51140.1	de novo gbM	12.5377	12.1514	12.1535	5.77339	6.16816	6.69068
chr1	18977283	18980618	AT1G51190.1	de novo gbM	18.0485	18.0383	16.2577	40.9321	41.0336	37.852
chr1	18997025	18997434	AT1G51230.1	de novo gbM	11.378	12.3332	12.5094	25.8013	26.8381	26.7461
chr1	19000508	19000892	AT1G51240.1	de novo gbM	19.4696	16.7364	15.0228	27.0402	25.0594	23.9434
chr1	19003375	19005641	AT1G51260.1	de novo gbM	13.9885	13.5708	12.9865	19.4249	16.6877	17.4146
chr1	19007509	19011272	AT1G51270.3	de novo gbM	16.8573	17.8435	16.3613	24.0544	23.6318	21.5976
chr1	19025641	19026769	AT1G51320.1	de novo gbM	15.2848	12.7531	12.2374	14.4582	12.4319	12.2561
chr1	19028840	19029844	AT1G51330.1	de novo gbM	23.6313	23.0368	21.2388	20.0659	21.7698	20.4543
chr1	19047881	19050162	AT1G51380.1	de novo gbM	15.92	16.0534	16.3334	5.71493	5.85103	7.76738
chr1	19050343	19052094	AT1G51390.1	de novo gbM	10.5436	9.98676	11.1387	6.0267	6.35171	6.09406
chr1	19052022	19052582	AT1G51400.1	de novo gbM	9.60422	9.14108	9.075	7.6586	6.04448	7.07066
chr1	19064767	19066704	AT1G51420.1	de novo gbM	22.3313	21.007	21.2728	7.63301	6.96504	7.86488
chr1	19087412	19090414	AT1G51470.1	de novo gbM	11.4992	10.8535	9.76832	27.2384	26.127	20.9695
chr1	19119634	19121938	AT1G51560.1	de novo gbM	7.68186	8.06007	8.3609	5.95179	5.93954	7.5442
chr1	19201788	19203224	AT1G51770.1	de novo gbM	19.3644	19.2029	16.9537	7.89888	6.26336	8.22534
chr1	19204511	19206586	AT1G51780.1	de novo gbM	18.8057	17.9352	16.3994	12.755	12.5376	11.3523
chr1	19249448	19250709	AT1G51840.1	de novo gbM	16.2439	15.4675	13.343	20.541	22.7399	18.6273
chr1	19252846	19256783	AT1G51850.1	de novo gbM	16.0929	14.3405	13.9462	17.5015	16.0408	15.1712
chr1	19262878	19267001	AT1G51870.1	de novo gbM	17.6706	17.0376	15.7406	24.2124	22.061	19.9397
chr1	19279883	19282895	AT1G51900.1	de novo gbM	15.0703	14.2414	13.7944	29.3213	25.7352	24.0638
chr1	19293477	19293969	AT1G51915.1	de novo gbM	20.8554	22.3279	19.7512	24.0868	20.9345	19.7787
chr1	19294228	19294579	AT1G51920.1	de novo gbM	22.9301	19.1615	23.2832	24.92	17.4963	18.7376
chr1	19294837	19295236	AT1G51930.1	de novo gbM	29.2536	27.0639	27.0228	19.5178	22.057	18.5019
chr1	19359038	19360675	AT1G52060.1	de novo gbM	14.61	15.1332	13.6554	28.3021	27.2648	23.163
chr1	19364887	19366924	AT1G52070.1	de novo gbM	14.2878	14.4361	13.4182	28.9501	30.7417	25.1379
chr1	19396080	19398244	AT1G52120.1	de novo gbM	18.4729	18.6307	16.6453	31.3191	29.4515	24.1278
chr1	19400618	19402363	AT1G52130.1	de novo gbM	21.3565	18.629	17.4542	31.1103	26.852	24.6908
chr1	19553212	19555543	AT1G52470.2	de novo gbM	10.522	11.0444	10.5032	21.1589	21.9064	18.3973
chr1	19553213	19555543	AT1G52470.3	de novo gbM	10.5102	11.0491	10.5077	21.168	21.9158	18.4052
chr1	19553216	19555543	AT1G52470.1	de novo gbM	10.5237	11.0152	10.5212	21.171	21.9025	18.4289
chr1	19631125	19633440	AT1G52700.1	de novo gbM	13.1817	13.5256	13.0083	26.083	27.0709	24.1485
chr1	19651324	19652743	AT1G52760.1	de novo gbM	16.1825	17.0368	16.939	8.19236	7.15625	7.3307
chr1	19655838	19657734	AT1G52770.1	de novo gbM	26.1136	25.4224	25.7896	9.37554	9.99762	10.1587
chr1	19667126	19668237	AT1G52810.1	de novo gbM	24.8574	21.7598	22.1295	7.77144	7.26861	7.91322
chr1	19681419	19681681	AT1G52857.1	de novo gbM	12.0839	12.8353	14.4166	9.69249	8.85908	10.5022
chr1	19702210	19702916	AT1G52900.1	de novo gbM	24.9073	22.6519	20.7194	34.6105	36.0272	36.1222
chr1	19711236	19713230	AT1G52930.1	de novo gbM	8.32138	9.61296	9.88461	5.66016	5.72316	6.19282
chr1	19736633	19737083	AT1G52970.1	de novo gbM	27.464	24.1627	22.3577	9.78152	7.84439	8.2025
chr1	19747846	19748383	AT1G53010.1	de novo gbM	25.9268	27.9716	23.5313	8.93241	10.9859	8.74822
chr1	19754213	19755843	AT1G53023.1	de novo gbM	19.4232	18.7971	17.822	20.9109	21.1223	17.2513
chr1	19790188	19792489	AT1G53110.1	de novo gbM	9.61485	9.23976	9.61041	6.05765	6.85094	5.92073
chr1	19895226	19895733	AT1G53325.1	de novo gbM	23.9249	20.3407	21.1987	41.4056	39.1997	36.534
chr1	19978145	19980084	AT1G53530.1	de novo gbM	8.8525	9.38461	10.3421	5.96623	6.01019	6.19542
chr1	19983410	19984637	AT1G53550.1	de novo gbM	19.3365	17.2665	17.043	7.49665	6.85731	8.31371
chr1	20008995	20009320	AT1G53610.1	de novo gbM	35.445	37.48	36.4509	50.1809	50.8852	41.0928
chr1	20011428	20011925	AT1G53620.1	de novo gbM	28.8578	29.471	23.007	46.4399	45.5343	40.2398
chr1	20019292	20019799	AT1G53635.1	de novo gbM	22.7964	22.7728	20.9278	22.7063	18.8845	18.3994
chr1	20034031	20035946	AT1G53660.1	de novo gbM	16.6521	16.8972	14.9006	14.0269	14.2164	13.5274
chr1	20090248	20090962	AT1G53815.1	de novo gbM	23.2927	21.1944	16.159	14.2265	15.7123	11.1852
chr1	20140410	20140887	AT1G53930.1	de novo gbM	24.8698	23.97	21.9561	20.7035	18.653	21.1042
chr1	20142064	20142866	AT1G53935.1	de novo gbM	25.7784	25.6244	23.2487	8.44366	9.04411	11.5478
chr1	20146447	20147988	AT1G53950.1	de novo gbM	21.7332	23.0834	20.9236	17.8707	15.878	13.8491
chr1	20148418	20148898	AT1G53970.1	de novo gbM	22.7277	20.5508	21.7473	13.8728	13.9023	15.2399
chr1	20182638	20183242	AT1G54070.1	de novo gbM	14.9673	13.486	14.7812	7.19412	6.72498	9.6667
chr1	20241225	20242615	AT1G54210.2	de novo gbM	8.72657	9.9192	8.86855	6.33336	5.35741	6.18004
chr1	20241244	20242563	AT1G54210.1	de novo gbM	8.99387	10.1982	8.98146	6.24643	5.38916	6.10566
chr1	20254937	20256557	AT1G54250.1	de novo gbM	10.2189	10.31	10.2378	6.58371	6.0594	6.33829
chr1	20367571	20368434	AT1G54540.1	de novo gbM	21.8347	18.9206	21.2473	23.5405	22.525	24.7293
chr1	20490527	20491275	AT1G54950.1	de novo gbM	9.12815	8.09242	8.30902	10.9393	11.1193	9.77959
chr1	20517077	20517403	AT1G55010.1	de novo gbM	16.7321	16.1609	14.7463	25.4463	16.0197	19.1453
chr1	20530416	20531768	AT1G55030.1	de novo gbM	17.6615	19.0141	15.4419	27.2142	29.5428	25.0178
chr1	20595968	20596498	AT1G55207.1	de novo gbM	8.99633	10.6455	8.42249	5.53671	8.39384	7.34426
chr1	20648464	20648891	AT1G55330.1	de novo gbM	7.68248	8.40056	7.8004	8.45817	8.49341	10.5303
chr1	20676621	20678607	AT1G55380.1	de novo gbM	20.8776	20.9402	20.1601	13.9801	12.2716	12.6721
chr1	20680875	20683043	AT1G55390.1	de novo gbM	24.8607	25.3696	22.9658	26.8364	25.5831	22.195
chr1	20748914	20753079	AT1G55550.1	de novo gbM	10.1474	9.45563	9.46454	8.44106	6.80349	7.68598
chr1	20774045	20776294	AT1G55600.1	de novo gbM	19.9796	19.6212	18.0774	20.1739	21.587	18.4414
chr1	20793770	20794334	AT1G55640.1	de novo gbM	33.4102	31.0713	31.7199	18.6105	12.4319	13.0891
chr1	20846907	20849054	AT1G55760.1	de novo gbM	14.1598	14.6188	13.3545	5.17795	6.35135	6.72051
chr1	20867871	20870338	AT1G55830.2	de novo gbM	6.4476	6.20983	6.41659	6.24479	6.05673	7.97066
chr1	20867917	20870317	AT1G55830.1	de novo gbM	6.51634	6.2275	6.42404	6.23101	5.98403	7.99743
chr1	20917189	20918462	AT1G55928.1	de novo gbM	30.2339	30.9956	28.6733	18.1309	18.0432	17.5554
chr1	20942486	20942951	AT1G55990.1	de novo gbM	23.3788	23.3833	22.3011	10.4369	11.751	10.6801
chr1	20960355	20962334	AT1G56040.1	de novo gbM	23.5921	23.5632	21.4633	19.59	17.7639	17.2611
chr1	20976514	20977541	AT1G56085.1	de novo gbM	18.6079	16.9543	15.3133	5.65967	6.21516	9.80204
chr1	20983279	20984058	AT1G56100.2	de novo gbM	27.5188	23.9827	20.3206	21.8773	18.4981	11.5442
chr1	21056231	21057577	AT1G56240.1	de novo gbM	18.4204	16.6005	17.475	21.1305	17.3521	18.2986
chr1	21061599	21062995	AT1G56250.1	de novo gbM	19.0995	16.3271	15.1027	23.9714	21.6146	17.0182
chr1	21098602	21100842	AT1G56360.1	de novo gbM	17.9483	16.1137	13.9344	26.3768	23.962	19.654
chr1	21111804	21113621	AT1G56400.1	de novo gbM	22.1267	22.7234	18.5012	28.6973	26.6928	22.8629
chr1	21122029	21122448	AT1G56418.1	de novo gbM	9.74094	7.58001	8.44104	5.65665	6.34742	8.00851
chr1	21136943	21138087	AT1G56430.1	de novo gbM	23.4402	25.0189	23.8324	28.1666	27.0945	23.2308
chr1	21181663	21185306	AT1G56540.1	de novo gbM	22.1035	21.5698	20.746	18.8829	15.8487	14.277
chr1	21237887	21240558	AT1G56660.1	de novo gbM	18.2511	16.8429	16.224	11.0709	11.3693	10.5278
chr1	21250337	21251417	AT1G56680.1	de novo gbM	25.0411	26.4323	20.6345	17.7133	17.9543	10.7502
chr1	21320937	21324637	AT1G57570.1	de novo gbM	14.1547	14.3906	13.2618	26.2484	25.5632	23.2894
chr1	21325078	21326252	AT1G57580.1	de novo gbM	18.13	18.1733	15.3263	26.149	24.2191	19.6075
chr1	21345638	21346157	AT1G57630.1	de novo gbM	22.3428	17.6386	12.9677	6.85011	6.33564	6.98268
chr1	21380857	21381382	AT1G57730.1	de novo gbM	30.5882	31.6713	26.4238	9.13658	8.19747	9.20384
chr1	21383980	21385709	AT1G57750.1	de novo gbM	19.5907	19.5577	20.8132	30.2885	28.415	26.4331
chr1	21408622	21412283	AT1G57800.1	de novo gbM	16.8686	16.3606	14.6506	42.004	39.1496	37.7811
chr1	21488740	21489132	AT1G58055.1	de novo gbM	10.0226	8.48338	8.67205	6.33418	8.2649	7.87531
chr1	21533756	21534598	AT1G58160.1	de novo gbM	13.5453	15.1768	14.6405	9.78509	7.98273	10.521
chr1	21564110	21565171	AT1G58225.1	de novo gbM	15.3153	14.1219	14.2076	11.648	11.3939	10.3102
chr1	21634122	21635303	AT1G58320.1	de novo gbM	15.0834	15.313	15.2645	12.8536	11.9559	13.1836
chr1	21707378	21708118	AT1G58420.1	de novo gbM	27.0619	29.3366	25.5678	16.777	15.6176	16.9592
chr1	21718013	21718916	AT1G58450.1	de novo gbM	21.7546	22.4687	20.116	12.2488	14.3515	9.81029
chr1	21902283	21905685	AT1G59620.1	de novo gbM	10.0687	10.4121	8.99324	7.11618	7.46232	7.63436
chr1	21907176	21907955	AT1G59630.1	de novo gbM	25.3154	26.0452	25.6542	7.96855	7.69721	10.1658
chr1	21930009	21931366	AT1G59670.1	de novo gbM	13.7455	13.1067	12.9811	25.5752	25.3717	20.6725
chr1	21931832	21932403	AT1G59675.1	de novo gbM	22.1117	19.9585	14.9739	42.6945	42.0044	31.7339
chr1	21935309	21935820	AT1G59690.1	de novo gbM	17.0194	16.0136	14.649	23.5225	25.9286	20.488
chr1	21936295	21937959	AT1G59700.1	de novo gbM	14.7856	14.6631	12.7116	12.1071	12.9608	10.2038
chr1	22001503	22003385	AT1G59790.1	de novo gbM	13.7823	13.997	13.6293	32.9236	33.3506	28.6346
chr1	22004963	22006172	AT1G59800.1	de novo gbM	15.4912	16.0092	14.6554	26.4189	27.3976	20.8717
chr1	22008603	22009455	AT1G59810.1	de novo gbM	11.6403	12.8936	10.4787	8.27932	7.83228	7.32553
chr1	22020518	22022484	AT1G59830.1	de novo gbM	7.13995	6.51892	6.67195	6.6306	6.61634	6.89547
chr1	22020551	22022484	AT1G59830.2	de novo gbM	7.24211	6.59155	6.78585	6.56863	6.5792	6.97847
chr1	22119074	22119929	AT1G60040.1	de novo gbM	12.1348	11.2314	12.5705	10.9564	12.2162	11.303
chr1	22168501	22170649	AT1G60110.1	de novo gbM	23.5117	22.2659	22.3164	24.6692	21.1838	21.6831
chr1	22235090	22235606	AT1G60320.1	de novo gbM	24.2468	25.3445	22.6922	41.9958	36.1732	37.3274
chr1	22238733	22240399	AT1G60340.1	de novo gbM	21.6594	19.759	19.972	22.2543	21.943	20.0206
chr1	22246454	22247411	AT1G60380.1	de novo gbM	14.3889	16.5156	15.1417	22.6435	21.8283	20.477
chr1	22271225	22273214	AT1G60450.1	de novo gbM	14.3257	12.6241	13.4486	12.6255	11.2806	12.1468
chr1	22278974	22280586	AT1G60470.1	de novo gbM	18.1494	17.9408	17.5097	11.4824	10.2291	9.11748
chr1	22311835	22312981	AT1G60570.1	de novo gbM	31.9867	33.0938	31.731	47.1742	41.9421	44.9166
chr1	22334661	22336908	AT1G60630.1	de novo gbM	25.0052	24.1451	22.6932	6.5046	7.81182	7.76544
chr1	22349891	22351668	AT1G60690.1	de novo gbM	10.1532	10.4084	10.0869	6.22433	6.61253	7.1379
chr1	22362292	22363854	AT1G60750.1	de novo gbM	19.9025	18.0366	17.5646	8.12878	7.306	7.34702
chr1	22365831	22366323	AT1G60760.1	de novo gbM	25.2746	19.8217	18.495	8.02892	6.97818	8.59352
chr1	22392728	22392974	AT1G60815.1	de novo gbM	17.9868	15.6447	19.6814	19.9576	12.5804	17.4599
chr1	22428604	22428844	AT1G60913.1	de novo gbM	13.0327	17.2813	17.4551	8.69991	9.2682	10.626
chr1	22429691	22430267	AT1G60920.1	de novo gbM	28.4759	21.0178	28.4956	12.2465	9.99018	10.4861
chr1	22452572	22454140	AT1G60980.1	de novo gbM	23.7186	21.971	21.1546	25.8046	28.7421	22.9839
chr1	22460376	22461164	AT1G60987.1	de novo gbM	12.973	13.4666	13.3778	7.23301	6.07516	7.9205
chr1	22488547	22489711	AT1G61060.1	de novo gbM	19.8587	19.9986	17.7589	11.3445	10.6765	8.93665
chr1	22491732	22492542	AT1G61070.1	de novo gbM	17.0002	20.2048	17.5928	17.8352	17.9096	15.7422
chr1	22499316	22500331	AT1G61090.1	de novo gbM	19.0534	19.474	19.4525	10.6192	9.09947	11.4387
chr1	22501884	22502941	AT1G61093.1	de novo gbM	15.5176	13.9986	15.5609	14.2548	15.6459	11.4286
chr1	22504513	22505511	AT1G61095.1	de novo gbM	17.0465	17.1475	17.2377	11.1959	10.8534	9.14543
chr1	22513584	22514492	AT1G61105.1	de novo gbM	19.1562	18.6002	16.4882	28.2781	30.7283	22.0255
chr1	22516601	22518287	AT1G61110.1	de novo gbM	19.2758	17.8182	17.7188	29.8225	29.0537	25.6743
chr1	22523636	22528811	AT1G61120.1	de novo gbM	15.0882	13.9929	13.0119	31.4383	30.7235	25.3143
chr1	22529023	22531784	AT1G61130.1	de novo gbM	13.2766	14.9271	13.5063	32.0278	33.1012	28.5606
chr1	22578950	22580781	AT1G61230.1	de novo gbM	19.5409	19.0396	19.2599	10.9104	9.69229	11.6189
chr1	22603585	22604081	AT1G61280.1	de novo gbM	15.4577	19.0592	16.892	5.57492	9.45669	5.81812
chr1	22605008	22606216	AT1G61290.1	de novo gbM	22.3562	18.6206	18.1922	8.22185	6.16457	7.83336
chr1	22613062	22615943	AT1G61310.1	de novo gbM	4.634	4.87652	3.83783	3.7804	4.01147	3.91347
chr1	22622974	22624527	AT1G61330.1	de novo gbM	22.9407	22.3757	23.6363	24.346	17.8104	20.6995
chr1	22704197	22707826	AT1G61550.1	de novo gbM	18.3522	16.9373	14.6189	7.05981	7.82168	7.61914
chr1	22780732	22781388	AT1G61688.1	de novo gbM	13.0249	11.2779	10.7829	10.4089	10.541	7.77509
chr1	22788858	22790576	AT1G61710.1	de novo gbM	20.8484	17.4428	17.029	20.4311	14.4111	14.2192
chr1	22791167	22792800	AT1G61720.1	de novo gbM	18.57	18.2592	16.8009	8.4665	7.90631	7.47965
chr1	22804612	22806318	AT1G61750.1	de novo gbM	18.0213	17.3465	17.3501	39.198	36.9046	31.156
chr1	22807439	22808114	AT1G61760.1	de novo gbM	27.8031	26.46	20.9588	26.0004	20.4885	16.9021
chr1	22812614	22814153	AT1G61780.1	de novo gbM	6.0228	4.56441	5.55563	5.46351	6.47258	6.49746
chr1	22824439	22826774	AT1G61800.1	de novo gbM	24.994	24.3073	22.5291	8.36206	8.98777	9.48469
chr1	22836377	22838615	AT1G61820.3	de novo gbM	13.3966	12.3381	12.2591	17.0455	16.3131	16.463
chr1	22847388	22849833	AT1G61840.1	de novo gbM	24.8992	21.8688	21.4594	30.1431	24.9591	23.6605
chr1	22897398	22898575	AT1G61940.1	de novo gbM	24.2089	22.0952	22.4348	6.90415	6.98428	6.84228
chr1	22913440	22914146	AT1G62000.1	de novo gbM	6.48347	6.66854	6.12828	5.0357	5.68489	6.46398
chr1	22941568	22942300	AT1G62060.1	de novo gbM	20.6355	18.7846	20.5464	12.6432	11.032	10.8185
chr1	22943593	22944289	AT1G62070.1	de novo gbM	22.3605	17.8235	21.1158	22.1349	16.7439	16.9707
chr1	22946241	22946949	AT1G62080.1	de novo gbM	15.7858	12.4022	12.3674	5.81854	5.53224	7.20404
chr1	22960190	22961779	AT1G62120.1	de novo gbM	12.0027	12.4393	15.4077	6.39253	6.36021	6.20854
chr1	22975759	22977625	AT1G62180.2	de novo gbM	11.4474	10.3324	10.8755	7.34884	6.19349	8.30799
chr1	23115957	23117370	AT1G62450.1	de novo gbM	16.7641	17.4264	15.3342	19.2899	19.0275	15.5786
chr1	23130404	23131533	AT1G62490.1	de novo gbM	24.1908	24.8218	24.2403	7.19768	7.02423	7.13318
chr1	23136368	23137191	AT1G62510.1	de novo gbM	19.0954	16.753	19.3594	37.9869	35.7234	39.9569
chr1	23253702	23257463	AT1G62800.1	de novo gbM	9.03661	9.69642	8.51826	8.32748	7.81716	7.72646
chr1	23271415	23272578	AT1G62840.1	de novo gbM	12.8241	12.4978	13.493	6.98726	6.94362	5.71283
chr1	23294412	23294710	AT1G62886.1	de novo gbM	20.6082	15.2971	17.3994	5.87042	12.0078	7.43179
chr1	23297719	23298682	AT1G62900.1	de novo gbM	5.34735	4.19047	4.70674	1.3478	1.55663	1.11504
chr1	23310534	23312747	AT1G62940.1	de novo gbM	21.0803	19.1131	19.6593	15.5551	14.6182	13.768
chr1	23331675	23333110	AT1G62980.1	de novo gbM	22.1158	19.5027	20.9377	37.2411	34.5062	34.795
chr1	23404140	23404509	AT1G63105.1	de novo gbM	33.4927	29.3655	30.7086	29.9746	30.5336	23.0979
chr1	23417493	23419002	AT1G63140.2	de novo gbM	12.462	13.4207	13.5622	9.05003	8.65214	6.89348
chr1	23417493	23419007	AT1G63140.1	de novo gbM	12.4209	13.3764	13.5174	9.02015	8.62356	6.87071
chr1	23437688	23438677	AT1G63205.1	de novo gbM	23.2183	21.4594	20.1722	54.8342	50.0671	48.1112
chr1	23460528	23460771	AT1G63245.1	de novo gbM	29.5109	23.6799	25.2941	27.8676	33.0332	28.4464
chr1	23471342	23471705	AT1G63280.1	de novo gbM	12.2945	12.9697	9.17567	6.68476	8.92518	7.76495
chr1	23474068	23475532	AT1G63295.1	de novo gbM	7.55593	8.3714	7.41172	19.1575	21.7998	18.6573
chr1	23486306	23487085	AT1G63310.1	de novo gbM	26.2947	25.9972	20.8936	8.54808	8.25587	7.75356
chr1	23494934	23497631	AT1G63350.1	de novo gbM	20.1683	18.9804	18.0029	14.8769	14.1284	14.2584
chr1	23499514	23502169	AT1G63360.1	de novo gbM	14.3526	12.9054	15.1319	11.5202	10.2176	10.9704
chr1	23503204	23505358	AT1G63370.1	de novo gbM	2.74484	2.7061	2.74192	2.06969	2.20003	1.96287
chr1	23562204	23562482	AT1G63522.1	de novo gbM	17.5629	16.9352	14.328	9.94662	10.2626	8.44927
chr1	23577332	23578254	AT1G63580.1	de novo gbM	25.1538	22.9783	23.4629	19.0962	17.6221	18.3428
chr1	23579895	23580702	AT1G63590.1	de novo gbM	27.793	28.9845	27.6575	15.524	15.2198	12.3079
chr1	23699368	23700967	AT1G63855.3	de novo gbM	10.4247	10.0014	9.81388	6.31726	6.86477	6.50548
chr1	23699391	23700967	AT1G63855.1	de novo gbM	10.4558	10.1236	9.91352	6.37364	6.90359	6.51525
chr1	23712275	23716124	AT1G63880.1	de novo gbM	13.8644	11.5231	13.4086	12.5648	9.05808	11.2811
chr1	23719782	23721774	AT1G63910.1	de novo gbM	16.085	15.3437	13.48	30.2273	27.0909	25.1667
chr1	23789061	23790976	AT1G64090.2	de novo gbM	5.91587	4.93647	6.09653	5.51057	6.23702	6.58848
chr1	23789308	23790922	AT1G64090.1	de novo gbM	6.54647	5.37093	6.4676	5.94387	6.50137	6.56976
chr1	23796202	23796555	AT1G64107.1	de novo gbM	14.3717	15.0307	12.1593	8.63263	8.49309	8.55527
chr1	23814009	23814839	AT1G64160.1	de novo gbM	22.4271	23.4544	20.7682	21.3489	20.7406	16.0097
chr1	23824513	23825383	AT1G64185.1	de novo gbM	12.4956	12.7556	11.2881	6.09723	6.22512	6.2483
chr1	23827710	23828048	AT1G64195.1	de novo gbM	15.4609	16.8032	14.1212	6.01049	5.72258	13.7002
chr1	24038033	24039177	AT1G64690.1	de novo gbM	19.6057	16.6248	15.2179	8.28719	6.67852	5.9837
chr1	24044544	24046552	AT1G64710.1	de novo gbM	20.25	18.6825	20.6574	7.47553	7.27264	8.15496
chr1	24044770	24046552	AT1G64710.2	de novo gbM	21.2556	19.2696	21.6201	7.44191	7.598	7.68278
chr1	24052361	24053908	AT1G64750.3	de novo gbM	5.86837	5.94169	6.23719	6.27426	5.47012	6.29033
chr1	24115136	24116747	AT1G64910.1	de novo gbM	22.0201	21.5469	20.526	32.9273	31.4568	29.2024
chr1	24117439	24118798	AT1G64920.1	de novo gbM	26.3839	24.3326	24.8374	23.2953	22.4878	21.6791
chr1	24120925	24122461	AT1G64930.1	de novo gbM	36.9524	36.0514	34.7402	42.7647	38.4076	39.6726
chr1	24123788	24125324	AT1G64940.1	de novo gbM	28.4345	26.6858	25.1051	17.8554	14.7334	12.9766
chr1	24215643	24217328	AT1G65190.1	de novo gbM	22.864	22.5521	22.7628	25.8548	26.1724	23.2998
chr1	24218469	24222789	AT1G65200.1	de novo gbM	18.9221	17.5754	17.2881	10.1368	9.06672	9.52297
chr1	24224811	24225815	AT1G65210.1	de novo gbM	25.037	25.0837	26.027	14.9511	14.4008	15.6415
chr1	24234337	24235808	AT1G65250.1	de novo gbM	19.526	19.8129	18.5812	5.40917	5.62124	5.74849
chr1	24266480	24267320	AT1G65330.1	de novo gbM	24.0219	23.3531	21.9926	27.5441	27.9773	28.1228
chr1	24292477	24294631	AT1G65390.1	de novo gbM	16.2211	17.8672	16.6747	16.1645	14.7717	12.5561
chr1	24292489	24294612	AT1G65390.2	de novo gbM	16.1346	17.8993	16.6756	16.3208	14.8507	12.6762
chr1	24317863	24319064	AT1G65450.3	de novo gbM	27.0918	25.0137	25.2459	31.7635	28.7478	27.6604
chr1	24341025	24341739	AT1G65481.1	de novo gbM	12.6614	12.141	10.2917	26.5562	29.9346	24.7203
chr1	24349522	24350180	AT1G65486.1	de novo gbM	21.9707	21.5786	20.8219	24.2708	22.6346	21.3165
chr1	24349739	24350306	AT1G65486.2	de novo gbM	24.0841	22.933	23.982	26.1756	24.3058	24.7377
chr1	24357866	24358616	AT1G65500.1	de novo gbM	19.3265	18.3338	18.1304	35.4392	35.203	30.1554
chr1	24391678	24395360	AT1G65610.1	de novo gbM	17.0624	16.7544	15.3224	8.4142	8.61527	8.29323
chr1	24406541	24409068	AT1G65630.1	de novo gbM	16.4684	15.4665	15.5451	33.0954	29.9473	28.2043
chr1	24493173	24493798	AT1G65845.1	de novo gbM	15.746	13.7503	15.8778	6.59124	8.74273	5.58366
chr1	24494677	24498542	AT1G65850.2	de novo gbM	16.8862	15.6324	15.1744	23.3904	21.4818	19.8643
chr1	24494733	24498485	AT1G65850.1	de novo gbM	17.1406	15.8742	15.3202	23.6887	21.5745	20.2121
chr1	24512456	24514659	AT1G65890.1	de novo gbM	17.6091	17.2154	15.7271	27.6396	25.7693	24.8278
chr1	24520174	24520267	AT1G65907.1	de novo gbM	18.0468	26.1153	17.7227	43.0824	42.6363	30.3083
chr1	24520790	24524164	AT1G65910.1	de novo gbM	15.7597	16.5894	14.4516	33.0329	32.8917	28.0062
chr1	24557371	24558322	AT1G65970.1	de novo gbM	14.8005	14.5767	13.1069	8.07017	5.7966	4.09302
chr1	24574343	24575438	AT1G66000.1	de novo gbM	23.6182	24.8418	21.3239	40.2495	36.6533	31.9928
chr1	24577552	24580185	AT1G66020.1	de novo gbM	14.8347	14.3188	13.8499	23.6186	20.0549	19.1929
chr1	24588268	24588794	AT1G66045.1	de novo gbM	24.366	27.7041	22.8484	24.2464	26.0165	23.4762
chr1	24593914	24595544	AT1G66060.1	de novo gbM	14.6493	15.2669	13.4823	13.4329	12.4598	11.1166
chr1	24670535	24673661	AT1G66220.1	de novo gbM	20.5243	19.5312	17.4985	34.6426	31.1699	25.8269
chr1	24699989	24703041	AT1G66270.1	de novo gbM	15.0978	15.781	13.3661	30.0279	31.0384	26.0133
chr1	24753633	24754604	AT1G66370.1	de novo gbM	21.3703	19.8177	15.5952	20.806	19.9698	16.6569
chr1	24757412	24758490	AT1G66380.1	de novo gbM	15.8168	14.5578	14.0791	30.2052	29.2468	25.5247
chr1	24805634	24807557	AT1G66480.1	de novo gbM	15.6704	16.1662	15.9636	20.7181	22.1788	19.5436
chr1	24848319	24849364	AT1G66600.1	de novo gbM	24.8213	25.7443	24.5458	6.0482	6.47829	7.96345
chr1	24855285	24856714	AT1G66630.1	de novo gbM	21.3545	19.5323	19.6079	29.1834	32.2485	28.4601
chr1	24873290	24874758	AT1G66700.1	de novo gbM	25.5422	24.3585	24.9581	21.4118	20.1263	19.658
chr1	24873292	24874746	AT1G66700.3	de novo gbM	25.657	24.4132	25.0331	21.5792	20.1871	19.8011
chr1	24906450	24907236	AT1G66770.1	de novo gbM	26.2546	26.6689	23.8967	24.6261	23.8088	22.4558
chr1	24930664	24932918	AT1G66830.1	de novo gbM	19.2753	18.2018	16.9709	7.0352	6.0713	7.23516
chr1	24939549	24940013	AT1G66855.1	de novo gbM	11.5091	15.864	12.5067	18.8511	17.7166	16.3439
chr1	24942187	24944497	AT1G66860.1	de novo gbM	16.0174	16.1915	13.8392	15.9524	14.8626	12.7831
chr1	24945483	24946968	AT1G66870.1	de novo gbM	10.8911	12.0273	9.96606	13.5284	17.6165	11.6146
chr1	24961633	24963946	AT1G66910.1	de novo gbM	15.7822	14.862	13.8806	9.92985	8.11157	8.35627
chr1	24997308	25001983	AT1G66980.1	de novo gbM	7.84103	7.96054	8.2778	7.10981	8.16102	7.92416
chr1	25011007	25012987	AT1G67020.1	de novo gbM	22.1739	22.268	19.0419	7.41024	6.74051	6.88061
chr1	25183176	25185939	AT1G67270.1	de novo gbM	16.677	16.769	14.4037	19.4642	19.4613	15.9095
chr1	25235478	25236878	AT1G67350.2	de novo gbM	6.40281	7.36624	7.23547	7.37645	6.4935	6.04002
chr1	25262158	25263789	AT1G67430.1	de novo gbM	3.18065	3.75712	4.61066	6.57391	6.07783	8.14718
chr1	25268144	25269475	AT1G67455.1	de novo gbM	19.4018	19.0334	18.4459	16.4504	12.8973	11.7483
chr1	25269625	25271861	AT1G67460.1	de novo gbM	20.0105	17.9807	17.3686	10.2213	8.95318	8.01374
chr1	25342110	25343243	AT1G67623.1	de novo gbM	16.9344	16.5883	15.7293	7.57073	7.04211	8.7073
chr1	25352127	25353908	AT1G67640.1	de novo gbM	22.8738	18.0846	17.2942	13.7832	10.0458	10.7393
chr1	25426487	25427349	AT1G67810.1	de novo gbM	30.7545	31.9466	29.4381	35.8755	35.79	33.4778
chr1	25446288	25446737	AT1G67865.1	de novo gbM	21.5784	22.1361	20.4192	47.0056	44.2634	37.5166
chr1	25471287	25472346	AT1G67910.2	de novo gbM	15.7044	16.2303	14.1048	13.6417	13.3332	12.3576
chr1	25471287	25472440	AT1G67910.1	de novo gbM	15.2181	15.7497	13.9674	12.8721	12.7495	11.9322
chr1	25473543	25474140	AT1G67920.1	de novo gbM	18.3374	18.7138	20.7637	6.71132	7.45182	6.85727
chr1	25579372	25580194	AT1G68250.1	de novo gbM	26.961	25.41	24.9388	32.8842	31.4136	34.3721
chr1	25588190	25590254	AT1G68270.1	de novo gbM	23.5261	23.0816	19.6145	29.9111	28.6761	22.9557
chr1	25603841	25605096	AT1G68320.1	de novo gbM	22.066	21.8235	20.0828	20.1896	19.4579	15.2404
chr1	25635837	25637462	AT1G68380.1	de novo gbM	25.7739	25.3622	23.7301	33.8244	31.9892	28.1248
chr1	25653892	25654156	AT1G68420.1	de novo gbM	22.3954	23.7777	21.201	14.5355	11.7226	11.6936
chr1	25763622	25764105	AT1G68610.1	de novo gbM	33.0111	26.9987	24.527	35.5182	30.5353	23.8989
chr1	25768538	25770260	AT1G68630.1	de novo gbM	18.0533	17.8146	15.1549	9.83133	11.3167	10.016
chr1	25785505	25786924	AT1G68680.1	de novo gbM	8.73639	8.18923	9.77624	5.44832	6.30432	5.86456
chr1	25829951	25830487	AT1G68765.1	de novo gbM	17.4354	15.1273	15.6955	7.47511	8.11945	8.1385
chr1	25847065	25848540	AT1G68800.1	de novo gbM	14.1716	14.8447	13.1997	46.4463	46.3232	44.5892
chr1	25869699	25870163	AT1G68825.1	de novo gbM	20.7164	20.9373	19.315	19.9457	19.8009	19.3813
chr1	25869875	25870420	AT1G68825.2	de novo gbM	20.227	20.4993	18.5235	18.638	18.4551	18.5941
chr1	25977500	25978706	AT1G69090.1	de novo gbM	23.8482	21.6878	21.6391	40.7563	36.4072	39.7882
chr1	25993658	25995212	AT1G69150.1	de novo gbM	27.1478	24.4532	25.3446	45.5013	43.9995	43.7908
chr1	26026311	26027708	AT1G69230.2	de novo gbM	19.3316	18.4552	21.3843	7.63466	7.61509	7.68634
chr1	26026352	26027708	AT1G69230.1	de novo gbM	19.7192	18.7101	21.727	7.78226	7.66704	7.77026
chr1	26063204	26063736	AT1G69325.1	de novo gbM	7.24171	7.72585	7.68083	7.42524	6.72619	8.45199
chr1	26128287	26129602	AT1G69520.1	de novo gbM	15.6929	13.4685	15.0408	5.57881	6.5455	6.02216
chr1	26129550	26131292	AT1G69523.1	de novo gbM	15.1527	12.3978	12.2016	6.67334	5.80159	6.2026
chr1	26145043	26147571	AT1G69540.1	de novo gbM	19.8719	19.0077	19.967	7.54508	7.02001	7.24739
chr1	26148020	26153555	AT1G69550.1	de novo gbM	10.2614	10.4636	9.92602	5.99493	5.87958	6.01395
chr1	26171942	26173612	AT1G69580.1	de novo gbM	16.948	18.414	16.4287	5.71077	6.68874	7.63542
chr1	26191639	26193174	AT1G69630.1	de novo gbM	23.1352	22.7841	21.7659	16.5068	14.5225	11.3674
chr1	26199622	26200603	AT1G69660.1	de novo gbM	14.4646	15.1974	16.2763	27.0942	30.2655	25.0385
chr1	26220237	26221825	AT1G69700.1	de novo gbM	9.39198	9.36478	9.16829	5.65029	5.90745	6.33923
chr1	26226865	26228580	AT1G69720.1	de novo gbM	19.9508	17.3208	18.2601	10.365	10.3479	8.17858
chr1	26228631	26231339	AT1G69730.1	de novo gbM	23.2698	22.477	20.6686	10.086	9.57117	8.82261
chr1	26282368	26283012	AT1G69818.1	de novo gbM	5.56767	7.71669	6.23839	10.2524	8.93532	7.91997
chr1	26353899	26354256	AT1G69970.1	de novo gbM	27.4597	29.0966	25.9698	48.054	48.2204	46.2448
chr1	26377369	26378359	AT1G70020.1	de novo gbM	21.1528	21.2867	19.6662	33.6881	32.1395	20.6079
chr1	26381232	26382131	AT1G70040.1	de novo gbM	20.7906	21.8205	17.6846	12.9938	13.8236	11.347
chr1	26507113	26508285	AT1G70350.1	de novo gbM	10.9031	10.8078	11.8073	7.1262	7.17911	6.47063
chr1	26552575	26554437	AT1G70450.1	de novo gbM	23.2923	22.7361	20.765	12.3047	10.9593	10.7047
chr1	26561823	26563809	AT1G70480.1	de novo gbM	9.25761	9.06845	10.0282	6.10919	7.30451	7.06257
chr1	26562058	26563809	AT1G70480.2	de novo gbM	9.28014	9.17587	10.0601	6.22007	7.5392	6.82228
chr1	26702704	26703790	AT1G70800.1	de novo gbM	16.5082	18.132	16.7263	6.5993	7.52499	5.8707
chr1	26722880	26723778	AT1G70880.1	de novo gbM	25.3588	22.5938	24.4724	37.1394	37.4785	31.8368
chr1	26749136	26749253	AT1G70944.1	de novo gbM	28.6898	28.7423	24.9463	35.6919	28.1042	27.5329
chr1	26789235	26790160	AT1G71015.1	de novo gbM	18.2681	20.0761	19.786	6.6498	7.371	9.79463
chr1	26805650	26807183	AT1G71060.1	de novo gbM	14.9044	12.9181	13.3275	6.88373	6.65563	7.83622
chr1	26832334	26833709	AT1G71180.1	de novo gbM	14.2036	12.8807	13.2107	6.40245	7.84244	7.7117
chr1	26835972	26837308	AT1G71200.1	de novo gbM	16.4455	15.7739	12.6711	7.01174	8.14376	8.23822
chr1	26852460	26854396	AT1G71230.1	de novo gbM	15.1317	14.8418	14.2069	6.82079	6.96864	6.37835
chr1	26854558	26855222	AT1G71235.1	de novo gbM	28.6658	24.0284	21.6163	9.09368	6.77273	8.38892
chr1	26870140	26872152	AT1G71280.1	de novo gbM	12.0386	11.5326	10.9567	4.85224	3.43682	3.80253
chr1	26872642	26873242	AT1G71290.1	de novo gbM	24.031	25.6573	25.7534	20.0333	16.441	14.5408
chr1	26884013	26885169	AT1G71330.1	de novo gbM	10.79	8.53319	6.6834	4.7352	6.52553	7.25685
chr1	26897004	26899434	AT1G71370.1	de novo gbM	17.1728	17.6061	16.9852	6.36309	6.16885	6.37972
chr1	26906452	26908807	AT1G71390.1	de novo gbM	20.7	22.3555	21.3026	43.0847	41.7852	39.1554
chr1	26909834	26912597	AT1G71400.1	de novo gbM	18.8582	18.1619	18.1321	14.4807	12.0933	11.926
chr1	26944586	26947188	AT1G71680.1	de novo gbM	20.5089	19.2569	17.9739	22.7939	20.7213	18.8283
chr1	26987244	26987637	AT1G71740.1	de novo gbM	26.9826	27.2869	28.6585	10.6258	10.0895	7.00144
chr1	27115023	27117470	AT1G72050.1	de novo gbM	4.02177	4.09229	4.35011	6.94155	6.14576	6.91134
chr1	27115081	27117470	AT1G72050.2	de novo gbM	4.03957	4.06651	4.38386	6.92111	6.11279	6.88249
chr1	27118446	27119011	AT1G72060.1	de novo gbM	18.1608	21.8899	19.3264	5.2936	7.61711	7.48321
chr1	27145145	27145322	AT1G72141.1	de novo gbM	8.83572	8.23297	7.56596	6.37648	13.6598	7.5832
chr1	27198432	27199444	AT1G72260.1	de novo gbM	18.0545	18.2394	16.0153	7.69525	8.1708	7.55997
chr1	27211844	27214665	AT1G72280.1	de novo gbM	15.7797	15.3116	14.6554	6.52137	7.02797	6.47086
chr1	27215788	27216791	AT1G72290.1	de novo gbM	25.5564	23.6931	23.9304	62.1707	56.5999	59.6173
chr1	27288899	27291042	AT1G72490.1	de novo gbM	18.1199	19.964	17.8659	15.1415	13.471	12.4327
chr1	27359231	27361016	AT1G72680.1	de novo gbM	14.7876	16.2648	14.3699	6.19644	6.2849	6.31636
chr1	27376754	27377395	AT1G72720.1	de novo gbM	17.4953	20.5187	18.1064	9.68409	8.22275	6.07248
chr1	27413970	27415335	AT1G72850.1	de novo gbM	14.7827	15.4387	13.1565	7.23485	6.12861	6.34239
chr1	27456042	27456873	AT1G72980.1	de novo gbM	22.3542	21.9874	21.9002	7.67364	7.62288	7.34914
chr1	27506533	27507994	AT1G73160.1	de novo gbM	26.8395	25.4727	26.2763	9.96537	8.9033	8.45208
chr1	27508724	27508949	AT1G73165.1	de novo gbM	34.4148	34.2097	31.5908	13.5436	9.24134	14.3171
chr1	27511660	27514797	AT1G73170.1	de novo gbM	8.45087	8.67125	9.54497	6.87184	6.45875	7.10263
chr1	27556396	27558773	AT1G73290.1	de novo gbM	19.2407	17.6372	16.8005	11.0869	12.2263	11.237
chr1	27575492	27577126	AT1G73350.1	de novo gbM	6.93323	6.19701	6.28336	6.38916	6.3922	5.42148
chr1	27575492	27577249	AT1G73350.2	de novo gbM	6.90377	6.33738	6.41025	6.35942	6.55019	5.46211
chr1	27575492	27577275	AT1G73350.3	de novo gbM	6.91007	6.26592	6.35529	6.32999	6.53604	5.53302
chr1	27601631	27603317	AT1G73410.1	de novo gbM	19.5699	17.9733	17.3929	36.4163	32.7535	31.446
chr1	27643632	27645394	AT1G73530.1	de novo gbM	10.8458	10.4546	10.2897	5.95705	7.08048	7.54146
chr1	27670625	27673569	AT1G73602.1	de novo gbM	12.3736	11.3339	11.3371	6.47893	6.53724	6.7932
chr1	27670625	27673572	AT1G73600.1	de novo gbM	12.374	11.3223	11.3488	6.49148	6.53058	6.78628
chr1	27678376	27679807	AT1G73610.1	de novo gbM	17.0864	14.6744	15.7412	29.3793	26.5602	25.6064
chr1	27690358	27691814	AT1G73655.1	de novo gbM	10.1125	9.67487	9.78722	6.58888	6.64228	6.5452
chr1	27743871	27744168	AT1G73780.1	de novo gbM	14.6413	13.9647	15.7237	10.8303	5.86131	9.94242
chr1	27847046	27848806	AT1G74050.1	de novo gbM	3.66273	3.80019	3.60937	6.89366	7.61055	6.55861
chr1	27849229	27849812	AT1G74055.1	de novo gbM	17.7964	12.9464	14.5479	6.29171	10.6167	9.89978
chr1	27849832	27851374	AT1G74060.1	de novo gbM	5.24424	4.50706	5.2108	6.98993	8.68649	6.96356
chr1	27866666	27868368	AT1G74110.1	de novo gbM	27.5662	27.7713	25.9652	41.3458	38.8097	36.0004
chr1	27935297	27936608	AT1G74300.1	de novo gbM	20.3961	18.4687	19.4607	6.75804	6.56548	6.91078
chr1	27963952	27965341	AT1G74400.1	de novo gbM	21.0083	20.3638	18.4915	7.92239	6.9975	7.29576
chr1	27987960	27989801	AT1G74460.1	de novo gbM	18.606	19.0783	17.3461	8.79736	8.9042	8.63954
chr1	27993031	27994178	AT1G74480.1	de novo gbM	14.3333	12.5744	13.4417	7.57672	6.4081	7.3723
chr1	28007973	28009300	AT1G74520.1	de novo gbM	8.76718	8.50357	10.6093	5.86857	6.48631	7.8895
chr1	28108473	28111534	AT1G74810.1	de novo gbM	21.01	18.6764	19.1937	8.81229	6.80868	9.1645
chr1	28111881	28112565	AT1G74820.1	de novo gbM	29.6121	26.9858	24.0967	29.536	27.2178	22.7629
chr1	28126927	28128463	AT1G74870.1	de novo gbM	28.1613	25.1289	24.9039	7.53159	7.49264	6.59753
chr1	28199969	28201950	AT1G75130.1	de novo gbM	14.6147	14.2217	13.5029	6.58039	5.7119	6.97877
chr1	28213798	28215887	AT1G75170.2	de novo gbM	9.51328	9.1758	8.13654	6.32123	6.06473	5.36505
chr1	28213806	28215887	AT1G75170.1	de novo gbM	9.53152	9.17517	8.16782	6.31841	6.04157	5.35343
chr1	28234348	28236741	AT1G75230.1	de novo gbM	10.09	10.3835	11.9099	7.14536	6.97148	7.74038
chr1	28244316	28245501	AT1G75250.2	de novo gbM	13.7449	13.2118	13.5613	15.1437	12.3236	10.4207
chr1	28245072	28245453	AT1G75250.1	de novo gbM	24.4285	23.6351	19.9177	23.4022	19.2916	14.0916
chr1	28247808	28249441	AT1G75260.1	de novo gbM	25.7878	26.4964	23.1092	7.67169	7.19563	9.12352
chr1	28305296	28307503	AT1G75420.1	de novo gbM	10.8194	10.0227	9.59966	7.23616	6.81408	7.35883
chr1	28308120	28309610	AT1G75430.1	de novo gbM	16.5634	17.4788	16.5928	6.51428	6.94507	8.19749
chr1	28490442	28492464	AT1G75880.2	de novo gbM	16.5443	16.5759	13.6366	20.9596	22.4321	16.7944
chr1	28490448	28492464	AT1G75880.1	de novo gbM	16.5557	16.6252	13.6602	20.938	22.4269	16.7778
chr1	28505271	28507168	AT1G75920.2	de novo gbM	13.3314	12.7045	12.5079	21.9242	22.8397	20.6251
chr1	28505553	28507168	AT1G75920.3	de novo gbM	14.9743	14.5296	14.1604	22.6776	24.0132	21.941
chr1	28505590	28507168	AT1G75920.1	de novo gbM	15.1804	14.7045	14.2095	22.8159	24.2086	22.0302
chr1	28508071	28509857	AT1G75930.1	de novo gbM	18.0043	17.4482	14.9579	33.4926	32.8419	26.7543
chr1	28511167	28514284	AT1G75940.1	de novo gbM	16.6063	17.9812	16.6126	26.3421	25.9852	21.9398
chr1	28532096	28533567	AT1G76020.1	de novo gbM	14.3139	16.0535	13.9592	6.0997	6.24582	5.93098
chr1	28538829	28540637	AT1G76040.1	de novo gbM	14.916	13.7225	11.3003	6.3361	5.80377	7.94349
chr1	28574739	28577700	AT1G76150.1	de novo gbM	6.11908	6.25905	6.72609	6.07962	6.77733	6.66354
chr1	28623442	28625408	AT1G76290.1	de novo gbM	28.8508	28.2993	27.8405	23.4798	19.5293	19.3892
chr1	28648448	28650484	AT1G76370.1	de novo gbM	21.3954	18.7743	19.7156	8.39825	6.86387	7.58134
chr1	28682128	28683750	AT1G76440.3	de novo gbM	11.4998	10.2051	10.4368	7.30622	7.21462	8.10963
chr1	28682129	28683741	AT1G76440.2	de novo gbM	11.5001	10.2221	10.3951	7.35154	7.25937	8.11831
chr1	28682146	28683750	AT1G76440.1	de novo gbM	11.5575	10.2963	10.4683	7.24748	7.17499	8.1588
chr1	28689769	28691449	AT1G76470.1	de novo gbM	20.9113	22.2856	20.0917	5.97909	6.36109	9.10797
chr1	28765323	28765803	AT1G76640.1	de novo gbM	18.5159	13.8562	13.8782	7.17154	8.05931	9.64725
chr1	28844643	28845765	AT1G76830.1	de novo gbM	31.1411	30.5381	28.3394	15.8432	16.2048	14.0563
chr1	28887217	28888104	AT1G76910.1	de novo gbM	35.8652	38.0811	38.1703	10.243	11.939	12.8624
chr1	28921728	28922292	AT1G76965.1	de novo gbM	32.6662	31.27	30.1978	22.0124	15.9471	14.636
chr1	28958310	28959054	AT1G77080.3	de novo gbM	3.33251	3.41508	3.96916	9.10191	8.70925	11.1852
chr1	28960386	28961922	AT1G77090.1	de novo gbM	12.4913	12.1874	14.0839	4.92309	6.48522	6.16061
chr1	28962507	28963149	AT1G77093.1	de novo gbM	11.8236	11.5238	9.84137	7.6473	6.40225	5.43581
chr1	28992875	28993170	AT1G77150.1	de novo gbM	37.2393	37.4917	34.2214	40.5544	45.7331	36.6269
chr1	29008938	29012096	AT1G77210.1	de novo gbM	22.72	22.5634	21.9749	8.59522	7.68671	8.45798
chr1	29074887	29077390	AT1G77380.1	de novo gbM	17.4035	16.6299	17.4364	7.12443	7.37992	7.48065
chr1	29182607	29183172	AT1G77655.1	de novo gbM	24.912	24.5353	22.9729	44.5462	39.2838	33.3775
chr1	29227914	29228088	AT1G77746.1	de novo gbM	10.7418	10.7371	11.8406	12.3242	10.2826	12.3423
chr1	29245049	29246237	AT1G77765.1	de novo gbM	14.256	14.9083	14.134	5.79519	6.26835	7.85225
chr1	29245049	29246281	AT1G77765.3	de novo gbM	13.9017	14.4971	13.7964	5.77144	6.31923	7.95313
chr1	29267159	29267752	AT1G77830.1	de novo gbM	25.7941	26.6533	25.652	10.2776	9.29606	8.37477
chr1	29418619	29418994	AT1G78190.1	de novo gbM	22.5815	21.8212	15.2918	7.37376	5.8027	9.66403
chr1	29457204	29459142	AT1G78290.2	de novo gbM	21.8277	17.3136	19.9329	4.71721	6.163	6.51028
chr1	29457204	29459400	AT1G78290.3	de novo gbM	21.1219	17.0831	19.2798	4.52277	6.16559	6.38719
chr1	29498280	29499682	AT1G78400.1	de novo gbM	27.2616	25.7451	24.9819	19.2802	18.0041	14.2647
chr1	29508958	29510895	AT1G78430.1	de novo gbM	23.4735	26.0803	22.9746	7.48734	6.96504	7.068
chr1	29521769	29523191	AT1G78470.1	de novo gbM	18.2675	17.0008	15.4303	35.5179	34.0735	30.7712
chr1	29537975	29538656	AT1G78520.1	de novo gbM	15.0673	13.6072	15.8831	5.80063	8.66287	10.1505
chr1	29585810	29588302	AT1G78660.1	de novo gbM	11.3882	10.8856	10.9131	6.34065	7.19904	6.27486
chr1	29585949	29588302	AT1G78660.2	de novo gbM	11.2666	10.7188	10.726	6.45141	7.39826	6.38884
chr1	29607688	29609441	AT1G78730.1	de novo gbM	9.79178	10.2738	10.3621	5.98763	6.4548	7.50361
chr1	29639289	29640817	AT1G78840.1	de novo gbM	18.5729	20.5899	20.2252	17.7642	16.8676	16.7339
chr1	29658115	29659976	AT1G78895.1	de novo gbM	10.7198	9.83818	10.4803	7.61117	6.65185	8.11394
chr1	29703339	29707844	AT1G78970.2	de novo gbM	13.5389	12.5656	11.6924	18.8148	16.9058	16.5209
chr1	29707686	29711421	AT1G78980.1	de novo gbM	19.5777	18.9876	18.8008	9.21644	7.97515	9.30754
chr1	29713530	29714969	AT1G78990.1	de novo gbM	25.1822	23.2655	21.1658	12.2354	12.7022	12.0325
chr1	29786494	29787802	AT1G79180.1	de novo gbM	23.5632	22.2248	22.2356	8.49929	9.72292	7.08055
chr1	29838652	29840137	AT1G79330.1	de novo gbM	22.9894	19.5254	19.0534	8.36027	7.39177	7.27604
chr1	29887688	29890179	AT1G79450.2	de novo gbM	23.5666	22.65	22.5243	13.8418	15.2192	11.7465
chr1	29887691	29890145	AT1G79450.1	de novo gbM	23.6576	22.8088	22.724	13.9815	15.4289	11.8416
chr1	30012047	30013495	AT1G79760.1	de novo gbM	30.1625	30.1397	28.1959	33.0095	29.9218	31.8408
chr1	30014360	30015078	AT1G79770.1	de novo gbM	32.1412	30.964	29.5076	38.0404	34.5495	36.8271
chr1	30015872	30016856	AT1G79780.1	de novo gbM	15.1182	14.3536	16.5757	9.46265	9.14043	7.22947
chr1	30016367	30018184	AT1G79790.2	de novo gbM	10.5595	10.0764	10.9231	7.01904	7.42503	7.83027
chr1	30016901	30018231	AT1G79790.1	de novo gbM	11.6154	11.659	11.7988	7.25552	7.16248	8.98182
chr1	30046027	30048361	AT1G79880.2	de novo gbM	10.247	11.0462	10.828	7.88208	6.73335	7.50474
chr1	30046027	30048378	AT1G79880.1	de novo gbM	10.2378	11.0458	10.8374	7.87309	6.68466	7.47902
chr1	30046060	30048367	AT1G79880.3	de novo gbM	10.3173	11.1269	10.925	7.92541	6.62351	7.38894
chr1	30057219	30058657	AT1G79915.1	de novo gbM	22.5471	19.1242	19.9627	7.84865	8.07051	7.98055
chr1	30133725	30134734	AT1G80100.2	de novo gbM	20.4899	19.9231	18.4111	17.4497	20.0804	20.2864
chr1	30133725	30134735	AT1G80100.1	de novo gbM	20.4696	19.9033	18.3928	17.4324	20.0605	20.2663
chr1	30143627	30144255	AT1G80133.1	de novo gbM	22.2307	21.6574	21.0511	28.1261	28.1049	21.4799
chr1	30146610	30148180	AT1G80140.1	de novo gbM	24.393	22.2524	18.9186	14.054	13.6136	11.4987
chr1	30174188	30175539	AT1G80245.3	de novo gbM	13.0724	11.7267	13.5979	6.59972	8.30389	7.00422
chr1	30188363	30189574	AT1G80290.2	de novo gbM	19.8124	18.4511	20.2171	7.68889	5.59027	7.53686
chr1	30256065	30257916	AT1G80470.1	de novo gbM	29.9839	26.8479	26.7505	10.4571	8.35973	11.0221
chr1	30305361	30307417	AT1G80620.1	de novo gbM	10.3895	10.6679	10.0876	6.64227	5.62113	5.94079
chr1	30331921	30333400	AT1G80700.1	de novo gbM	1.96009	1.56635	2.01987	0.877574	1.14432	1.22516
chr1	30350538	30352208	AT1G80760.1	de novo gbM	22.6354	19.7117	21.0551	22.3362	18.6184	19.8923
chr1	30392132	30394383	AT1G80870.1	de novo gbM	18.047	16.3005	16.5969	7.39555	7.38979	6.26094
chr1	30397127	30398210	AT1G80890.1	de novo gbM	10.6015	10.7989	9.44845	5.78387	7.14398	6.63057
chr1	30422057	30424087	AT1G80980.1	de novo gbM	9.41397	10.326	9.15112	2.86329	3.07286	3.07456
chr2	106899	108803	AT2G01180.1	de novo gbM	15.0654	13.6194	13.3817	6.55012	6.04448	7.36674
chr2	106900	108611	AT2G01180.2	de novo gbM	15.0928	13.8235	13.7873	6.6953	6.30237	7.49168
chr2	128439	129256	AT2G01240.1	de novo gbM	22.3171	24.4222	22.2755	20.4453	23.3789	18.9752
chr2	239704	240520	AT2G01530.1	de novo gbM	24.5882	25.8716	24.7434	25.588	24.5927	22.5349
chr2	249686	250181	AT2G01554.1	de novo gbM	19.1878	16.3047	14.6369	6.61221	8.59659	9.49049
chr2	265043	265905	AT2G01580.1	de novo gbM	28.9845	29.9527	28.4024	18.1996	17.3901	15.8825
chr2	283003	284158	AT2G01640.1	de novo gbM	10.5351	11.3551	11.3568	5.22788	7.24291	6.50777
chr2	332193	332781	AT2G01755.1	de novo gbM	9.34149	10.8664	11.6211	6.91002	5.83888	5.59261
chr2	338023	339871	AT2G01780.1	de novo gbM	20.1455	18.4197	18.5997	13.6499	14.2085	11.3305
chr2	385198	387344	AT2G01850.1	de novo gbM	15.0551	15.6355	12.0646	7.31037	6.78244	6.69237
chr2	432274	435077	AT2G01940.1	de novo gbM	14.0575	13.6903	12.4586	24.582	24.3246	22.7455
chr2	432848	435077	AT2G01940.2	de novo gbM	14.1352	13.7122	12.6783	25.5703	25.8158	23.6651
chr2	481466	481778	AT2G02023.1	de novo gbM	32.7651	33.2932	32.3568	10.4905	11.159	13.3362
chr2	594654	595852	AT2G02250.1	de novo gbM	20.1866	20.4291	17.8568	21.0559	21.0295	16.5818
chr2	604452	605361	AT2G02290.1	de novo gbM	19.8905	18.9497	19.5299	13.9683	12.6076	10.1885
chr2	606181	607839	AT2G02300.1	de novo gbM	17.8529	17.3529	18.5151	12.1168	11.5494	12.2241
chr2	610427	611843	AT2G02320.1	de novo gbM	17.2135	18.8936	16.5869	20.883	21.2752	20.0007
chr2	619405	620768	AT2G02360.1	de novo gbM	18.6384	20.4233	17.6602	5.42375	5.71188	6.3517
chr2	626841	628676	AT2G02380.1	de novo gbM	18.3551	18.0207	17.2718	8.08805	7.61571	7.9729
chr2	648043	650814	AT2G02450.1	de novo gbM	13.215	13.336	12.7512	40.3026	37.4666	35.4327
chr2	710711	712819	AT2G02610.1	de novo gbM	9.31897	8.89812	9.2849	15.7409	14.2452	14.0399
chr2	732387	734271	AT2G02640.1	de novo gbM	8.68575	8.19095	8.16526	16.7139	19.0959	18.4877
chr2	735410	736546	AT2G02650.1	de novo gbM	30.1529	32.2668	28.9272	47.7882	45.887	41.1175
chr2	749918	751900	AT2G02690.1	de novo gbM	22.0553	24.5267	21.5174	18.0798	18.2249	14.4245
chr2	756442	757942	AT2G02700.1	de novo gbM	22.2255	20.202	18.2906	20.3155	16.4732	16.7331
chr2	826403	827812	AT2G02850.1	de novo gbM	13.9421	14.0019	14.5247	7.24923	8.23662	8.57348
chr2	935335	936639	AT2G03110.1	de novo gbM	11.2035	11.0892	10.3224	7.96277	4.56117	5.91856
chr2	940743	941076	AT2G03130.1	de novo gbM	21.3059	22.4414	16.6018	7.45646	9.1484	8.86756
chr2	961321	961771	AT2G03170.1	de novo gbM	28.9898	27.318	23.1208	63.0782	59.209	62.0407
chr2	964213	964901	AT2G03190.1	de novo gbM	25.1154	28.5669	26.6517	50.034	46.7393	46.8219
chr2	966450	967918	AT2G03200.1	de novo gbM	18.0329	18.4534	17.9876	9.22591	7.21385	8.73179
chr2	972916	973375	AT2G03230.1	de novo gbM	19.6124	20.7583	17.5804	7.99143	9.79759	9.35757
chr2	1059709	1062410	AT2G03500.1	de novo gbM	13.5857	12.6717	14.1241	41.5978	38.2407	39.4568
chr2	1093263	1094481	AT2G03580.1	de novo gbM	22.5797	23.1921	21.9897	7.18139	7.50349	8.15474
chr2	1142724	1143988	AT2G03740.1	de novo gbM	18.6196	18.5347	17.9296	35.0913	32.9003	30.0514
chr2	1171135	1172363	AT2G03830.1	de novo gbM	13.3878	14.6356	13.422	15.1189	16.1055	12.2965
chr2	1259198	1262552	AT2G03980.1	de novo gbM	10.5653	10.2603	9.48027	6.79739	7.9728	7.44348
chr2	1331918	1332419	AT2G04038.1	de novo gbM	28.3989	30.5782	31.4592	11.1512	10.8101	11.922
chr2	1541510	1542729	AT2G04440.1	de novo gbM	15.3329	16.4909	14.8732	7.63843	7.97336	6.60653
chr2	1554281	1555514	AT2G04480.1	de novo gbM	12.4364	15.2127	13.089	25.0808	25.0211	21.2819
chr2	1573636	1574478	AT2G04515.1	de novo gbM	12.7752	14.1561	11.1333	6.29999	5.85783	7.57194
chr2	1640139	1642209	AT2G04680.1	de novo gbM	24.6557	24.2241	24.2024	30.0152	27.1447	26.1637
chr2	1695354	1695856	AT2G04830.1	de novo gbM	17.0966	17.1194	17.9897	25.8552	28.32	23.6628
chr2	1733637	1734471	AT2G04930.1	de novo gbM	23.5087	27.1501	24.1271	42.29	39.8907	37.5791
chr2	1960412	1961425	AT2G05370.1	de novo gbM	19.5806	19.1805	17.4909	9.91596	9.11744	10.0038
chr2	1983900	1985341	AT2G05420.1	de novo gbM	10.906	9.90523	8.72147	21.1081	20.8054	17.9771
chr2	1993081	1994166	AT2G05440.1	de novo gbM	20.0742	17.0811	15.4125	37.968	36.9911	33.4629
chr2	1993083	1994166	AT2G05440.4	de novo gbM	20.0408	17.1127	15.4092	37.9339	37.0594	33.5247
chr2	2026161	2027099	AT2G05520.1	de novo gbM	20.9835	23.144	22.8797	30.4419	31.5499	29.6206
chr2	2026161	2027117	AT2G05520.2	de novo gbM	20.9076	22.9818	22.7722	29.9868	31.2087	29.6245
chr2	2033155	2034217	AT2G05540.1	de novo gbM	17.4918	14.7419	17.6539	26.303	21.4915	24.1399
chr2	2072645	2073547	AT2G05600.1	de novo gbM	21.821	21.2094	19.7195	9.57214	7.34451	7.21707
chr2	2087144	2088130	AT2G05632.1	de novo gbM	16.6737	18.3414	16.2286	6.23841	6.8169	5.44514
chr2	2147191	2148215	AT2G05720.1	de novo gbM	21.6425	18.0257	16.5989	14.7142	10.7667	10.0274
chr2	2888950	2889382	AT2G06983.1	de novo gbM	8.56484	7.61139	7.71011	4.44139	5.82061	4.97121
chr2	4303280	4303967	AT2G10930.1	de novo gbM	14.8247	15.8815	16.4942	7.39282	7.46102	6.252
chr2	4485413	4485539	AT2G11271.1	de novo gbM	26.3378	25.7996	27.5248	8.06169	6.5242	6.92419
chr2	4804390	4804558	AT2G11891.1	de novo gbM	5.4492	6.2275	9.40202	7.72579	10.362	9.18786
chr2	4891641	4893345	AT2G12190.1	de novo gbM	18.6693	18.6167	17.31	9.86895	9.93224	9.21599
chr2	5055524	5055872	AT2G12465.1	de novo gbM	9.64572	11.9181	7.79508	6.81074	8.19826	7.32825
chr2	5514093	5514635	AT2G13295.1	de novo gbM	20.339	16.4075	18.9428	8.2253	7.76191	8.54369
chr2	5655841	5656489	AT2G13570.1	de novo gbM	26.9601	24.737	21.1962	15.6755	14.9993	12.5316
chr2	5682061	5682304	AT2G13623.1	de novo gbM	13.9706	19.9895	17.5222	15.3272	14.3277	12.428
chr2	5694397	5706134	AT2G13680.1	de novo gbM	17.5821	14.5869	14.3004	7.67842	7.52303	6.91298
chr2	5833043	5835209	AT2G13900.1	de novo gbM	21.9251	20.3041	20.4664	28.1378	24.803	23.9196
chr2	5860303	5861105	AT2G13960.2	de novo gbM	4.75616	4.51921	4.45279	3.44783	3.61764	4.76976
chr2	5921880	5922990	AT2G14070.1	de novo gbM	21.0997	19.9953	15.0035	18.7089	17.9919	14.8733
chr2	5925185	5929600	AT2G14080.1	de novo gbM	9.61602	8.12467	9.2086	10.0849	8.29114	8.25401
chr2	5934555	5936371	AT2G14100.1	de novo gbM	24.0083	23.2503	23.4654	12.1813	9.90549	11.0128
chr2	6034347	6034835	AT2G14247.1	de novo gbM	19.6975	18.2997	18.9984	6.93834	7.03538	9.07653
chr2	6104868	6105231	AT2G14378.1	de novo gbM	13.0301	14.2049	8.98648	5.28563	5.06204	3.88247
chr2	6225534	6226224	AT2G14580.1	de novo gbM	29.7416	28.105	25.3801	28.2159	26.4906	17.5073
chr2	6393331	6394938	AT2G14880.1	de novo gbM	9.2572	9.06805	8.80348	5.47814	5.5367	6.09723
chr2	6608658	6609506	AT2G15220.1	de novo gbM	22.7607	22.8244	20.6513	25.4875	19.1599	18.5981
chr2	6653790	6655501	AT2G15310.1	de novo gbM	17.389	12.404	13.707	15.7323	10.0329	14.0812
chr2	6664759	6665029	AT2G15318.1	de novo gbM	24.0169	30.7223	27.5974	23.1997	20.7751	22.619
chr2	6669653	6670381	AT2G15325.1	de novo gbM	7.91183	9.2386	7.49961	9.14692	9.69774	10.0483
chr2	6677286	6677819	AT2G15340.1	de novo gbM	19.108	17.5959	18.2963	13.4462	10.9776	12.5912
chr2	6694786	6695180	AT2G15360.1	de novo gbM	27.3013	27.3125	19.7835	16.0415	13.1322	14.308
chr2	6816791	6818205	AT2G15640.1	de novo gbM	21.581	17.5727	17.9946	7.38323	6.4634	9.06525
chr2	6828132	6829621	AT2G15670.1	de novo gbM	17.4455	18.0677	15.4739	9.17159	8.47607	9.465
chr2	6894117	6894551	AT2G15830.1	de novo gbM	21.7089	23.676	20.2546	12.0925	15.4872	13.4532
chr2	6959149	6960197	AT2G16005.1	de novo gbM	16.7792	14.511	14.1873	20.6235	22.6553	14.9207
chr2	6980449	6982101	AT2G16050.1	de novo gbM	18.3333	17.4837	15.9426	15.3719	14.5477	14.7466
chr2	6982530	6983631	AT2G16060.1	de novo gbM	9.00777	9.74002	10.1049	5.33053	6.89543	6.76599
chr2	6996726	6998441	AT2G16120.1	de novo gbM	24.3101	22.3972	20.6828	21.8488	14.9438	14.4397
chr2	7002321	7004043	AT2G16130.1	de novo gbM	21.8411	19.2467	18.7841	33.8198	29.5414	24.3581
chr2	7026762	7029054	AT2G16210.1	de novo gbM	14.5455	12.3083	12.8392	7.09091	6.09722	7.70082
chr2	7026799	7029054	AT2G16210.2	de novo gbM	14.6319	12.3445	12.8824	7.05711	6.13294	7.70813
chr2	7030154	7031378	AT2G16220.1	de novo gbM	20.6616	22.3763	19.301	24.712	24.2174	18.8065
chr2	7058929	7060573	AT2G16290.1	de novo gbM	18.6546	18.2052	15.31	27.9756	23.6779	24.0441
chr2	7061628	7063367	AT2G16300.1	de novo gbM	15.6394	13.6654	12.9729	17.3611	13.7921	14.0089
chr2	7074361	7079181	AT2G16365.4	de novo gbM	9.71021	9.42652	9.19	9.00333	8.29674	7.83894
chr2	7074361	7079519	AT2G16365.1	de novo gbM	9.90217	9.60566	9.33339	9.19014	8.23118	8.22302
chr2	7074526	7079519	AT2G16365.3	de novo gbM	10.0842	9.78839	9.49053	9.40342	8.38697	8.42756
chr2	7076712	7077366	AT2G16360.1	de novo gbM	14.4646	13.312	13.4411	6.38525	6.80235	5.64392
chr2	7085783	7089157	AT2G16380.1	de novo gbM	15.3301	15.1276	13.1693	10.3029	9.00043	8.374
chr2	7161921	7162580	AT2G16520.1	de novo gbM	15.0494	18.0872	14.9544	12.4167	12.1073	12.5261
chr2	7196175	7196721	AT2G16592.1	de novo gbM	19.6311	16.2189	17.4834	11.7825	10.1848	13.3977
chr2	7283956	7285237	AT2G16790.1	de novo gbM	16.6156	16.772	16.5658	6.25552	5.47353	7.22979
chr2	7287411	7288945	AT2G16810.1	de novo gbM	21.5339	19.9978	18.9149	11.8455	9.74052	12.4685
chr2	7295850	7296318	AT2G16835.1	de novo gbM	21.3544	22.5947	17.2423	23.9956	22.6281	20.793
chr2	7363120	7363312	AT2G16955.1	de novo gbM	20.4629	17.5148	14.844	15.5775	14.1038	12.2338
chr2	7364682	7368963	AT2G16960.1	de novo gbM	11.7525	11.8528	10.716	20.1156	19.0215	17.1345
chr2	7383034	7387854	AT2G16990.1	de novo gbM	8.96631	9.01566	8.37786	12.9372	13.5135	11.8211
chr2	7383078	7387854	AT2G16990.2	de novo gbM	8.93711	8.95008	8.34001	12.9973	13.5165	11.7613
chr2	7409062	7409582	AT2G17043.1	de novo gbM	16.4314	20.7663	18.2255	13.5653	12.3679	11.3573
chr2	7418051	7418462	AT2G17055.1	de novo gbM	29.3276	33.0012	25.9831	34.4632	35.1786	29.8817
chr2	7433325	7434117	AT2G17080.1	de novo gbM	14.3042	11.0397	14.2207	17.5993	15.447	17.1168
chr2	7472753	7474012	AT2G17160.1	de novo gbM	13.0279	11.6933	12.6551	8.29221	8.94909	9.54164
chr2	7474735	7476438	AT2G17170.1	de novo gbM	17.2691	17.004	18.046	7.95281	7.38257	8.27562
chr2	7476834	7477647	AT2G17180.1	de novo gbM	23.2714	19.6706	18.6683	9.30119	10.5277	10.0708
chr2	7498129	7499206	AT2G17240.1	de novo gbM	12.4669	12.2121	13.2633	6.07808	6.6001	6.66751
chr2	7513127	7515047	AT2G17280.2	de novo gbM	15.1386	14.4595	15.4163	6.23101	6.39707	6.99076
chr2	7513210	7515048	AT2G17280.1	de novo gbM	15.3989	14.759	15.7678	6.14057	6.472	7.15659
chr2	7531193	7532412	AT2G17310.1	de novo gbM	25.753	22.7746	21.8309	28.7946	27.5299	24.5543
chr2	7651129	7653180	AT2G17590.1	de novo gbM	24.3633	24.4667	22.9868	21.4612	20.7475	16.9823
chr2	7673281	7673712	AT2G17660.1	de novo gbM	19.4705	22.7138	19.8379	7.85594	6.50728	9.34264
chr2	7754209	7755604	AT2G17830.1	de novo gbM	11.6484	12.0532	10.7321	6.10839	6.72475	6.92762
chr2	7758845	7759881	AT2G17845.1	de novo gbM	26.436	26.004	24.1956	7.68039	7.84149	8.09741
chr2	7812379	7813129	AT2G17960.1	de novo gbM	13.6811	14.398	15.5207	23.3252	28.8846	23.7127
chr2	7924266	7924659	AT2G18200.1	de novo gbM	20.7708	20.8217	16.0767	27.139	28.0538	24.2489
chr2	7952441	7954739	AT2G18300.3	de novo gbM	13.6775	14.9265	13.8517	8.25113	8.98518	8.11878
chr2	7952666	7954567	AT2G18300.1	de novo gbM	15.4103	16.7464	15.5703	8.51969	9.25909	8.61397
chr2	7969319	7971114	AT2G18340.1	de novo gbM	18.8916	19.0468	17.2167	17.1968	14.0623	15.9646
chr2	7969443	7971061	AT2G18340.2	de novo gbM	19.308	19.4446	17.3175	18.1712	14.6143	16.7986
chr2	7980624	7981758	AT2G18370.1	de novo gbM	16.5158	18.1224	14.5951	29.0121	27.6745	27.8151
chr2	8020667	8021423	AT2G18490.1	de novo gbM	16.3476	14.778	14.58	31.5003	31.9814	25.3887
chr2	8042381	8045008	AT2G18540.1	de novo gbM	25.7297	25.6449	23.5542	16.4118	18.168	15.4813
chr2	8243088	8245378	AT2G19010.1	de novo gbM	14.375	14.6849	12.8205	24.347	20.6726	19.7524
chr2	8260037	8261985	AT2G19070.1	de novo gbM	24.0655	20.9075	21.1527	31.837	27.678	25.8386
chr2	8340677	8342161	AT2G19220.1	de novo gbM	22.5679	20.9989	20.3852	32.4749	32.0309	26.5008
chr2	8360188	8361924	AT2G19270.1	de novo gbM	5.99852	6.2849	5.77572	7.21651	5.68237	6.18538
chr2	8444203	8447355	AT2G19500.1	de novo gbM	14.5583	14.7113	13.5848	21.3052	21.2937	16.9907
chr2	8493474	8495823	AT2G19650.1	de novo gbM	28.6449	26.103	25.9617	7.54346	6.6286	8.97103
chr2	8514953	8516138	AT2G19750.1	de novo gbM	8.81989	8.63967	7.24427	5.9051	5.59051	4.92716
chr2	8527230	8528533	AT2G19790.1	de novo gbM	8.40173	9.17636	9.61881	5.50026	5.45534	6.69568
chr2	8553542	8554040	AT2G19820.1	de novo gbM	6.97017	7.95319	7.44676	5.66585	6.5057	6.87285
chr2	8587243	8589637	AT2G19890.1	de novo gbM	17.4948	16.4038	15.4764	23.7372	19.916	18.9784
chr2	8589952	8590324	AT2G19893.1	de novo gbM	17.5341	19.4861	21.3227	28.2159	26.5177	20.386
chr2	8623729	8624476	AT2G19970.1	de novo gbM	23.1828	23.8596	22.8919	11.7094	14.5003	12.5778
chr2	8647812	8648985	AT2G20030.1	de novo gbM	26.2426	28.2228	24.4727	7.12013	6.22483	10.4701
chr2	8662929	8665026	AT2G20080.2	de novo gbM	16.08	14.9852	13.0834	30.7859	29.9082	28.0991
chr2	8662940	8665026	AT2G20080.1	de novo gbM	16.0916	15.0463	13.0866	30.813	29.95	28.1829
chr2	8697299	8699299	AT2G20150.1	de novo gbM	19.8923	20.6442	18.7141	18.3686	18.9313	17.6838
chr2	8720789	8721423	AT2G20208.1	de novo gbM	10.1678	9.54753	8.61154	7.29875	8.23727	8.36245
chr2	8823732	8824122	AT2G20463.1	de novo gbM	12.2258	11.1137	10.0372	8.53712	8.43127	6.53905
chr2	8845801	8847309	AT2G20550.1	de novo gbM	15.708	13.3057	16.7135	7.33464	6.7339	7.12057
chr2	8845801	8847311	AT2G20550.2	de novo gbM	15.7125	13.3376	16.6914	7.3623	6.72498	7.11113
chr2	8871550	8872061	AT2G20595.1	de novo gbM	11.7942	10.3832	8.46686	5.63214	6.43483	9.456
chr2	8891190	8891391	AT2G20619.1	de novo gbM	17.8387	16.9165	16.7418	9.26493	13.7128	10.6844
chr2	8891928	8893244	AT2G20620.1	de novo gbM	27.1881	26.3486	23.9791	29.2022	26.3826	18.8687
chr2	8924893	8925804	AT2G20700.1	de novo gbM	14.0686	11.7714	12.8531	5.5131	7.05963	8.76646
chr2	8965755	8966867	AT2G20825.1	de novo gbM	18.6949	18.1785	17.663	20.2485	20.5251	16.6571
chr2	8968208	8970630	AT2G20830.1	de novo gbM	8.81952	7.94508	8.36471	6.03462	6.0894	7.75854
chr2	8968208	8970727	AT2G20830.3	de novo gbM	8.67676	7.8468	8.28797	5.98146	6.21965	7.64627
chr2	8970885	8971303	AT2G20835.1	de novo gbM	24.4562	30.2138	25.4659	6.88522	7.75082	8.02767
chr2	8983073	8983612	AT2G20875.1	de novo gbM	32.1291	31.7499	28.4768	21.777	19.7371	20.7933
chr2	9050289	9050850	AT2G21110.1	de novo gbM	30.5291	34.0348	33.1137	32.1893	26.8069	30.9837
chr2	9060624	9062091	AT2G21140.1	de novo gbM	24.2075	24.1968	21.7918	37.6212	30.5561	32.4806
chr2	9100535	9101215	AT2G21237.1	de novo gbM	14.0237	14.5614	14.1391	7.38593	7.96449	6.90852
chr2	9230267	9231508	AT2G21560.1	de novo gbM	28.155	29.8679	27.8908	6.68451	6.85788	6.32718
chr2	9254458	9255625	AT2G21640.1	de novo gbM	23.1089	24.6539	21.303	9.23606	9.65459	8.91367
chr2	9281985	9282363	AT2G21740.1	de novo gbM	23.815	23.8227	21.5293	8.65885	8.44308	8.69962
chr2	9303712	9305897	AT2G21830.1	de novo gbM	19.3952	18.845	16.061	6.66335	7.28104	7.61721
chr2	9307059	9310058	AT2G21840.1	de novo gbM	21.9531	21.0311	20.8615	14.9971	13.9311	13.7624
chr2	9315217	9318238	AT2G21850.1	de novo gbM	18.5987	17.5508	17.2314	10.4047	8.64355	8.13067
chr2	9358881	9359061	AT2G21980.1	de novo gbM	23.0986	28.8541	18.695	21.6322	20.9542	25.3532
chr2	9374437	9376260	AT2G22040.1	de novo gbM	17.4088	18.9592	17.1783	35.9083	37.8252	31.5861
chr2	9379577	9379817	AT2G22055.1	de novo gbM	20.8205	18.5268	16.3105	45.3806	44.5277	39.7075
chr2	9380991	9382145	AT2G22060.1	de novo gbM	31.2361	31.2131	29.2794	60.7351	57.323	55.4221
chr2	9388259	9390507	AT2G22090.1	de novo gbM	7.41509	6.73169	7.02642	7.35522	6.34563	8.38892
chr2	9388383	9389049	AT2G22088.1	de novo gbM	4.69646	4.15167	4.17622	6.86333	6.17154	8.86756
chr2	9677879	9679364	AT2G22760.1	de novo gbM	21.8592	20.1796	20.3252	31.769	30.2509	31.1379
chr2	9762104	9762443	AT2G22941.1	de novo gbM	14.8527	16.8639	15.7002	11.6526	11.982	9.70046
chr2	9778876	9783169	AT2G22980.2	de novo gbM	8.33438	8.37296	7.83059	11.7517	10.7232	11.5213
chr2	9778876	9783251	AT2G22980.1	de novo gbM	8.34382	8.35268	7.8408	11.6604	10.677	11.5355
chr2	9792211	9795863	AT2G23000.1	de novo gbM	11.3326	11.8172	11.5744	8.11246	8.84493	10.1071
chr2	9840455	9841046	AT2G23110.1	de novo gbM	25.8814	24.91	23.6472	14.6093	15.5459	16.2384
chr2	9862469	9863744	AT2G23160.1	de novo gbM	25.0407	22.4776	23.242	46.9159	41.5671	42.5828
chr2	9899926	9901439	AT2G23260.1	de novo gbM	24.2027	24.3502	22.4002	27.4886	26.4631	22.8436
chr2	9903214	9903845	AT2G23270.1	de novo gbM	15.8985	11.3102	14.6929	8.04891	7.58673	8.61493
chr2	9966129	9967772	AT2G23410.1	de novo gbM	17.2497	15.4873	14.4415	18.1695	16.9819	17.5233
chr2	10011516	10013533	AT2G23510.1	de novo gbM	20.2353	19.6921	19.4076	22.7742	20.7616	20.1301
chr2	10031712	10032753	AT2G23570.1	de novo gbM	23.8174	25.3407	24.1783	29.7067	25.4553	22.2415
chr2	10033042	10034327	AT2G23580.1	de novo gbM	17.7216	15.5276	15.2316	21.4748	18.7402	17.2348
chr2	10034606	10036000	AT2G23590.1	de novo gbM	20.0847	20.666	19.4351	18.8646	18.9053	16.1279
chr2	10042198	10043673	AT2G23600.1	de novo gbM	17.8956	18.6445	16.9012	16.4896	12.884	13.1948
chr2	10047378	10049291	AT2G23620.1	de novo gbM	12.9009	14.8054	13.4443	15.1036	15.7226	14.0327
chr2	10066162	10067455	AT2G23680.1	de novo gbM	16.8449	18.4369	16.9432	9.42713	11.3316	10.6921
chr2	10131488	10132779	AT2G23800.1	de novo gbM	27.5668	26.9456	22.3422	35.0131	31.8002	26.9797
chr2	10143645	10144511	AT2G23830.1	de novo gbM	18.4996	21.6596	16.6931	14.4012	12.061	13.2518
chr2	10174514	10176626	AT2G23900.1	de novo gbM	20.5532	17.7979	18.6322	18.864	15.2028	15.475
chr2	10196058	10197610	AT2G23960.1	de novo gbM	16.5899	17.0454	15.2662	28.5068	26.0162	20.4966
chr2	10204991	10206407	AT2G23985.1	de novo gbM	8.88959	9.42042	9.8212	5.69898	5.80543	6.44572
chr2	10283620	10284980	AT2G24190.2	de novo gbM	10.658	11.4018	11.5385	11.1619	9.28005	12.7314
chr2	10283620	10285000	AT2G24190.1	de novo gbM	10.5588	11.5344	11.5455	11.0819	9.21564	12.5955
chr2	10315514	10317353	AT2G24255.1	de novo gbM	24.5792	26.2104	26.4022	37.2223	34.7615	31.8222
chr2	10337253	10337707	AT2G24285.1	de novo gbM	27.222	22.5507	24.1272	6.58786	7.0297	6.50418
chr2	10345420	10346829	AT2G24320.1	de novo gbM	14.294	11.8804	10.723	6.48826	7.17272	5.6204
chr2	10364450	10366902	AT2G24360.1	de novo gbM	5.72478	6.38497	6.20378	6.37505	6.09378	7.22569
chr2	10379158	10379407	AT2G24410.1	de novo gbM	28.0339	26.1105	23.0298	10.1985	6.4086	8.89427
chr2	10404372	10405650	AT2G24510.1	de novo gbM	17.938	16.6067	15.9598	36.9589	37.4966	33.8182
chr2	10462909	10463224	AT2G24617.1	de novo gbM	29.5468	33.0947	29.7595	32.2468	34.3864	31.5317
chr2	10463075	10463549	AT2G24620.1	de novo gbM	34.9255	34.0542	30.281	34.6449	37.5421	30.8655
chr2	10480531	10482795	AT2G24645.1	de novo gbM	12.5688	12.4935	12.8312	7.12875	6.40758	6.72892
chr2	10498726	10498861	AT2G24683.1	de novo gbM	26.2773	26.5707	17.2961	9.61431	6.80564	9.4453
chr2	10503603	10503974	AT2G24692.1	de novo gbM	16.142	19.035	12.2172	5.01954	5.08323	5.60769
chr2	10509067	10510902	AT2G24696.1	de novo gbM	20.6624	19.9755	17.4402	27.4317	27.5905	23.553
chr2	10513015	10515411	AT2G24700.1	de novo gbM	15.6494	16.8579	14.2023	11.3052	10.8982	9.85943
chr2	10580134	10580311	AT2G24834.1	de novo gbM	21.9815	23.6434	23.6679	11.7965	7.10312	9.479
chr2	10581081	10582015	AT2G24840.1	de novo gbM	26.5459	24.0832	24.2277	13.2923	12.6843	11.3529
chr2	10620117	10621307	AT2G24970.1	de novo gbM	16.7643	16.8928	14.8605	5.54834	7.02988	7.44428
chr2	10629736	10631413	AT2G25000.1	de novo gbM	19.1746	19.5403	18.5715	6.15803	7.09334	6.40299
chr2	10689933	10691569	AT2G25120.1	de novo gbM	17.8598	18.2029	15.5528	26.1808	21.7838	20.5928
chr2	10742712	10745594	AT2G25220.2	de novo gbM	17.1531	17.399	16.5017	8.28267	7.48324	8.5461
chr2	10742713	10745594	AT2G25220.1	de novo gbM	17.159	17.392	16.5074	8.26596	7.46905	8.54907
chr2	10769932	10770421	AT2G25295.1	de novo gbM	3.66623	5.65442	4.77499	7.61657	6.22989	4.66623
chr2	10795134	10796039	AT2G25344.1	de novo gbM	8.21897	7.34914	7.81612	8.91685	11.1138	6.52574
chr2	10804248	10805761	AT2G25360.1	de novo gbM	22.6144	22.1523	21.0157	20.7377	22.4361	19.7386
chr2	10856371	10857016	AT2G25510.2	de novo gbM	22.6501	24.91	22.5725	32.8967	31.2626	30.9024
chr2	10856398	10857156	AT2G25510.1	de novo gbM	21.9406	23.5626	21.5631	30.8961	30.5573	29.3944
chr2	10948746	10949626	AT2G25700.1	de novo gbM	28.1749	28.4059	25.4802	57.2655	51.7078	48.8082
chr2	10975059	10975759	AT2G25735.1	de novo gbM	25.6658	25.8352	20.1122	10.6414	11.26	9.39559
chr2	11014889	11015800	AT2G25820.1	de novo gbM	33.413	32.5252	30.0032	47.1401	44.6933	44.4217
chr2	11077487	11079918	AT2G25980.1	de novo gbM	20.2569	19.4433	18.3483	16.203	15.9926	14.6038
chr2	11130118	11131514	AT2G26135.1	de novo gbM	21.1488	18.6825	19.2105	8.20606	7.20488	7.64377
chr2	11147638	11150510	AT2G26190.1	de novo gbM	16.6019	15.404	15.6266	5.97328	7.02102	6.77656
chr2	11192136	11194259	AT2G26290.1	de novo gbM	18.9015	18.3393	17.549	18.9524	19.0872	16.9122
chr2	11251119	11253612	AT2G26450.1	de novo gbM	21.1454	20.6834	20.8121	18.4937	14.9354	15.3713
chr2	11267941	11269623	AT2G26490.1	de novo gbM	24.3789	23.8807	22.7626	9.69607	8.6822	10.4936
chr2	11293768	11295806	AT2G26560.1	de novo gbM	17.9118	17.2708	16.5961	19.4382	18.697	16.3662
chr2	11318770	11324174	AT2G26610.1	de novo gbM	22.1074	21.1717	17.7599	8.86577	8.11598	7.42646
chr2	11365097	11365965	AT2G26695.1	de novo gbM	21.665	22.9011	22.549	25.2253	26.5177	23.2725
chr2	11395895	11397092	AT2G26750.1	de novo gbM	15.7421	16.3882	17.5849	7.5431	6.62519	5.71876
chr2	11443560	11447171	AT2G26830.1	de novo gbM	4.82747	4.74953	5.57241	6.34487	6.84293	7.09956
chr2	11523303	11525095	AT2G27000.1	de novo gbM	20.2855	20.6425	18.6827	10.3605	9.03973	9.13793
chr2	11600192	11600700	AT2G27145.1	de novo gbM	9.68628	8.97349	9.2604	9.33125	6.37764	7.26599
chr2	11607431	11608166	AT2G27160.1	de novo gbM	22.7829	11.5399	15.3703	9.52047	6.51323	7.30463
chr2	11607431	11608416	AT2G27160.2	de novo gbM	20.4082	11.0767	13.7351	8.36451	6.3329	7.7672
chr2	11672270	11673208	AT2G27270.1	de novo gbM	22.6508	21.1523	22.9163	7.70072	7.73281	9.30114
chr2	11680416	11681955	AT2G27300.1	de novo gbM	25.4048	27.0223	26.1717	9.75365	9.04904	9.28831
chr2	11723524	11724362	AT2G27402.1	de novo gbM	20.7109	21.3132	22.045	6.53208	5.65498	6.96741
chr2	11724426	11725419	AT2G27410.1	de novo gbM	20.7432	20.2441	18.6731	7.1037	7.10972	8.2453
chr2	11726143	11727614	AT2G27420.1	de novo gbM	23.2082	22.9118	21.5224	15.0766	13.4121	12.1813
chr2	11765322	11766144	AT2G27535.1	de novo gbM	17.2624	16.7733	13.2004	15.0348	15.4127	11.0219
chr2	11792824	11797712	AT2G27650.1	de novo gbM	19.4156	19.3017	17.5342	6.85771	6.17309	7.79853
chr2	11801567	11802891	AT2G27670.1	de novo gbM	17.2572	16.0297	14.4198	26.4684	24.6162	22.3029
chr2	11818490	11819578	AT2G27720.1	de novo gbM	5.60947	5.87263	6.12274	8.81747	6.75559	6.84684
chr2	11818695	11819578	AT2G27720.2	de novo gbM	6.17741	5.96655	6.29981	8.49992	7.17397	7.44837
chr2	11823915	11824461	AT2G27750.1	de novo gbM	28.9926	26.2103	29.2438	32.2468	28.0747	30.1141
chr2	11842266	11843293	AT2G27775.1	de novo gbM	14.6338	14.262	14.2433	5.54977	7.48644	7.05747
chr2	11845471	11846578	AT2G27780.1	de novo gbM	14.8167	15.3915	14.1446	5.40359	5.50392	5.09246
chr2	11861993	11863884	AT2G27840.1	de novo gbM	7.50382	6.79723	7.24526	9.10191	10.4076	10.7179
chr2	11862527	11863886	AT2G27840.2	de novo gbM	6.90473	6.40622	6.06408	7.93118	9.60712	9.08645
chr2	11892368	11893488	AT2G27930.1	de novo gbM	18.7316	17.8485	18.7019	23.9331	22.3214	21.9909
chr2	11934207	11935386	AT2G28030.1	de novo gbM	25.1708	24.4029	23.4744	24.3628	23.05	25.7289
chr2	11936053	11937401	AT2G28040.1	de novo gbM	12.9318	12.0577	10.7242	7.53541	6.02654	5.82495
chr2	11976302	11977913	AT2G28105.1	de novo gbM	11.8387	10.5995	10.8491	6.06003	5.94318	5.70717
chr2	12033952	12037527	AT2G28220.1	de novo gbM	14.2121	13.9217	14.3691	17.9161	16.9753	18.7724
chr2	12088876	12090701	AT2G28315.1	de novo gbM	18.1212	18.4266	16.9714	10.8535	10.9695	9.67139
chr2	12156129	12156934	AT2G28410.1	de novo gbM	21.6073	23.3937	24.7403	11.9874	10.8125	11.5882
chr2	12159275	12159407	AT2G28426.1	de novo gbM	10.981	9.05818	8.58446	8.12276	12.8216	7.62629
chr2	12166572	12168874	AT2G28460.1	de novo gbM	21.276	19.6564	17.0496	8.11422	7.47814	7.81314
chr2	12272280	12273027	AT2G28625.1	de novo gbM	26.9105	28.4114	23.8572	31.6532	35.0208	31.6241
chr2	12300202	12302036	AT2G28671.1	de novo gbM	12.5623	9.16808	10.0917	7.41552	6.43338	6.44035
chr2	12300258	12301790	AT2G28670.1	de novo gbM	13.1464	9.17052	10.131	7.55126	6.21808	6.43953
chr2	12300264	12302358	AT2G28670.2	de novo gbM	12.6602	9.8498	10.8228	7.03377	6.25809	6.47397
chr2	12302962	12304799	AT2G28680.1	de novo gbM	20.3077	21.1132	19.9447	30.7503	28.2712	24.7695
chr2	12317165	12318746	AT2G28700.1	de novo gbM	11.7256	11.1788	9.42607	15.2055	14.5893	14.6872
chr2	12340033	12343421	AT2G28780.1	de novo gbM	21.8756	17.2047	20.0372	49.5194	39.5353	45.7973
chr2	12383479	12384961	AT2G28850.1	de novo gbM	20.4106	19.9683	20.8298	24.5223	22.5791	19.3817
chr2	12388200	12389872	AT2G28860.1	de novo gbM	18.1825	19.1518	18.6887	29.8697	26.723	22.4373
chr2	12443918	12448163	AT2G28970.1	de novo gbM	14.6737	14.013	14.3823	21.5225	20.2536	18.2284
chr2	12455054	12459541	AT2G28990.1	de novo gbM	13.7123	14.1482	13.4841	26.9771	27.7289	23.3775
chr2	12460780	12465037	AT2G29000.1	de novo gbM	15.0535	13.7189	13.1963	24.5506	23.5475	21.7083
chr2	12524888	12527747	AT2G29130.1	de novo gbM	16.197	14.7029	14.965	17.9816	16.4738	15.8917
chr2	12535714	12536964	AT2G29150.1	de novo gbM	19.1638	15.7531	15.2735	8.89366	9.0909	9.01976
chr2	12543022	12543835	AT2G29180.1	de novo gbM	12.011	13.1444	12.5441	5.55295	7.13739	7.18166
chr2	12585855	12587742	AT2G29290.1	de novo gbM	15.8076	14.9104	14.1027	13.7566	11.8904	12.1633
chr2	12588190	12589759	AT2G29300.2	de novo gbM	14.1006	13.3838	12.8466	9.53119	8.59865	10.4367
chr2	12588196	12589539	AT2G29300.1	de novo gbM	14.9397	14.3005	13.5766	9.87452	8.85743	10.8438
chr2	12590057	12591329	AT2G29310.2	de novo gbM	13.7344	11.4563	13.7405	13.6199	10.3783	9.54965
chr2	12590058	12591363	AT2G29310.1	de novo gbM	13.5625	11.5388	13.6562	13.4917	10.4493	9.41101
chr2	12592147	12593686	AT2G29320.1	de novo gbM	14.2763	15.3685	14.8373	11.8804	12.5053	11.4251
chr2	12594589	12596330	AT2G29330.1	de novo gbM	16.7169	17.2124	14.8909	15.2667	14.3873	13.6458
chr2	12626535	12627678	AT2G29460.1	de novo gbM	19.0555	20.4314	18.5959	8.64004	10.5765	8.22011
chr2	12628540	12629543	AT2G29470.1	de novo gbM	19.8138	20.8618	19.1717	17.9479	16.3436	14.7872
chr2	12631377	12632473	AT2G29490.1	de novo gbM	17.5757	17.387	15.4458	12.0484	11.8242	13.2876
chr2	12643241	12643944	AT2G29540.3	de novo gbM	5.20891	5.31508	4.49371	5.6191	5.84672	7.82806
chr2	12662740	12665803	AT2G29620.1	de novo gbM	18.2192	18.0665	16.6925	6.87204	7.37257	7.90963
chr2	12722938	12724602	AT2G29800.1	de novo gbM	25.1698	23.645	23.2977	36.0838	33.8258	31.2971
chr2	12726101	12727253	AT2G29810.1	de novo gbM	28.6083	28.5751	27.7206	44.9691	44.1163	40.5464
chr2	12728361	12729528	AT2G29820.1	de novo gbM	29.6788	28.5601	25.8049	44.9714	44.9166	41.2329
chr2	12737665	12738388	AT2G29860.1	de novo gbM	37.2475	38.7087	33.5779	51.1243	45.6805	41.028
chr2	12756355	12758558	AT2G29930.1	de novo gbM	19.9812	20.8111	21.4007	29.3046	26.0546	27.9351
chr2	12872133	12873820	AT2G30140.1	de novo gbM	28.0374	28.5719	26.4607	10.2695	11.1216	10.9001
chr2	12879674	12881498	AT2G30170.1	de novo gbM	10.038	8.62427	9.22453	6.77553	5.91192	7.17473
chr2	12879674	12881503	AT2G30170.2	de novo gbM	10.0523	8.62112	9.19931	6.75701	5.9222	7.19181
chr2	12954173	12955089	AT2G30395.1	de novo gbM	21.1543	22.884	23.5042	9.30263	10.1357	10.7701
chr2	12956560	12957554	AT2G30400.1	de novo gbM	19.1873	20.2989	18.9653	7.38042	7.58904	7.96694
chr2	12960826	12962162	AT2G30420.1	de novo gbM	10.4497	10.8795	9.81815	11.1512	10.0983	9.89591
chr2	12968175	12968412	AT2G30430.1	de novo gbM	20.4403	24.91	15.7925	13.5722	10.2017	14.4417
chr2	13011104	13011784	AT2G30540.1	de novo gbM	14.7529	13.7921	14.3411	7.38593	7.89338	6.90852
chr2	13017346	13018857	AT2G30560.1	de novo gbM	14.3136	13.8233	11.9307	6.9466	7.07256	7.95032
chr2	13058249	13061673	AT2G30660.1	de novo gbM	14.4824	14.1647	13.5687	31.2155	29.2621	25.206
chr2	13099335	13101413	AT2G30750.1	de novo gbM	17.824	18.7544	16.888	21.0737	20.1521	17.4722
chr2	13129582	13132464	AT2G30820.2	de novo gbM	15.2207	15.6487	15.1077	6.12879	5.72149	6.91605
chr2	13149413	13152542	AT2G30900.1	de novo gbM	16.3598	14.5448	14.4638	17.0612	14.4187	12.397
chr2	13168532	13170285	AT2G30940.1	de novo gbM	17.8428	19.4818	18.4128	14.9369	12.4682	12.0594
chr2	13208666	13208918	AT2G31035.1	de novo gbM	9.68747	9.78607	6.40428	8.06169	8.05931	6.92419
chr2	13208905	13211085	AT2G31040.1	de novo gbM	8.59125	6.71885	7.74964	6.23856	6.21084	6.40328
chr2	13212149	13212752	AT2G31050.1	de novo gbM	32.1982	30.8587	30.3517	12.9147	12.6704	16.6944
chr2	13296142	13298277	AT2G31210.1	de novo gbM	17.8841	17.3787	17.563	7.11015	7.88189	6.75828
chr2	13319620	13321526	AT2G31250.1	de novo gbM	32.5609	31.5819	31.9958	7.19461	6.01277	6.83085
chr2	13332223	13332391	AT2G31271.1	de novo gbM	12.9419	10.4533	10.424	1.67952	8.34714	6.39156
chr2	13360882	13361167	AT2G31335.1	de novo gbM	27.1695	28.8432	23.6148	6.73222	8.14414	8.24174
chr2	13394720	13395720	AT2G31425.1	de novo gbM	22.3908	18.9067	16.5508	27.8773	24.7098	22.3481
chr2	13396191	13397162	AT2G31430.1	de novo gbM	22.2345	22.2035	21.0058	22.782	22.6092	18.7304
chr2	13397596	13398839	AT2G31432.1	de novo gbM	10.3417	9.25859	9.28199	10.4873	9.95905	6.74893
chr2	13407491	13408655	AT2G31470.1	de novo gbM	22.2509	23.4655	19.8239	20.7014	20.5637	16.3742
chr2	13446828	13448133	AT2G31590.1	de novo gbM	6.31356	5.41148	5.99925	5.01616	5.55814	5.19406
chr2	13476092	13477547	AT2G31690.1	de novo gbM	24.4072	23.8314	21.8299	55.2295	54.1386	49.4456
chr2	13481792	13483124	AT2G31710.1	de novo gbM	10.2807	8.78022	10.0023	6.94806	7.51476	7.40643
chr2	13486316	13487445	AT2G31725.1	de novo gbM	11.0142	12.1792	10.9188	7.09771	6.29611	6.77652
chr2	13508492	13510390	AT2G31760.1	de novo gbM	18.9717	19.2337	17.4222	23.3993	20.9678	19.0231
chr2	13518210	13520364	AT2G31790.1	de novo gbM	15.5482	12.8193	14.3632	7.38801	7.04909	8.4746
chr2	13571043	13574019	AT2G31910.1	de novo gbM	21.9689	20.2143	20.7573	15.5301	11.9752	13.8237
chr2	13581580	13582126	AT2G31945.1	de novo gbM	24.4516	22.1042	21.8228	25.322	24.0894	23.4767
chr2	13583429	13584020	AT2G31953.1	de novo gbM	10.3267	8.09259	7.95987	8.02077	8.59114	9.76578
chr2	13587708	13588252	AT2G31957.1	de novo gbM	13.042	10.9897	10.9199	7.15771	7.11115	5.67486
chr2	13613927	13615692	AT2G31985.1	de novo gbM	17.527	16.4491	17.7234	10.9027	10.2739	9.31574
chr2	13631061	13631768	AT2G32020.1	de novo gbM	26.7065	26.1608	24.7699	12.3719	9.02825	12.0554
chr2	13637878	13638643	AT2G32050.1	de novo gbM	14.1608	10.6966	13.376	6.41774	6.13139	7.36909
chr2	13709603	13710356	AT2G32275.1	de novo gbM	22.0863	22.1808	20.1102	43.092	41.9983	40.8194
chr2	13724393	13726207	AT2G32310.2	de novo gbM	24.3922	25.8507	23.3777	5.91072	6.50431	7.10329
chr2	13724393	13726374	AT2G32310.1	de novo gbM	23.1832	24.3882	22.4643	5.66882	6.61506	6.97877
chr2	13732246	13734534	AT2G32340.1	de novo gbM	9.41941	7.78982	8.53943	5.89476	6.50944	6.54101
chr2	13737018	13737546	AT2G32360.1	de novo gbM	26.73	31.5621	18.3395	38.69	31.2298	27.4546
chr2	13771295	13774502	AT2G32430.1	de novo gbM	14.2254	13.3055	14.733	6.82742	6.46855	7.59632
chr2	13782207	13784471	AT2G32460.1	de novo gbM	18.1287	17.7253	18.1548	32.4533	30.3933	27.7457
chr2	13791886	13793177	AT2G32487.1	de novo gbM	14.3005	13.0242	14.7884	16.7416	14.3831	13.5158
chr2	13814685	13818289	AT2G32540.1	de novo gbM	15.008	13.8719	13.7866	24.458	23.5339	19.869
chr2	13833544	13835663	AT2G32600.1	de novo gbM	7.74049	7.67049	7.77827	7.19046	6.43527	7.98115
chr2	13851666	13853343	AT2G32645.1	de novo gbM	13.9431	13.0789	11.9374	3.7352	4.49822	4.68219
chr2	13859768	13862614	AT2G32680.1	de novo gbM	20.2249	16.3062	17.193	8.92281	7.61188	7.59306
chr2	13876773	13878531	AT2G32720.1	de novo gbM	10.1328	9.09683	10.4693	6.2274	6.16138	5.57352
chr2	13898430	13901870	AT2G32780.1	de novo gbM	17.3757	17.4117	15.2923	6.92274	6.66298	6.59408
chr2	13951685	13953478	AT2G32885.1	de novo gbM	15.0833	15.0044	10.782	28.9241	29.774	23.9175
chr2	13958448	13959066	AT2G32905.1	de novo gbM	28.6392	25.2123	25.0588	9.22268	10.2502	9.12193
chr2	14006134	14008535	AT2G33000.1	de novo gbM	26.404	23.499	25.7855	7.12155	6.98854	7.21146
chr2	14013873	14016516	AT2G33020.1	de novo gbM	25.4729	19.8771	22.9568	8.79679	8.52585	8.88724
chr2	14017683	14018340	AT2G33030.1	de novo gbM	23.2815	21.9527	21.0104	7.12913	6.25608	9.29548
chr2	14028281	14031164	AT2G33070.3	de novo gbM	23.8684	23.8991	22.9514	27.9908	24.874	25.9786
chr2	14032014	14034237	AT2G33080.1	de novo gbM	19.7672	19.9011	15.8328	12.8958	11.6593	11.8343
chr2	14067971	14069111	AT2G33190.1	de novo gbM	21.2471	20.3869	21.0846	12.2269	11.3679	10.6554
chr2	14080410	14081971	AT2G33230.1	de novo gbM	23.263	22.7876	21.6234	6.32644	6.93895	7.39471
chr2	14097431	14098711	AT2G33250.1	de novo gbM	20.4132	18.5949	19.2882	6.74537	6.61115	7.81218
chr2	14113024	14114200	AT2G33300.1	de novo gbM	16.899	17.5387	15.7966	7.62981	8.63497	5.36434
chr2	14113024	14116024	AT2G33310.3	de novo gbM	12.7784	13.2023	13.346	7.14803	7.6241	6.48743
chr2	14143553	14144721	AT2G33370.1	de novo gbM	8.49105	6.97395	7.5555	6.08768	4.84386	6.78008
chr2	14152705	14154530	AT2G33400.1	de novo gbM	17.8913	18.6108	17.2724	6.36984	6.67708	6.32501
chr2	14158704	14162527	AT2G33420.1	de novo gbM	26.0715	25.7636	23.7841	11.248	10.1569	8.07513
chr2	14210031	14211588	AT2G33550.1	de novo gbM	15.3852	15.8627	16.0331	4.60298	7.60898	6.55165
chr2	14242914	14244569	AT2G33655.1	de novo gbM	21.8034	22.9834	20.9554	24.2776	23.4329	23.0328
chr2	14256150	14256360	AT2G33705.1	de novo gbM	17.8007	21.8852	17.9865	6.9868	6.21718	5.11324
chr2	14258808	14260739	AT2G33710.2	de novo gbM	20.2871	20.9561	18.8494	30.1885	25.9434	23.4942
chr2	14271709	14273385	AT2G33750.2	de novo gbM	18.5943	13.9116	16.0011	9.5961	8.1651	8.92949
chr2	14271793	14273265	AT2G33750.1	de novo gbM	19.3832	14.0626	16.9823	9.69922	8.21261	9.0728
chr2	14288424	14289225	AT2G33775.1	de novo gbM	23.0486	23.324	21.6916	48.8935	46.424	44.322
chr2	14293560	14295271	AT2G33790.1	de novo gbM	21.335	20.2221	17.4599	41.8539	36.2033	32.3201
chr2	14305000	14306072	AT2G33810.1	de novo gbM	12.8097	10.8052	12.172	6.68549	7.66837	7.95069
chr2	14314943	14317499	AT2G33840.1	de novo gbM	7.71544	6.15441	7.7784	7.39619	6.64041	6.24902
chr2	14317675	14319389	AT2G33845.1	de novo gbM	9.76978	10.2677	11.3191	7.70423	7.39162	7.87012
chr2	14365176	14365632	AT2G34000.1	de novo gbM	24.5931	22.6157	16.5665	25.4933	23.7537	18.9854
chr2	14440647	14442005	AT2G34200.1	de novo gbM	13.1174	13.6198	13.1485	6.27482	6.16021	6.52334
chr2	14468751	14469876	AT2G34270.1	de novo gbM	26.4807	29.2277	25.059	6.77182	6.96324	7.09889
chr2	14477714	14479988	AT2G34310.3	de novo gbM	10.0477	9.11943	9.81512	6.32811	6.44319	7.26007
chr2	14477744	14479962	AT2G34310.1	de novo gbM	10.1122	9.18121	9.79975	6.23345	6.45326	7.26182
chr2	14477783	14479962	AT2G34310.2	de novo gbM	10.1707	9.2598	9.83332	6.18963	6.41342	7.2378
chr2	14493585	14495802	AT2G34350.1	de novo gbM	20.9734	21.3707	20.8164	25.3269	22.4003	20.1001
chr2	14510481	14511891	AT2G34370.1	de novo gbM	27.2692	21.995	23.7929	31.5378	25.7898	25.9402
chr2	14522523	14523568	AT2G34420.1	de novo gbM	14.4912	15.6254	16.5282	8.37027	7.58886	8.92677
chr2	14562891	14564782	AT2G34570.1	de novo gbM	10.4085	9.44499	9.20639	5.61036	7.00661	6.84954
chr2	14565659	14567673	AT2G34580.1	de novo gbM	18.8639	21.4283	17.5781	7.3692	6.91484	6.29794
chr2	14630306	14632061	AT2G34690.1	de novo gbM	9.30246	9.26141	10.0959	6.81684	6.55766	7.45681
chr2	14658409	14660271	AT2G34740.2	de novo gbM	18.1504	20.8698	18.5336	9.45582	11.1151	10.128
chr2	14658683	14660305	AT2G34740.1	de novo gbM	18.4373	20.871	18.1216	9.70683	11.2989	9.88878
chr2	14689623	14690879	AT2G34820.1	de novo gbM	25.9358	27.5775	26.1908	37.0222	37.4989	30.1894
chr2	14726799	14728128	AT2G34910.1	de novo gbM	24.5399	20.5803	22.2976	7.26098	6.87679	9.24106
chr2	14783290	14784710	AT2G35070.1	de novo gbM	18.7499	18.8141	18.5956	29.0107	29.2859	27.1754
chr2	14805638	14807369	AT2G35120.1	de novo gbM	8.88053	9.54092	9.97801	7.72637	6.28542	7.83159
chr2	14807448	14810164	AT2G35130.1	de novo gbM	16.8673	16.2062	17.2953	6.64882	6.03558	6.32566
chr2	14807448	14810229	AT2G35130.2	de novo gbM	16.8296	16.1364	17.1998	6.67604	6.03361	6.34674
chr2	14817046	14818211	AT2G35150.1	de novo gbM	26.6192	25.8829	24.8176	8.76752	6.59964	6.91276
chr2	14864854	14866598	AT2G35310.1	de novo gbM	13.1012	12.3407	13.1326	6.85983	6.70993	5.9646
chr2	14891101	14892218	AT2G35370.1	de novo gbM	12.0887	10.5371	12.112	7.32553	7.79235	5.34728
chr2	14910409	14912048	AT2G35480.1	de novo gbM	14.3129	14.1572	14.6025	6.92056	6.96277	8.35309
chr2	14921491	14922845	AT2G35520.1	de novo gbM	11.0996	12.3078	12.9084	5.50148	5.96412	6.04696
chr2	14921492	14922841	AT2G35520.2	de novo gbM	11.1408	12.3534	12.9053	5.52187	5.91454	6.06937
chr2	14929280	14930618	AT2G35550.4	de novo gbM	18.9012	17.5096	18.6061	6.70602	6.43299	5.9688
chr2	14929320	14930892	AT2G35550.1	de novo gbM	18.684	16.7572	17.715	6.49756	6.45975	6.06222
chr2	14929373	14930662	AT2G35550.3	de novo gbM	18.7023	17.0737	18.4076	6.52315	6.67753	5.77918
chr2	14955240	14955501	AT2G35612.1	de novo gbM	36.683	36.2197	28.4175	46.486	41.3155	37.7983
chr2	14959390	14960734	AT2G35615.1	de novo gbM	31.3613	31.1375	30.7099	7.30591	6.51221	7.29037
chr2	15010795	15012354	AT2G35710.2	de novo gbM	22.0695	20.8995	18.6777	9.73711	7.87837	8.13601
chr2	15042174	15043575	AT2G35795.1	de novo gbM	14.8385	13.8152	15.1224	5.96139	5.9021	7.61649
chr2	15082854	15084473	AT2G35930.1	de novo gbM	25.6102	27.0717	26.7661	45.1733	43.6367	43.6908
chr2	15109006	15109773	AT2G35970.1	de novo gbM	8.65336	10.1329	8.05842	8.82897	10.5286	5.5124
chr2	15110587	15111471	AT2G35980.1	de novo gbM	24.9406	21.3031	22.9566	38.9405	30.9609	32.4169
chr2	15123153	15125588	AT2G36020.1	de novo gbM	14.9915	15.8514	15.2581	12.8159	11.7365	11.9615
chr2	15166772	15168497	AT2G36130.1	de novo gbM	9.84016	9.09757	9.67431	5.20154	6.27925	8.3646
chr2	15193693	15195538	AT2G36230.1	de novo gbM	9.9651	10.8551	11.0737	6.729	6.86679	7.02032
chr2	15235722	15237728	AT2G36340.1	de novo gbM	15.3452	16.3355	15.9536	5.90762	6.53262	7.52744
chr2	15278768	15280604	AT2G36410.1	de novo gbM	10.0971	11.2339	11.7078	6.42388	6.11032	6.83541
chr2	15278768	15280688	AT2G36410.2	de novo gbM	9.93345	10.937	11.4817	6.34858	6.22078	6.78104
chr2	15286497	15288990	AT2G36420.1	de novo gbM	17.3662	16.9664	16.4458	10.1183	11.9095	10.3642
chr2	15292647	15292872	AT2G36440.1	de novo gbM	26.9554	29.5599	24.8758	42.1358	42.3382	34.5996
chr2	15327478	15328802	AT2G36550.1	de novo gbM	17.5453	18.8518	18.3879	10.0162	9.82456	9.32665
chr2	15349326	15350088	AT2G36610.1	de novo gbM	14.9674	15.3481	14.6454	17.2554	13.3264	13.299
chr2	15356833	15358612	AT2G36640.1	de novo gbM	28.946	24.3639	26.9839	23.8543	20.1415	23.3513
chr2	15382660	15383440	AT2G36695.1	de novo gbM	21.175	20.0238	17.257	14.1803	13.2669	15.057
chr2	15440768	15441276	AT2G36815.1	de novo gbM	35.3662	38.9832	32.4452	18.5514	18.9425	13.2109
chr2	15440840	15441276	AT2G36815.2	de novo gbM	36.8321	40.5359	33.8653	19.0263	19.7416	13.5454
chr2	15482002	15483711	AT2G36885.1	de novo gbM	13.9945	12.0032	12.7586	6.50501	6.42292	6.98995
chr2	15482010	15483706	AT2G36885.2	de novo gbM	14.0793	12.0731	12.8362	6.55488	6.47215	7.00395
chr2	15508797	15509850	AT2G36920.1	de novo gbM	18.6194	18.2035	18.9135	8.25309	7.43936	8.41282
chr2	15531160	15533265	AT2G36980.1	de novo gbM	11.8873	12.6562	12.0549	6.35361	5.81189	8.38493
chr2	15592551	15594014	AT2G37110.1	de novo gbM	11.6024	9.90952	11.9936	5.86305	7.10629	6.51388
chr2	15602862	15603329	AT2G37140.1	de novo gbM	17.4795	17.2023	14.9998	8.09621	8.18011	8.76615
chr2	15620348	15621632	AT2G37195.1	de novo gbM	13.0713	12.0767	12.9703	5.7135	7.08014	6.27209
chr2	15639938	15641763	AT2G37240.1	de novo gbM	18.4556	17.1777	19.8877	6.21523	6.27963	6.36179
chr2	15644839	15647065	AT2G37260.1	de novo gbM	21.317	21.9221	20.5009	6.74343	7.12521	7.35632
chr2	15645406	15646928	AT2G37260.2	de novo gbM	21.5283	22.2668	21.275	6.67393	6.86259	8.15742
chr2	15709807	15710912	AT2G37435.1	de novo gbM	25.9589	22.7571	23.4927	45.0433	44.7237	42.6354
chr2	15726447	15729098	AT2G37460.1	de novo gbM	18.7053	17.8157	18.7038	13.9004	13.7717	15.4931
chr2	15755103	15757531	AT2G37550.2	de novo gbM	8.4521	7.30988	8.40061	6.41482	5.95486	7.29711
chr2	15803242	15805573	AT2G37680.1	de novo gbM	11.0457	8.83231	10.1644	5.13237	5.35213	7.08253
chr2	15827705	15828620	AT2G37740.1	de novo gbM	23.8455	27.3193	24.6932	67.6565	63.6289	60.9503
chr2	15847491	15848490	AT2G37820.1	de novo gbM	32.0734	29.3983	30.4194	36.2655	28.1229	30.9021
chr2	15859238	15859907	AT2G37870.1	de novo gbM	23.6051	24.2956	23.0972	6.5795	8.24001	7.72432
chr2	15868398	15869097	AT2G37910.1	de novo gbM	10.8049	9.03389	7.41776	5.97418	6.01854	7.68084
chr2	15868579	15870071	AT2G37920.1	de novo gbM	13.2943	12.8223	11.1391	5.78691	6.35237	7.37685
chr2	15914957	15916733	AT2G38025.1	de novo gbM	11.4261	11.6766	11.91	6.45026	5.41825	6.5751
chr2	15948483	15950228	AT2G38100.1	de novo gbM	24.3075	20.7702	23.9479	10.6072	8.17477	10.3455
chr2	16055288	16057980	AT2G38320.1	de novo gbM	15.0056	14.9627	13.5208	15.4286	14.496	14.2599
chr2	16067395	16068291	AT2G38340.1	de novo gbM	13.027	11.9685	12.0719	6.92801	7.33972	7.71481
chr2	16083688	16086349	AT2G38400.1	de novo gbM	12.6575	11.5282	11.0201	7.18917	7.06893	7.99485
chr2	16117394	16119108	AT2G38500.1	de novo gbM	25.1922	25.5713	23.4595	14.9146	15.3757	13.156
chr2	16145906	16146857	AT2G38600.1	de novo gbM	14.0785	13.0444	13.3957	9.43497	8.74574	9.45628
chr2	16160575	16160809	AT2G38646.1	de novo gbM	20.0503	17.8841	17.3157	12.7816	13.8455	14.0532
chr2	16192355	16194103	AT2G38730.1	de novo gbM	10.5617	10.7521	12.2383	6.58586	6.27962	8.4849
chr2	16196264	16198491	AT2G38750.1	de novo gbM	18.5327	19.4291	18.1018	5.82816	5.99291	7.38315
chr2	16214188	16215264	AT2G38790.1	de novo gbM	14.4637	15.3835	13.85	6.97531	7.2354	7.35979
chr2	16216998	16219159	AT2G38800.1	de novo gbM	15.8509	14.7316	15.3972	7.15517	7.38428	7.70181
chr2	16241188	16242917	AT2G38890.2	de novo gbM	18.8406	15.6246	16.6029	7.8985	8.44619	7.76302
chr2	16241233	16242917	AT2G38890.1	de novo gbM	19.0043	15.7315	16.8427	8.00903	8.41346	7.85091
chr2	16282119	16284868	AT2G38995.1	de novo gbM	13.1958	12.7495	12.2787	13.9591	12.6826	11.0347
chr2	16298226	16299202	AT2G39030.1	de novo gbM	29.2727	30.9333	28.779	45.9087	43.3023	41.9446
chr2	16299350	16301227	AT2G39040.1	de novo gbM	22.9639	21.5391	21.3125	47.8934	42.8942	39.7948
chr2	16306687	16308252	AT2G39060.1	de novo gbM	15.6721	15.9249	14.5689	25.2411	23.9462	20.1548
chr2	16356147	16359813	AT2G39200.1	de novo gbM	14.3796	11.976	12.0173	15.8705	15.3008	13.8946
chr2	16366156	16368275	AT2G39210.1	de novo gbM	28.2618	25.7094	26.5271	7.24373	6.98296	6.39759
chr2	16414072	16416737	AT2G39310.3	de novo gbM	17.4047	15.3386	14.6113	21.6834	17.4553	17.4011
chr2	16414072	16416815	AT2G39310.1	de novo gbM	17.2018	15.1749	14.4837	21.6017	17.3468	17.3467
chr2	16417476	16418517	AT2G39320.1	de novo gbM	21.1791	21.8591	18.9006	18.7564	16.676	17.213
chr2	16419595	16421852	AT2G39330.1	de novo gbM	21.8016	20.3463	20.2954	18.1272	16.9256	19.2384
chr2	16455568	16456464	AT2G39410.1	de novo gbM	15.9219	16.3055	15.2527	16.8162	17.8096	15.9539
chr2	16464717	16466871	AT2G39435.1	de novo gbM	10.4127	8.91626	9.35762	6.70685	5.99397	6.94792
chr2	16476215	16477843	AT2G39470.1	de novo gbM	7.19308	6.70183	6.72836	6.58602	5.7326	6.59571
chr2	16495874	16496995	AT2G39518.1	de novo gbM	15.2101	10.5662	13.9679	30.5567	26.2269	24.0068
chr2	16498485	16499471	AT2G39530.1	de novo gbM	18.9175	18.2657	16.1242	37.7166	35.1634	31.3776
chr2	16500865	16501241	AT2G39540.1	de novo gbM	16.9418	18.9806	17.9908	18.9107	21.0914	17.1348
chr2	16594036	16594516	AT2G39782.1	de novo gbM	21.8536	24.2873	21.1035	20.8092	17.6297	14.5408
chr2	16596986	16598162	AT2G39795.1	de novo gbM	12.9419	16.3313	15.0958	6.76606	7.73035	8.56012
chr2	16634518	16635568	AT2G39851.1	de novo gbM	13.7683	14.1275	14.7489	15.2097	15.1054	12.9109
chr2	16637676	16639304	AT2G39855.1	de novo gbM	14.0113	13.8627	10.9046	15.6331	16.7523	12.4906
chr2	16637676	16639308	AT2G39855.2	de novo gbM	13.9769	13.8745	10.8779	15.5948	16.7408	12.46
chr2	16723880	16725774	AT2G40050.1	de novo gbM	20.9452	20.4383	20.9218	33.4598	30.1777	27.3548
chr2	16726483	16728185	AT2G40060.1	de novo gbM	8.9422	8.86925	8.09017	5.86864	6.25046	9.14796
chr2	16750034	16751084	AT2G40113.1	de novo gbM	16.2386	17.2235	17.5286	7.57799	7.82904	8.11728
chr2	16777389	16779408	AT2G40160.1	de novo gbM	10.6177	10.1602	10.9357	5.70188	6.53846	7.17982
chr2	16779551	16780258	AT2G40170.1	de novo gbM	29.2423	30.3359	27.684	40.1488	37.4125	39.2036
chr2	16793212	16794328	AT2G40210.1	de novo gbM	23.0712	21.4614	19.015	43.7397	42.0297	37.1638
chr2	16867292	16869089	AT2G40390.1	de novo gbM	19.9107	19.7533	19.7772	25.0599	22.3077	21.4741
chr2	16873398	16875396	AT2G40410.2	de novo gbM	8.40017	8.13502	7.85405	7.14577	6.09893	7.38964
chr2	16873450	16875396	AT2G40410.1	de novo gbM	8.42863	8.12199	7.83453	7.27872	6.13766	7.51812
chr2	16886823	16888638	AT2G40435.1	de novo gbM	14.8164	15.3989	13.6595	35.4759	34.3953	30.2093
chr2	16923067	16925914	AT2G40520.1	de novo gbM	18.409	17.5604	18.4534	17.7601	15.66	16.1944
chr2	16923317	16925914	AT2G40520.4	de novo gbM	18.5949	17.2078	18.3787	18.9265	16.3296	16.8489
chr2	16923349	16925914	AT2G40520.3	de novo gbM	18.6633	17.2622	18.4072	19.0306	16.4202	16.9544
chr2	16946869	16948561	AT2G40600.1	de novo gbM	14.4732	14.2658	13.516	5.53646	6.20166	7.41715
chr2	16970229	16971234	AT2G40670.2	de novo gbM	12.8666	16.3216	13.7693	7.01888	8.27582	7.14519
chr2	16970257	16971207	AT2G40670.1	de novo gbM	12.407	16.4406	13.6628	6.95002	8.29684	7.20564
chr2	16981690	16982257	AT2G40711.1	de novo gbM	14.5985	14.1684	14.3528	7.26547	6.73741	7.93026
chr2	17069867	17071657	AT2G40910.1	de novo gbM	22.2047	21.3753	21.4851	24.5589	21.8547	21.7081
chr2	17074904	17076239	AT2G40925.1	de novo gbM	21.858	21.1875	23.3806	12.5968	11.2649	11.6628
chr2	17095521	17097454	AT2G40960.1	de novo gbM	16.6549	13.5117	16.183	7.6488	7.5298	5.90219
chr2	17200658	17202618	AT2G41250.1	de novo gbM	15.2578	14.3741	15.7849	6.85244	6.93265	7.60139
chr2	17214236	17216292	AT2G41300.1	de novo gbM	17.0129	16.5017	16.4508	12.3513	11.8538	11.1961
chr2	17231340	17233458	AT2G41350.2	de novo gbM	8.69866	9.12073	8.54393	7.56687	6.91776	7.85817
chr2	17231340	17233557	AT2G41350.1	de novo gbM	8.58551	8.84828	8.41021	7.48352	6.87059	7.96134
chr2	17264401	17265082	AT2G41415.1	de novo gbM	20.9486	21.3436	16.8412	22.9539	22.0122	19.5125
chr2	17271171	17274370	AT2G41440.1	de novo gbM	14.9406	14.4718	14.1044	5.5391	5.65335	6.5454
chr2	17272740	17274247	AT2G41440.2	de novo gbM	12.8076	11.9261	11.7573	7.00249	6.4175	7.21436
chr2	17275590	17277330	AT2G41445.1	de novo gbM	29.4414	29.6128	28.082	20.3025	18.2029	18.6292
chr2	17294452	17294728	AT2G41473.1	de novo gbM	24.7386	27.4822	24.2604	16.9704	17.1698	16.5347
chr2	17296811	17298731	AT2G41480.1	de novo gbM	17.761	18.1181	18.3314	16.5181	13.8016	13.3524
chr2	17345376	17346737	AT2G41600.2	de novo gbM	7.98763	7.27533	7.77079	7.67075	6.89275	6.45965
chr2	17345387	17346737	AT2G41600.4	de novo gbM	8.05271	7.30693	7.80868	7.64965	6.87727	6.51228
chr2	17345409	17346737	AT2G41600.3	de novo gbM	8.07122	7.37171	7.80875	7.73388	6.77273	6.56963
chr2	17345435	17346737	AT2G41600.1	de novo gbM	8.17381	7.43282	7.88557	7.75829	6.75942	6.64928
chr2	17381722	17382577	AT2G41690.1	de novo gbM	28.5972	27.4884	25.3819	25.2128	22.6226	16.0125
chr2	17556743	17558369	AT2G42090.1	de novo gbM	23.201	25.8292	20.5689	37.5171	36.1925	30.0474
chr2	17572368	17574679	AT2G42150.1	de novo gbM	23.4214	23.5087	23.0008	7.22796	6.50743	8.33447
chr2	17601954	17603633	AT2G42260.1	de novo gbM	26.4217	26.7052	25.7074	6.62124	5.64487	7.35467
chr2	17627341	17630797	AT2G42320.2	de novo gbM	14.856	12.8226	12.7972	6.67842	6.14242	6.87425
chr2	17627961	17630797	AT2G42320.1	de novo gbM	14.3647	11.4229	12.0473	6.68586	6.00185	7.17022
chr2	17677875	17679293	AT2G42460.2	de novo gbM	19.7716	20.0264	18.0165	12.6156	11.765	10.8381
chr2	17685804	17689928	AT2G42480.1	de novo gbM	19.4514	18.8456	18.1931	13.8343	15.6183	14.2229
chr2	17709035	17709945	AT2G42530.1	de novo gbM	18.4435	20.6945	18.6783	10.1701	10.6808	9.73483
chr2	17714637	17716912	AT2G42560.1	de novo gbM	30.2808	30.4669	28.1948	25.723	24.6987	24.0421
chr2	17765479	17766888	AT2G42650.1	de novo gbM	12.7509	13.392	13.8667	7.60969	7.4816	7.8114
chr2	17774902	17776320	AT2G42680.1	de novo gbM	9.68406	7.668	7.02255	5.77053	6.68388	8.2351
chr2	17776240	17777717	AT2G42690.1	de novo gbM	17.1999	14.7993	15.3207	7.41217	6.87524	8.54227
chr2	17817337	17818545	AT2G42820.1	de novo gbM	13.1674	14.1356	13.3599	18.8262	18.4537	15.4445
chr2	17920659	17921689	AT2G43100.1	de novo gbM	25.5901	26.6634	25.8034	10.7385	10.751	11.1418
chr2	17922059	17924355	AT2G43110.1	de novo gbM	7.32652	6.33057	7.55253	6.61157	6.97116	7.62895
chr2	17955983	17958041	AT2G43190.4	de novo gbM	7.09879	7.66182	7.8086	7.04712	5.26322	7.17419
chr2	17955984	17958041	AT2G43190.1	de novo gbM	7.0837	7.66555	7.8124	7.05055	5.26578	7.17768
chr2	17955988	17958041	AT2G43190.2	de novo gbM	7.0975	7.66228	7.79417	7.06429	5.27604	7.19167
chr2	17964218	17966211	AT2G43220.1	de novo gbM	26.6226	25.5349	25.0857	22.652	21.0359	20.4062
chr2	17979702	17981309	AT2G43255.1	de novo gbM	14.2656	14.5786	13.2693	11.2372	12.1567	10.7746
chr2	17985318	17986775	AT2G43261.2	de novo gbM	16.1531	17.2079	15.5781	10.9998	9.32601	9.44257
chr2	17985380	17986775	AT2G43261.4	de novo gbM	16.5976	17.7316	16.1228	11.2459	9.49785	9.42926
chr2	17985381	17986775	AT2G43261.3	de novo gbM	16.6095	17.7444	16.1343	11.254	9.50466	9.43603
chr2	18046003	18047401	AT2G43460.1	de novo gbM	5.67528	4.91786	5.82122	6.37785	6.12231	6.62472
chr2	18078648	18080028	AT2G43580.1	de novo gbM	23.4395	25.5057	21.3243	27.1118	26.5957	22.0787
chr2	18081330	18082767	AT2G43590.1	de novo gbM	21.6072	19.2676	18.0889	31.1808	29.175	26.8072
chr2	18086048	18087018	AT2G43600.1	de novo gbM	25.2461	23.8828	22.5851	45.8436	42.8722	42.4808
chr2	18128528	18129841	AT2G43745.1	de novo gbM	12.0854	13.7451	14.1222	6.57583	9.05981	7.05359
chr2	18136181	18137586	AT2G43780.1	de novo gbM	12.2985	10.9303	11.8044	7.79201	6.95223	7.59481
chr2	18152226	18153908	AT2G43820.1	de novo gbM	23.7666	24.2806	23.5384	12.6821	12.0171	11.6507
chr2	18157637	18159175	AT2G43840.2	de novo gbM	25.1733	24.1488	23.1077	8.14556	7.54577	9.25072
chr2	18157637	18159231	AT2G43840.1	de novo gbM	24.5283	23.4879	22.5329	8.0718	7.64471	9.22044
chr2	18162944	18164428	AT2G43860.1	de novo gbM	20.3574	19.4882	18.9737	27.1131	26.2633	24.9632
chr2	18193150	18195582	AT2G43930.1	de novo gbM	6.28944	5.88437	5.63355	4.01427	3.97663	5.24307
chr2	18203311	18204912	AT2G43960.1	de novo gbM	27.2086	26.0925	24.2788	29.8197	27.153	24.5223
chr2	18214323	18215571	AT2G44000.1	de novo gbM	17.2689	16.4071	15.8207	6.55658	5.85075	7.74362
chr2	18293456	18295536	AT2G44250.1	de novo gbM	20.2642	17.5508	19.0344	21.9759	20.8535	20.94
chr2	18321993	18323121	AT2G44370.1	de novo gbM	29.0141	24.645	25.6316	20.5116	14.3181	17.4323
chr2	18323460	18324428	AT2G44380.1	de novo gbM	26.441	26.2481	21.9932	21.5117	19.3323	17.8871
chr2	18327095	18327536	AT2G44400.1	de novo gbM	28.111	31.9424	26.24	10.7489	8.11413	10.1961
chr2	18364755	18367725	AT2G44490.1	de novo gbM	18.597	19.6512	19.2616	7.18223	6.56141	6.73373
chr2	18426545	18428357	AT2G44680.2	de novo gbM	7.05209	6.33061	7.44744	6.50897	5.81764	5.51854
chr2	18426571	18428357	AT2G44680.1	de novo gbM	7.11204	6.40184	7.42128	6.44574	5.82111	5.48614
chr2	18429263	18430804	AT2G44690.1	de novo gbM	19.4311	18.8159	19.1187	6.33531	7.28005	5.74867
chr2	18524386	18526751	AT2G44920.1	de novo gbM	9.93529	8.45255	9.04544	7.7549	6.17483	7.94553
chr2	18524386	18526827	AT2G44920.2	de novo gbM	9.73535	8.35776	8.87635	7.65216	6.27972	7.86311
chr2	18529522	18531752	AT2G44930.1	de novo gbM	22.6814	19.7549	22.2503	25.1033	21.1204	20.1936
chr2	18626319	18626997	AT2G45180.1	de novo gbM	27.68	25.902	25.2722	10.8203	11.0548	11.2842
chr2	18710960	18711548	AT2G45406.1	de novo gbM	31.3329	30.502	30.3668	17.467	19.1614	21.2291
chr2	18773540	18775654	AT2G45550.1	de novo gbM	26.001	25.346	24.1047	14.5217	11.4599	10.8254
chr2	18799609	18801383	AT2G45640.1	de novo gbM	7.39666	7.51934	8.36186	6.20305	6.37839	7.33912
chr2	18799622	18801471	AT2G45640.2	de novo gbM	7.24105	7.53767	8.11554	6.043	6.51195	7.2955
chr2	18862952	18864691	AT2G45820.1	de novo gbM	9.32224	7.99297	10.5047	6.8471	7.84149	6.44485
chr2	18886068	18888674	AT2G45900.1	de novo gbM	18.2086	17.0336	17.2875	7.18932	6.45734	7.67428
chr2	18901391	18902798	AT2G45930.1	de novo gbM	19.8449	19.2269	19.8901	8.6232	5.73946	7.10703
chr2	18903012	18904325	AT2G45940.1	de novo gbM	23.1249	20.7741	23.6939	8.16607	7.58667	8.99588
chr2	18981910	18984243	AT2G46225.3	de novo gbM	9.85902	9.09701	10.4647	6.70022	7.42023	7.24906
chr2	18981917	18984292	AT2G46225.1	de novo gbM	9.73285	8.95187	10.352	6.65301	7.47225	7.2339
chr2	19028487	19029015	AT2G46360.1	de novo gbM	26.9467	24.4146	24.0625	15.1767	16.1186	14.7442
chr2	19039201	19042348	AT2G46380.1	de novo gbM	17.1147	15.5777	17.0107	6.95759	6.60725	7.74115
chr2	19082343	19083811	AT2G46494.1	de novo gbM	23.3336	23.6967	23.157	23.7183	20.2251	18.6522
chr2	19126640	19126751	AT2G46567.1	de novo gbM	11.6839	9.08879	10.2085	6.60913	12.1979	9.67371
chr2	19136018	19136600	AT2G46600.1	de novo gbM	13.3702	13.9958	12.9209	8.72657	10.1364	7.72588
chr2	19136565	19138714	AT2G46610.2	de novo gbM	11.9456	10.7105	11.5684	6.48611	7.33551	7.27638
chr2	19136565	19138762	AT2G46610.1	de novo gbM	11.7888	10.5615	11.5345	6.44715	7.3073	7.1785
chr2	19164413	19165233	AT2G46670.1	de novo gbM	5.16345	4.51114	4.48067	1.10111	1.06147	1.30949
chr2	19232648	19235076	AT2G46790.2	de novo gbM	15.2232	15.2045	15.7971	3.88143	4.95906	5.63868
chr2	19232648	19235087	AT2G46790.1	de novo gbM	15.1546	15.1513	15.7259	3.86393	4.95652	5.61325
chr2	19289137	19291614	AT2G46950.1	de novo gbM	24.7623	21.6165	20.9326	7.65486	7.34025	8.15523
chr2	19301866	19303459	AT2G46980.1	de novo gbM	17.9827	17.0289	18.5161	7.43922	7.49773	6.40359
chr2	19347358	19348238	AT2G47120.1	de novo gbM	38.7513	39.7428	37.4594	40.7207	38.2451	38.284
chr2	19350739	19352088	AT2G47140.1	de novo gbM	22.9319	24.0421	22.3234	20.205	20.6113	17.1634
chr2	19352323	19353114	AT2G47150.1	de novo gbM	36.6977	37.6957	36.4215	18.6917	19.5013	19.2595
chr2	19377728	19378331	AT2G47200.1	de novo gbM	25.9989	27.0168	28.1308	23.4899	25.7417	21.5914
chr2	19392557	19397831	AT2G47240.1	de novo gbM	12.4761	11.6544	10.8274	9.2769	9.32459	9.56915
chr2	19393583	19397831	AT2G47240.2	de novo gbM	13.3074	12.3582	11.5106	8.88722	8.79921	9.30522
chr2	19427371	19428933	AT2G47320.1	de novo gbM	8.42499	7.51128	7.78207	7.47848	6.0677	7.08923
chr2	19437799	19438871	AT2G47360.1	de novo gbM	26.0464	25.793	22.6463	7.8436	8.88629	8.1385
chr2	19505859	19506598	AT2G47540.1	de novo gbM	29.5761	29.983	29.4125	50.4756	50.7769	47.4048
chr2	19534502	19537014	AT2G47630.1	de novo gbM	12.2694	13.4615	12.1659	5.9532	6.62198	8.06832
chr2	19599947	19602192	AT2G47860.2	de novo gbM	31.0762	32.6382	31.1105	7.03827	7.25876	8.16098
chr2	19599978	19602192	AT2G47860.1	de novo gbM	31.3908	32.8927	31.3755	7.00937	7.29487	8.06306
chr2	19605039	19605671	AT2G47880.1	de novo gbM	25.2888	23.5896	22.0588	59.0213	55.1654	53.5192
chr2	19615776	19616904	AT2G47920.1	de novo gbM	22.792	23.2538	23.6529	7.75437	6.98759	6.60404
chr2	19616974	19617681	AT2G47930.1	de novo gbM	18.6676	19.1317	21.9529	8.85988	6.70279	8.16347
chr2	19644254	19647180	AT2G48020.2	de novo gbM	15.7349	14.213	15.7489	7.00094	6.26345	8.46346
chr2	19662816	19663902	AT2G48070.3	de novo gbM	18.6507	19.1642	17.7064	7.5866	6.32277	7.7246
chr2	19662843	19664042	AT2G48070.1	de novo gbM	17.2747	17.7632	16.2954	7.57758	6.33183	7.78021
chr2	19679729	19681546	AT2G48120.1	de novo gbM	17.0044	15.2791	16.0256	6.86375	6.60003	5.83577
chr2	19685065	19685993	AT2G48130.1	de novo gbM	27.2108	27.1379	28.8245	28.2159	26.7833	23.3588
chr3	5103	6049	AT3G01020.1	de novo gbM	26.0479	29.5444	26.1345	16.8222	18.3507	16.8842
chr3	34718	38529	AT3G01100.1	de novo gbM	9.1983	9.82412	10.3077	6.45612	6.88985	6.56849
chr3	67057	68536	AT3G01190.1	de novo gbM	23.4953	23.3184	21.1274	34.5688	30.9294	30.2205
chr3	76654	77411	AT3G01230.1	de novo gbM	19.5509	18.5591	18.1895	41.8207	37.4965	36.8802
chr3	114289	114604	AT3G01322.1	de novo gbM	22.6445	24.3169	20.2757	21.4978	27.3249	20.2399
chr3	119617	119917	AT3G01331.1	de novo gbM	32.0413	32.8812	34.4523	17.682	20.9542	14.7645
chr3	121056	121423	AT3G01323.1	de novo gbM	19.2281	18.428	18.2449	28.139	27.0108	29.8069
chr3	122139	122448	AT3G01324.1	de novo gbM	27.7751	29.626	31.7819	29.5856	28.012	27.1486
chr3	124378	126835	AT3G01330.1	de novo gbM	21.6881	21.321	19.7753	6.72956	6.61276	7.32024
chr3	149998	151539	AT3G01390.1	de novo gbM	6.63381	6.52251	5.94951	6.81137	5.86797	6.88098
chr3	150003	151162	AT3G01390.2	de novo gbM	5.82534	5.15824	5.18475	6.91399	5.96625	6.4274
chr3	247233	250470	AT3G01670.1	de novo gbM	24.5105	24.6791	24.3558	7.74042	6.84182	7.81618
chr3	251980	255513	AT3G01680.1	de novo gbM	26.009	25.1074	23.4038	14.5991	13.8648	13.2209
chr3	256536	258547	AT3G01690.1	de novo gbM	12.5757	11.6127	13.6088	5.64038	6.9492	6.60768
chr3	273298	275270	AT3G01760.1	de novo gbM	21.316	18.9099	16.9251	6.95382	7.69966	7.65723
chr3	296053	297133	AT3G01830.1	de novo gbM	26.4539	25.4636	22.9555	14.3692	15.3127	13.733
chr3	296053	299263	AT3G01830.2	de novo gbM	23.4808	23.9788	21.7259	10.6007	10.7859	10.9971
chr3	296581	298648	AT3G01840.1	de novo gbM	26.4815	27.8023	24.7691	10.6475	10.1531	10.9092
chr3	303717	304466	AT3G01860.2	de novo gbM	25.158	25.7414	23.0141	26.7467	18.5289	24.1027
chr3	310014	311976	AT3G01890.1	de novo gbM	14.8339	14.1309	15.2263	7.73708	6.55589	7.52523
chr3	326396	327412	AT3G01970.1	de novo gbM	29.5094	28.318	27.1053	7.88712	7.94825	7.00177
chr3	330136	332262	AT3G01990.1	de novo gbM	26.554	28.261	27.3443	8.73286	7.66506	7.86017
chr3	344907	348847	AT3G02030.1	de novo gbM	17.8814	17.2031	16.9249	7.37624	7.21656	6.7452
chr3	358915	360889	AT3G02065.2	de novo gbM	13.2559	12.0007	12.2461	7.94734	6.71201	8.43141
chr3	358950	360889	AT3G02065.1	de novo gbM	13.4165	12.1595	12.3963	8.06169	6.73341	8.44516
chr3	359029	360889	AT3G02065.3	de novo gbM	13.4941	12.2541	12.4613	8.22206	6.88941	8.40696
chr3	363880	365275	AT3G02080.1	de novo gbM	4.29296	4.15167	4.60299	5.62296	6.5861	7.07195
chr3	368839	370484	AT3G02100.1	de novo gbM	14.5621	14.7189	15.4051	7.89016	6.99616	6.64994
chr3	499344	500174	AT3G02430.1	de novo gbM	34.6057	33.8986	31.3591	16.5896	15.6137	13.6648
chr3	515943	516358	AT3G02493.1	de novo gbM	16.8203	15.3962	16.8793	11.8303	10.9529	8.73256
chr3	564883	565708	AT3G02640.1	de novo gbM	25.0135	23.0078	22.0178	6.84022	7.67832	9.02952
chr3	618408	619686	AT3G02840.1	de novo gbM	26.325	24.7053	25.2026	6.66761	7.75661	6.51158
chr3	631912	634074	AT3G02875.1	de novo gbM	16.3022	15.9346	18.4395	5.84678	6.77697	8.07074
chr3	670896	672215	AT3G02980.1	de novo gbM	18.7107	17.7618	17.9629	21.1352	20.3835	17.3502
chr3	733386	734483	AT3G03180.1	de novo gbM	13.6652	13.6585	12.4893	6.48169	6.03897	7.52479
chr3	735027	735987	AT3G03190.1	de novo gbM	23.5224	20.7064	19.4223	14.9309	15.7156	12.6533
chr3	736140	738527	AT3G03200.1	de novo gbM	18.2812	17.078	16.1116	29.8826	30.0831	27.6374
chr3	766744	767742	AT3G03290.1	de novo gbM	22.321	20.6294	20.7816	20.2996	17.4914	18.5598
chr3	781714	783464	AT3G03320.1	de novo gbM	8.78412	8.39111	9.7127	5.70768	7.40535	7.24802
chr3	790129	790648	AT3G03341.1	de novo gbM	21.0199	19.5824	22.0318	8.37235	7.54686	6.72406
chr3	808744	809158	AT3G03400.1	de novo gbM	30.1286	28.6104	26.7901	11.7226	13.1986	13.941
chr3	842498	845043	AT3G03530.1	de novo gbM	19.6193	17.1776	17.513	14.8563	14.7443	12.0774
chr3	846349	848297	AT3G03540.1	de novo gbM	18.4456	18.2413	18.2794	15.3536	12.8088	13.7461
chr3	969106	971460	AT3G03800.1	de novo gbM	15.4587	13.3016	14.5578	6.64045	6.20368	7.46949
chr3	982191	982587	AT3G03847.1	de novo gbM	30.6311	29.4391	31.5631	8.83529	6.96031	7.62629
chr3	1006841	1009018	AT3G03910.1	de novo gbM	21.9896	22.4671	20.0002	8.16538	7.08567	7.6452
chr3	1047639	1049260	AT3G04040.1	de novo gbM	18.4016	15.6744	17.7726	7.31072	6.02583	6.914
chr3	1097474	1098422	AT3G04180.1	de novo gbM	20.6414	21.205	19.3422	37.9784	35.2977	28.317
chr3	1100084	1100246	AT3G04184.1	de novo gbM	12.2439	13.6082	12.7177	8.36027	9.25328	8.28535
chr3	1127903	1128080	AT3G04270.1	de novo gbM	27.5847	31.4542	31.4278	29.6506	23.4949	22.7496
chr3	1165374	1165765	AT3G04390.1	de novo gbM	23.7061	19.1125	19.0571	7.36067	6.92564	6.52233
chr3	1167275	1168659	AT3G04400.1	de novo gbM	5.34683	4.69762	6.07859	8.64418	7.61674	8.24344
chr3	1168836	1169205	AT3G04410.1	de novo gbM	19.0205	13.2651	16.9363	8.41125	8.78006	5.27433
chr3	1224965	1225325	AT3G04545.1	de novo gbM	21.933	21.3811	19.0766	24.4538	22.1631	18.4556
chr3	1292407	1292725	AT3G04735.1	de novo gbM	15.5936	17.0375	17.8168	9.93768	9.73199	12.6625
chr3	1309293	1310887	AT3G04770.1	de novo gbM	14.5255	15.307	14.2392	5.77063	5.39984	7.70475
chr3	1349301	1349928	AT3G04900.1	de novo gbM	30.6616	24.612	26.0683	8.64028	8.09787	7.38546
chr3	1350509	1350989	AT3G04903.1	de novo gbM	22.7277	22.3412	22.4627	9.99314	10.2756	7.96947
chr3	1412866	1415966	AT3G05060.1	de novo gbM	6.48455	7.58148	6.65711	6.88104	6.50464	6.99257
chr3	1417906	1418280	AT3G05080.1	de novo gbM	5.20151	5.09523	5.78418	7.0917	8.01621	9.33099
chr3	1517418	1518554	AT3G05327.1	de novo gbM	18.8036	18.9785	19.8289	8.59393	8.85389	7.73907
chr3	1522448	1523889	AT3G05345.1	de novo gbM	13.3148	15.0394	14.4643	7.55818	7.58391	8.47624
chr3	1617846	1620120	AT3G05580.1	de novo gbM	13.52	11.3541	12.3671	5.98068	6.61331	7.14202
chr3	1629657	1631766	AT3G05620.1	de novo gbM	26.135	24.0419	24.4224	13.2985	12.2437	10.151
chr3	1648842	1652001	AT3G05660.1	de novo gbM	18.7402	17.5766	18.2613	7.59213	6.73522	8.05166
chr3	1701377	1702180	AT3G05741.1	de novo gbM	20.9961	18.6592	20.7395	8.43315	8.85219	7.68897
chr3	1732990	1735757	AT3G05820.1	de novo gbM	23.5318	23.7262	22.4989	7.44402	7.26998	7.37327
chr3	1736676	1738664	AT3G05830.2	de novo gbM	15.5417	14.5663	12.2462	5.84756	5.83773	6.31279
chr3	1736679	1738664	AT3G05830.1	de novo gbM	15.5268	14.5884	12.2647	5.8564	5.84655	6.32233
chr3	1749341	1749871	AT3G05858.1	de novo gbM	29.292	28.2705	28.9604	23.6375	23.9042	18.9938
chr3	1783586	1785334	AT3G05960.1	de novo gbM	29.9394	25.9289	24.3586	32.8002	21.2456	25.5315
chr3	1792144	1792714	AT3G05975.1	de novo gbM	26.7011	28.9087	26.4462	19.5036	22.5661	17.6609
chr3	1831056	1831923	AT3G06070.1	de novo gbM	17.9503	17.368	15.2481	15.5562	19.1862	17.1068
chr3	1885495	1886377	AT3G06230.1	de novo gbM	31.3978	26.5198	29.8217	30.1993	26.974	28.762
chr3	1898154	1898751	AT3G06280.1	de novo gbM	26.8353	25.7862	28.5286	9.54709	5.34587	8.6559
chr3	1982658	1983714	AT3G06460.1	de novo gbM	34.2794	33.579	31.9966	38.3159	33.8399	32.2211
chr3	2124216	2126142	AT3G06730.1	de novo gbM	14.2002	14.0264	14.3877	5.3619	6.27672	6.86445
chr3	2199652	2201150	AT3G06970.1	de novo gbM	15.049	14.0929	14.189	15.4453	14.9135	13.3058
chr3	2206386	2208058	AT3G06990.1	de novo gbM	26.0988	25.7667	23.6997	23.9633	21.3147	18.2228
chr3	2209411	2211307	AT3G07000.1	de novo gbM	24.1018	21.5401	21.3163	19.4952	17.6999	16.2823
chr3	2252018	2253528	AT3G07110.1	de novo gbM	6.61844	6.40896	8.27746	7.77339	6.11653	6.53335
chr3	2372316	2373556	AT3G07410.1	de novo gbM	19.5952	20.4302	19.052	7.73662	7.25338	7.30648
chr3	2373976	2376744	AT3G07420.1	de novo gbM	21.7181	19.29	18.7692	6.87049	6.63845	6.98268
chr3	2433266	2434988	AT3G07620.1	de novo gbM	18.2305	19.0948	19.5219	9.53639	8.8175	10.8345
chr3	2496439	2498095	AT3G07820.1	de novo gbM	23.5869	23.4208	23.0578	22.082	18.9218	18.3178
chr3	2499242	2501021	AT3G07830.1	de novo gbM	25.7084	25.3931	26.096	34.798	29.2473	31.5751
chr3	2513970	2515823	AT3G07880.1	de novo gbM	11.6718	9.86049	10.6924	7.52221	5.79331	5.39643
chr3	2541005	2543432	AT3G07970.1	de novo gbM	15.9682	15.5033	15.4923	18.2293	15.1423	14.5449
chr3	2552476	2554921	AT3G07990.1	de novo gbM	15.367	14.7779	14.5778	6.67026	7.31765	6.72486
chr3	2554828	2555929	AT3G08000.1	de novo gbM	14.6203	16.0863	14.783	6.30437	7.42247	6.46122
chr3	2654625	2656239	AT3G08740.1	de novo gbM	12.1476	13.219	12.148	6.78301	6.89086	7.65086
chr3	2656715	2657825	AT3G08750.1	de novo gbM	24.2269	24.708	23.2012	9.86286	8.62564	9.12956
chr3	2675630	2676693	AT3G08810.1	de novo gbM	33.946	30.5458	32.2058	9.82115	9.87132	13.195
chr3	2737536	2740530	AT3G08970.1	de novo gbM	20.6393	20.3423	19.715	7.08696	6.62187	7.37463
chr3	2796957	2798764	AT3G09120.1	de novo gbM	22.2914	19.9542	21.7391	7.83862	7.5464	8.20786
chr3	2800852	2802795	AT3G09140.1	de novo gbM	17.7863	17.2306	17.0364	7.75466	8.3621	8.39323
chr3	2803527	2805564	AT3G09150.2	de novo gbM	10.3928	10.6207	9.70967	6.17786	6.45694	5.96326
chr3	2803596	2805588	AT3G09150.1	de novo gbM	10.2446	10.4855	9.54978	6.26076	6.5057	5.96321
chr3	2803609	2805564	AT3G09150.3	de novo gbM	10.2629	10.4928	9.62513	6.17719	6.57936	5.8701
chr3	2821478	2822687	AT3G09190.1	de novo gbM	16.6271	13.7221	16.6435	8.96188	6.35945	7.9379
chr3	2833397	2835338	AT3G09230.1	de novo gbM	14.9355	14.303	14.3826	6.83229	6.95068	7.60664
chr3	2840476	2843781	AT3G09260.1	de novo gbM	16.435	16.4044	15.8338	14.3257	13.4753	14.3157
chr3	2860401	2861359	AT3G09310.1	de novo gbM	14.772	14.8212	15.3409	5.59606	5.90567	8.19627
chr3	2864781	2867230	AT3G09330.1	de novo gbM	12.0087	12.2516	11.6376	6.77458	7.04901	6.65907
chr3	2868049	2870526	AT3G09340.1	de novo gbM	14.3677	14.3607	13.8627	8.33833	7.71116	7.09857
chr3	2885137	2886116	AT3G09380.1	de novo gbM	19.9099	19.1214	16.3096	9.28041	9.38469	12.065
chr3	2894811	2897674	AT3G09405.1	de novo gbM	12.9902	11.4718	11.1181	7.49008	7.8707	8.46217
chr3	2903197	2905729	AT3G09440.2	de novo gbM	10.5455	9.45931	9.92705	7.24342	6.98982	7.79255
chr3	2903198	2905724	AT3G09440.1	de novo gbM	10.5403	9.45219	9.93704	7.21595	7.00643	7.78449
chr3	2911510	2914513	AT3G09470.2	de novo gbM	9.42496	8.59781	9.46777	7.08451	7.10121	6.97261
chr3	2926301	2928215	AT3G09530.1	de novo gbM	31.1891	30.1224	30.1398	12.2652	10.6868	11.08
chr3	2931864	2934354	AT3G09550.1	de novo gbM	27.2526	25.8104	26.2705	9.51862	8.81669	10.1341
chr3	2969044	2970371	AT3G09680.1	de novo gbM	21.3287	21.3434	20.4681	18.1585	19.1674	17.7514
chr3	2986625	2987969	AT3G09735.1	de novo gbM	6.13035	6.44991	8.32897	7.80976	6.33231	7.29037
chr3	3027291	3027423	AT3G09863.1	de novo gbM	8.09124	5.94443	8.58446	11.5429	11.3563	9.15155
chr3	3027423	3027957	AT3G09870.1	de novo gbM	20.7151	18.2627	19.2266	7.50311	8.42152	9.6771
chr3	3050988	3051530	AT3G09922.1	de novo gbM	18.65	22.1295	16.282	38.003	36.8468	35.7845
chr3	3060089	3060633	AT3G09950.1	de novo gbM	20.3343	15.729	14.8966	7.88386	8.80005	10.4861
chr3	3081813	3088195	AT3G10010.1	de novo gbM	6.32354	5.70253	5.39118	6.41954	6.38733	6.98244
chr3	3102156	3104014	AT3G10060.1	de novo gbM	11.702	11.5433	11.8279	6.46931	6.84477	7.58524
chr3	3156550	3157011	AT3G10195.1	de novo gbM	12.7424	13.2925	14.8226	6.12059	7.23764	8.58909
chr3	3160236	3161614	AT3G10210.1	de novo gbM	11.3769	12.3375	12.1603	6.01994	6.70244	7.15919
chr3	3233714	3235289	AT3G10405.1	de novo gbM	11.0679	9.34718	9.24396	5.23114	7.00008	6.73244
chr3	3242749	3243862	AT3G10430.1	de novo gbM	28.7882	28.0657	29.926	7.96028	7.25555	8.20049
chr3	3249525	3252506	AT3G10450.1	de novo gbM	17.0441	16.1318	17.9004	7.1368	7.33205	7.13663
chr3	3249530	3252504	AT3G10450.2	de novo gbM	17.0842	16.1572	17.8963	7.1536	7.33305	7.15343
chr3	3260350	3261854	AT3G10470.1	de novo gbM	26.2497	25.8623	24.3607	21.0494	18.7443	19.0535
chr3	3304267	3306504	AT3G10572.1	de novo gbM	7.69027	6.93182	7.33727	7.03821	8.06291	7.71015
chr3	3352288	3354237	AT3G10710.1	de novo gbM	28.6524	28.0861	28.8233	8.80209	8.41079	8.8839
chr3	3366926	3368269	AT3G10750.1	de novo gbM	28.3172	27.9055	25.5936	37.5652	36.5459	31.9816
chr3	3437162	3437393	AT3G10974.1	de novo gbM	22.2922	18.9251	20.3649	8.30598	7.53597	11.621
chr3	3466302	3466944	AT3G11060.1	de novo gbM	28.4598	27.8201	27.0103	38.8518	41.2757	35.96
chr3	3470439	3473312	AT3G11080.1	de novo gbM	13.8743	14.072	14.2347	6.1087	5.40279	5.65296
chr3	3475001	3475604	AT3G11090.1	de novo gbM	19.3569	21.5639	20.8988	7.86115	7.0569	8.01329
chr3	3510662	3513060	AT3G11210.1	de novo gbM	18.0701	17.6697	16.1666	6.9422	6.87629	8.73175
chr3	3539346	3540473	AT3G11300.1	de novo gbM	25.283	26.4572	20.9013	32.5472	30.8928	28.4643
chr3	3546645	3548856	AT3G11320.1	de novo gbM	10.2133	9.90316	10.0948	7.27412	7.30477	7.74011
chr3	3564078	3565779	AT3G11380.1	de novo gbM	30.0267	31.6537	29.9371	14.5973	14.5835	13.3355
chr3	3566577	3568878	AT3G11385.1	de novo gbM	25.1147	25.3809	24.7871	17.2655	18.9136	16.7705
chr3	3569827	3571960	AT3G11390.1	de novo gbM	25.5906	25.3655	24.4051	23.9167	19.4738	19.2241
chr3	3576016	3578082	AT3G11397.1	de novo gbM	10.1362	9.80244	11.1856	5.89994	6.38971	7.43877
chr3	3660376	3663734	AT3G11590.1	de novo gbM	9.36004	8.12283	7.78174	7.17582	7.24329	7.11484
chr3	3715070	3715904	AT3G11750.1	de novo gbM	28.4025	28.4942	28.2031	19.2843	17.7421	20.6001
chr3	3726107	3727729	AT3G11800.1	de novo gbM	13.2871	12.6009	12.1304	7.20184	6.40968	6.66148
chr3	3746997	3749093	AT3G11870.1	de novo gbM	21.6382	17.916	17.8406	6.32704	6.41361	6.85202
chr3	3758451	3760378	AT3G11900.1	de novo gbM	17.4985	17.2573	18.5855	6.17909	6.34874	6.68675
chr3	3814235	3817117	AT3G11980.1	de novo gbM	20.3296	20.2772	17.9553	7.81273	7.5168	7.38178
chr3	3852144	3853720	AT3G12090.1	de novo gbM	21.662	21.978	19.2388	15.5402	16.3845	15.2448
chr3	3883361	3884805	AT3G12180.1	de novo gbM	10.8041	10.5574	12.0087	6.17467	5.92727	6.83197
chr3	3886182	3886992	AT3G12190.1	de novo gbM	28.6319	26.8936	22.8495	7.59391	5.96986	6.87684
chr3	3902435	3904918	AT3G12240.1	de novo gbM	18.3886	19.1264	16.4291	6.29546	7.9457	7.97336
chr3	3921527	3923155	AT3G12300.1	de novo gbM	9.18465	9.61667	8.90084	6.23939	6.32665	8.86298
chr3	4063322	4064822	AT3G12800.1	de novo gbM	12.3334	12.3554	11.7206	5.86891	5.77046	6.97958
chr3	4099198	4100473	AT3G12890.1	de novo gbM	22.2285	22.8	20.872	50.5009	46.9146	43.2144
chr3	4104575	4106112	AT3G12900.1	de novo gbM	26.3065	24.1888	24.3291	40.6074	35.8657	32.8789
chr3	4109374	4110648	AT3G12910.1	de novo gbM	24.4017	25.4281	26.0094	40.3084	41.0683	41.8787
chr3	4136487	4136828	AT3G12960.1	de novo gbM	15.7723	13.8064	14.9032	10.4258	10.4936	15.9414
chr3	4162930	4164733	AT3G13010.1	de novo gbM	28.1588	28.8475	27.5579	16.964	13.973	17.271
chr3	4203012	4208171	AT3G13090.1	de novo gbM	19.7783	16.0063	17.8645	7.11004	6.29872	7.37587
chr3	4258005	4258505	AT3G13227.1	de novo gbM	35.5506	33.8527	31.8655	10.4963	8.70405	10.3351
chr3	4295326	4297000	AT3G13280.1	de novo gbM	28.6425	29.709	28.02	41.3294	38.4767	38.126
chr3	4351044	4353393	AT3G13390.1	de novo gbM	23.757	23.1603	20.1437	25.5613	23.9206	20.5991
chr3	4371469	4371987	AT3G13432.1	de novo gbM	16.4949	18.0333	19.0913	31.5931	22.3109	24.6161
chr3	4435315	4437334	AT3G13590.1	de novo gbM	16.7956	18.1366	15.7488	9.27953	9.34065	10.0717
chr3	4456953	4458134	AT3G13630.1	de novo gbM	19.7666	18.5718	18.2011	12.567	12.0378	13.0699
chr3	4476295	4477092	AT3G13677.1	de novo gbM	12.3479	12.4237	11.9342	5.59362	7.34135	7.49424
chr3	4517516	4519475	AT3G13760.1	de novo gbM	27.7467	25.959	28.869	15.6707	12.1939	16.2725
chr3	4538766	4541487	AT3G13800.2	de novo gbM	9.30831	9.35155	9.96945	6.13885	6.9486	6.26471
chr3	4538820	4541487	AT3G13800.1	de novo gbM	9.32515	9.42882	9.92668	6.17851	6.94424	6.31606
chr3	4690449	4693001	AT3G14150.1	de novo gbM	8.37025	7.55499	8.55755	6.63383	6.23396	6.96885
chr3	4690452	4692981	AT3G14150.2	de novo gbM	8.34079	7.47596	8.55391	6.60491	6.23329	6.97915
chr3	4761431	4762395	AT3G14280.1	de novo gbM	12.1081	10.4265	11.7903	6.08808	6.6715	6.61367
chr3	4779687	4782452	AT3G14330.1	de novo gbM	16.5545	14.8919	14.592	7.51064	7.45012	7.2087
chr3	4791588	4793684	AT3G14360.1	de novo gbM	23.5855	21.9983	22.7554	6.1655	6.99037	7.97267
chr3	4815810	4817980	AT3G14410.1	de novo gbM	12.0058	10.9512	12.1844	5.82522	6.52915	7.20596
chr3	4849787	4851601	AT3G14450.1	de novo gbM	18.9671	17.2612	15.4463	7.74615	8.39696	7.0293
chr3	4863630	4865949	AT3G14490.1	de novo gbM	24.4591	22.767	21.8406	29.9072	26.5029	26.6825
chr3	4914913	4917078	AT3G14620.1	de novo gbM	26.0404	24.818	22.7121	6.38605	7.23662	7.71858
chr3	4996447	4997693	AT3G14850.1	de novo gbM	19.6539	20.5118	19.7043	6.38594	6.40346	6.67882
chr3	5013290	5015292	AT3G14900.1	de novo gbM	13.4134	12.1688	13.8758	6.25767	6.64228	7.576
chr3	5039070	5039733	AT3G14970.1	de novo gbM	26.5803	22.3176	24.9118	17.8743	18.8172	16.4995
chr3	5066878	5067960	AT3G15050.1	de novo gbM	21.7515	20.8236	21.2945	9.12714	10.0108	9.92404
chr3	5140364	5141348	AT3G15270.1	de novo gbM	13.6839	14.2397	14.0981	7.62747	7.8136	6.95666
chr3	5180641	5181586	AT3G15353.2	de novo gbM	16.7109	18.2278	17.2598	7.94226	6.54978	7.24376
chr3	5180666	5181400	AT3G15353.1	de novo gbM	17.6171	19.0898	17.3093	7.91891	6.85151	7.58888
chr3	5293305	5296592	AT3G15620.1	de novo gbM	12.2197	12.7771	12.2329	7.09046	6.34054	6.77851
chr3	5305917	5307932	AT3G15650.2	de novo gbM	15.75	13.1287	14.4168	7.02947	7.70334	8.19324
chr3	5305925	5307968	AT3G15650.1	de novo gbM	15.5901	12.9305	14.2192	6.93313	7.62143	8.1795
chr3	5359008	5361185	AT3G15850.1	de novo gbM	15.3489	14.0398	15.1263	7.28403	5.88622	7.61438
chr3	5361206	5361719	AT3G15860.1	de novo gbM	23.422	20.6127	18.1395	11.0004	8.672	7.19517
chr3	5382060	5383069	AT3G15910.1	de novo gbM	24.2703	25.2556	22.0865	42.1701	45.097	39.9741
chr3	5403999	5406461	AT3G15960.1	de novo gbM	21.5976	21.0956	19.8607	25.6946	26.4955	20.3896
chr3	5497596	5499235	AT3G16220.1	de novo gbM	16.6635	15.0919	15.9852	10.1915	9.38203	9.25391
chr3	5562570	5564571	AT3G16390.1	de novo gbM	24.7243	24.4992	24.2476	34.1242	31.4639	31.3253
chr3	5566085	5568545	AT3G16400.1	de novo gbM	13.6607	12.7132	11.9066	16.6543	16.728	15.7139
chr3	5566366	5568545	AT3G16400.2	de novo gbM	13.0066	12.2778	11.2043	16.1086	16.4663	15.8616
chr3	5571991	5574541	AT3G16410.1	de novo gbM	15.7364	15.5028	14.3815	23.1039	22.5471	20.5808
chr3	5579385	5580885	AT3G16420.3	de novo gbM	23.7513	23.515	23.4642	21.8579	22.147	21.6993
chr3	5579385	5580953	AT3G16420.1	de novo gbM	23.0861	22.8527	22.797	21.5218	21.8958	21.3147
chr3	5579474	5580953	AT3G16420.2	de novo gbM	23.6759	23.4952	23.5652	22.1683	22.3633	21.6444
chr3	5583942	5584128	AT3G16432.1	de novo gbM	26.8652	26.3162	23.9996	27.9125	21.5781	29.2259
chr3	5592917	5595717	AT3G16460.2	de novo gbM	24.2081	24.4207	24.6742	16.2241	14.6449	15.3397
chr3	5595928	5598027	AT3G16470.2	de novo gbM	18.4998	18.7982	17.128	7.71602	7.16468	7.60957
chr3	5595928	5598044	AT3G16470.1	de novo gbM	18.4593	18.7708	17.0066	7.70737	7.10712	7.54844
chr3	5626289	5628857	AT3G16540.1	de novo gbM	16.9778	16.0198	13.7592	15.9539	15.9491	13.7725
chr3	5647375	5648746	AT3G16580.1	de novo gbM	19.8373	16.7339	17.6573	39.1853	36.1522	34.3634
chr3	5649931	5651056	AT3G16590.1	de novo gbM	23.5987	23.349	20.8164	38.8251	37.868	29.529
chr3	5691800	5692016	AT3G16712.1	de novo gbM	13.068	12.282	12.5587	10.4503	5.82061	7.14611
chr3	5699332	5700826	AT3G16740.1	de novo gbM	9.80419	9.77893	10.8713	6.57238	6.797	7.09745
chr3	5708924	5710579	AT3G16780.1	de novo gbM	5.23189	6.00549	5.64344	6.64907	6.04813	7.33967
chr3	5791811	5792264	AT3G16960.1	de novo gbM	23.0719	23.1779	23.4983	27.2816	27.9674	24.2964
chr3	5793667	5794090	AT3G16970.1	de novo gbM	24.2573	23.6733	23.6225	10.1391	8.68805	9.51934
chr3	5800459	5802468	AT3G17010.1	de novo gbM	17.24	16.8691	14.4769	6.46059	6.42658	6.07977
chr3	5846001	5846589	AT3G17140.1	de novo gbM	23.4186	19.6357	18.8624	19.7703	21.0529	19.0605
chr3	5850743	5851397	AT3G17155.1	de novo gbM	11.0817	11.2552	8.71572	9.92303	11.3865	8.41457
chr3	5853058	5854906	AT3G17170.1	de novo gbM	10.5062	10.9386	11.2416	6.77915	6.48931	6.35524
chr3	5949005	5949644	AT3G17370.1	de novo gbM	25.9072	24.0329	21.226	8.03646	8.39984	9.4523
chr3	5950199	5952235	AT3G17380.1	de novo gbM	13.3393	11.3049	13.1381	6.15318	6.15136	6.85617
chr3	6000859	6002282	AT3G17530.1	de novo gbM	24.2591	24.2098	22.1519	51.8316	47.2005	47.8693
chr3	6015183	6015850	AT3G17580.1	de novo gbM	20.7593	23.8643	20.7983	15.1444	15.0795	13.4826
chr3	6042243	6042850	AT3G17675.1	de novo gbM	5.09011	4.12431	4.80843	5.85701	6.53242	7.07599
chr3	6048915	6052552	AT3G17700.1	de novo gbM	11.5157	12.1845	11.7544	6.82706	6.66106	6.71667
chr3	6064378	6065813	AT3G17730.1	de novo gbM	22.2221	20.6744	18.6645	38.2242	40.5043	33.8129
chr3	6109202	6109325	AT3G17845.1	de novo gbM	13.6452	10.0248	11.7251	10.5523	8.64901	11.458
chr3	6191556	6194452	AT3G18080.1	de novo gbM	11.1298	12.2443	12.4617	7.65805	8.33203	8.24987
chr3	6217928	6219500	AT3G18150.1	de novo gbM	23.8767	20.6553	18.414	20.1747	16.3339	14.5579
chr3	6254671	6255301	AT3G18235.1	de novo gbM	15.0761	11.8619	13.8986	7.34509	7.44526	8.6286
chr3	6260240	6261591	AT3G18260.1	de novo gbM	17.0535	15.7093	15.4279	22.6396	22.1556	19.0256
chr3	6318744	6320593	AT3G18400.1	de novo gbM	13.0586	13.3172	14.7454	37.7229	35.9857	31.0331
chr3	6331033	6332218	AT3G18450.1	de novo gbM	22.436	22.1037	20.6027	21.3346	18.4038	17.6698
chr3	6334821	6335822	AT3G18470.1	de novo gbM	24.1213	23.927	22.8118	29.9917	28.115	27.3541
chr3	6341917	6343178	AT3G18485.1	de novo gbM	31.0056	24.5939	26.6588	13.8283	9.47176	11.2296
chr3	6395859	6396606	AT3G18570.1	de novo gbM	24.102	23.3094	22.9838	13.1448	13.1409	9.613
chr3	6419030	6421982	AT3G18660.2	de novo gbM	21.5144	20.733	21.6473	8.94651	9.74652	11.7763
chr3	6419038	6422002	AT3G18660.3	de novo gbM	21.5174	20.7625	21.6523	8.87221	9.73969	11.7513
chr3	6419059	6421983	AT3G18660.1	de novo gbM	21.6421	20.8166	21.7958	8.87778	9.74062	11.7284
chr3	6509539	6510625	AT3G18880.1	de novo gbM	25.3945	26.1142	24.9787	8.21015	6.10014	9.33132
chr3	6517180	6519814	AT3G18900.1	de novo gbM	15.5532	15.9305	15.0831	7.41284	7.38005	7.77105
chr3	6517180	6521019	AT3G18900.2	de novo gbM	16.6429	16.0692	16.1537	7.95249	7.05373	7.67436
chr3	6541534	6541807	AT3G18957.1	de novo gbM	29.9008	32.164	32.0738	25.8387	25.1521	15.4872
chr3	6592315	6592942	AT3G19055.1	de novo gbM	18.3726	19.0699	16.3201	37.2612	39.5639	33.8233
chr3	6599588	6600584	AT3G19085.1	de novo gbM	21.8679	21.6087	17.3413	9.46196	9.27306	7.54666
chr3	6614909	6615335	AT3G19140.1	de novo gbM	21.6689	22.4541	21.9246	13.1144	12.3727	11.1852
chr3	6699322	6701255	AT3G19330.3	de novo gbM	12.6293	12.4486	12.3993	6.53944	6.52916	8.26306
chr3	6699332	6701287	AT3G19330.2	de novo gbM	12.5067	12.2702	12.2773	6.49471	6.48042	8.23873
chr3	6699340	6701300	AT3G19330.1	de novo gbM	12.5137	12.258	12.2285	6.50693	6.46389	8.21771
chr3	6722988	6725027	AT3G19390.1	de novo gbM	21.9625	21.6603	21.758	9.46527	7.58895	9.80833
chr3	6808584	6809508	AT3G19595.1	de novo gbM	24.9755	24.4652	23.2635	7.02344	7.22198	7.91681
chr3	6814965	6815403	AT3G19615.1	de novo gbM	14.1082	14.4171	15.3658	6.95735	5.63047	8.73367
chr3	6815612	6818308	AT3G19620.1	de novo gbM	21.1662	18.4608	19.2577	7.22143	6.7978	8.36402
chr3	6826767	6826911	AT3G19663.1	de novo gbM	29.9328	35.0297	31.4763	22.3376	23.5063	16.7778
chr3	6842219	6842856	AT3G19690.1	de novo gbM	8.56304	9.0333	10.1342	5.66976	7.43936	5.16241
chr3	6846968	6849497	AT3G19710.1	de novo gbM	16.2291	17.1681	15.4242	22.6932	23.2697	20.3802
chr3	7029174	7030787	AT3G20140.1	de novo gbM	24.6413	24.6938	24.2472	7.97672	6.26557	7.11472
chr3	7044942	7047390	AT3G20190.1	de novo gbM	20.9732	21.4299	22.3589	8.16048	7.24942	8.60823
chr3	7067056	7070946	AT3G20270.3	de novo gbM	12.3847	11.2479	10.3808	6.45557	6.33971	6.29708
chr3	7067058	7070946	AT3G20270.1	de novo gbM	12.3911	11.2537	10.3861	6.45889	6.34297	6.28306
chr3	7105370	7107225	AT3G20370.1	de novo gbM	20.6658	19.5184	19.6401	7.7879	6.33448	7.19954
chr3	7108096	7109914	AT3G20380.1	de novo gbM	20.3311	20.6967	19.2654	7.66703	6.72939	8.23203
chr3	7114402	7114714	AT3G20400.1	de novo gbM	22.2509	22.2753	19.26	7.77746	6.9744	6.45301
chr3	7119281	7120919	AT3G20420.1	de novo gbM	20.0969	18.386	17.7978	6.89033	7.23271	7.70264
chr3	7186521	7187521	AT3G20570.1	de novo gbM	8.84951	10.6117	10.0266	7.67473	8.12378	7.91914
chr3	7196722	7197391	AT3G20610.1	de novo gbM	22.5217	22.3408	21.3007	20.9194	18.3593	17.455
chr3	7237910	7238999	AT3G20710.1	de novo gbM	25.7799	23.4689	21.1261	54.0999	47.4678	45.4188
chr3	7268751	7271287	AT3G20790.1	de novo gbM	6.27217	6.14401	7.18982	6.54218	7.26482	7.25099
chr3	7300674	7303693	AT3G20840.1	de novo gbM	18.2573	18.3174	16.6514	40.9734	38.9858	35.5675
chr3	7347785	7347935	AT3G20966.1	de novo gbM	25.1753	25.4082	24.4943	10.9102	8.70405	9.39559
chr3	7363920	7365138	AT3G21000.1	de novo gbM	28.8432	30.524	29.5734	31.9224	31.2844	30.3599
chr3	7511467	7511620	AT3G21338.1	de novo gbM	25.6789	20.2699	22.6675	11.8027	16.4347	12.7204
chr3	7511786	7515937	AT3G21340.1	de novo gbM	15.1071	15.1674	14.3522	15.1446	15.4818	13.2897
chr3	7519975	7520360	AT3G21352.1	de novo gbM	22.5894	21.1573	21.9405	25.6508	25.6223	24.2298
chr3	7522803	7524580	AT3G21360.1	de novo gbM	12.4715	12.3218	13.2752	7.33582	7.02071	8.8374
chr3	7536718	7537951	AT3G21410.1	de novo gbM	24.0066	22.6675	22.5855	27.8269	25.178	25.0919
chr3	7553964	7555236	AT3G21450.1	de novo gbM	19.582	19.1525	18.6267	11.4017	10.5683	10.3411
chr3	7557383	7557958	AT3G21460.1	de novo gbM	24.2798	22.614	19.4681	19.9229	16.5671	11.7883
chr3	7560719	7563427	AT3G21465.2	de novo gbM	7.90215	8.25121	8.82538	6.06413	5.92841	6.69131
chr3	7560719	7563466	AT3G21465.1	de novo gbM	7.94271	8.21568	8.85008	6.06021	5.89705	6.6696
chr3	7693480	7693939	AT3G21830.1	de novo gbM	27.8396	24.5844	21.3957	60.2431	56.2571	46.0568
chr3	7697088	7697550	AT3G21850.1	de novo gbM	29.2275	28.1451	24.2297	57.6533	54.0078	55.4903
chr3	7706747	7708093	AT3G21880.1	de novo gbM	19.3273	17.9885	18.5465	34.8402	34.8837	35.0515
chr3	7715392	7716343	AT3G21900.1	de novo gbM	23.745	23.2991	21.7726	38.9267	36.5084	31.4739
chr3	7717371	7718405	AT3G21910.1	de novo gbM	21.5807	22.0432	18.929	48.0271	44.3807	40.6303
chr3	7732457	7733294	AT3G21945.1	de novo gbM	20.052	17.3656	16.8202	46.3186	41.3076	39.93
chr3	7734395	7736394	AT3G21950.1	de novo gbM	13.1664	10.5609	12.5911	28.5123	27.3105	23.3664
chr3	7742458	7743601	AT3G21970.1	de novo gbM	19.6896	18.0777	19.407	38.5593	35.0717	35.4639
chr3	7754310	7755762	AT3G22010.1	de novo gbM	18.0739	17.6017	14.2838	26.1561	24.9772	22.278
chr3	7756576	7757491	AT3G22020.1	de novo gbM	21.636	13.5167	12.5718	37.8679	33.1885	33.3723
chr3	7757828	7758032	AT3G22022.1	de novo gbM	16.8284	17.9499	11.7826	41.7706	38.4002	35.2006
chr3	7767432	7768526	AT3G22053.1	de novo gbM	18.1657	14.8914	17.2003	23.2124	24.0453	22.4522
chr3	7777817	7781718	AT3G22080.1	de novo gbM	14.2369	13.7353	13.8196	32.8812	32.3777	29.8483
chr3	7835143	7838888	AT3G22200.2	de novo gbM	6.11126	5.38774	6.15239	6.96168	6.57226	7.97451
chr3	7835147	7839061	AT3G22200.1	de novo gbM	5.98382	5.23148	6.07974	7.00712	6.57264	7.83594
chr3	7838783	7839467	AT3G22210.1	de novo gbM	5.8555	4.80719	5.57237	7.75525	7.35235	7.16247
chr3	7878981	7879808	AT3G22275.1	de novo gbM	16.0511	16.446	15.1136	12.4873	10.3494	11.2799
chr3	7957897	7958020	AT3G22436.1	de novo gbM	11.4743	10.3285	9.21259	9.6347	8.64901	8.18431
chr3	7962442	7963378	AT3G22450.1	de novo gbM	20.7023	23.3531	22.5984	6.99369	6.9744	7.88702
chr3	7971624	7972907	AT3G22500.1	de novo gbM	32.347	31.5404	30.2162	37.6066	32.79	36.3018
chr3	8000514	8001238	AT3G22570.1	de novo gbM	28.3449	27.198	28.3619	25.4879	19.369	19.1879
chr3	8008533	8009590	AT3G22620.1	de novo gbM	19.2707	16.155	16.0157	7.47441	7.54845	7.17463
chr3	8009539	8010844	AT3G22630.1	de novo gbM	11.1072	10.0213	10.8408	7.481	6.78093	6.32544
chr3	8014808	8015960	AT3G22650.1	de novo gbM	17.5491	17.1905	15.6189	13.5691	13.1803	13.632
chr3	8030473	8030629	AT3G22723.1	de novo gbM	19.0722	18.443	19.3701	18.0871	17.6685	16.3476
chr3	8122712	8123411	AT3G22920.1	de novo gbM	30.1772	27.1551	28.3938	50.2154	48.0791	51.2696
chr3	8124082	8125931	AT3G22930.1	de novo gbM	15.3692	14.6105	13.8354	10.621	10.644	10.9251
chr3	8136180	8138084	AT3G22950.2	de novo gbM	4.88826	6.00509	5.42841	6.43157	5.91749	5.7101
chr3	8136181	8138084	AT3G22950.1	de novo gbM	4.89083	6.00825	5.41322	6.43495	5.9206	5.7131
chr3	8174857	8176645	AT3G23010.1	de novo gbM	17.9842	18.9333	18.494	9.12125	9.79016	8.55782
chr3	8264649	8265060	AT3G23165.1	de novo gbM	5.01168	5.36383	6.34957	8.92474	8.94171	8.98084
chr3	8279288	8280912	AT3G23190.1	de novo gbM	14.4921	13.8278	12.6864	13.1697	13.3395	11.6536
chr3	8287949	8288388	AT3G23220.1	de novo gbM	39.1871	37.365	34.1032	43.5772	37.5611	38.6769
chr3	8289646	8290066	AT3G23230.1	de novo gbM	36.1464	36.8312	34.3378	67.8525	62.9777	59.1219
chr3	8300380	8300833	AT3G23245.1	de novo gbM	37.134	36.0453	36.9909	44.2236	43.3388	41.3335
chr3	8309208	8310826	AT3G23250.1	de novo gbM	18.5064	17.9435	17.0628	26.7162	28.631	24.3061
chr3	8309209	8310826	AT3G23250.2	de novo gbM	18.5179	17.9546	17.0734	26.6978	28.6487	24.3211
chr3	8344628	8345204	AT3G23320.1	de novo gbM	29.403	31.0078	30.3437	15.7735	15.447	13.632
chr3	8448272	8450697	AT3G23550.1	de novo gbM	16.0443	14.6532	14.0608	13.0782	12.9414	12.1216
chr3	8454115	8456681	AT3G23560.1	de novo gbM	14.5978	14.314	12.9804	9.06076	9.00783	8.7093
chr3	8531428	8533788	AT3G23700.1	de novo gbM	9.61692	10.1804	8.90456	6.07359	6.02399	5.48834
chr3	8565493	8567496	AT3G23770.1	de novo gbM	19.6911	19.2328	20.7604	6.59263	6.05957	7.4047
chr3	8616952	8617645	AT3G23860.1	de novo gbM	32.8053	32.6202	31.7117	30.3738	28.539	23.242
chr3	8652907	8654164	AT3G23950.1	de novo gbM	21.6668	17.6867	17.9201	16.3414	11.0022	11.5323
chr3	8655022	8657439	AT3G23955.2	de novo gbM	19.7272	21.7202	20.8698	10.5766	10.0433	9.80153
chr3	8655265	8657399	AT3G23955.1	de novo gbM	20.2341	22.6746	22.1249	11.1065	10.0609	9.93776
chr3	8657735	8658944	AT3G23960.1	de novo gbM	25.0826	20.8614	23.2327	47.2366	43.4763	43.6862
chr3	8689588	8690032	AT3G24060.1	de novo gbM	30.1547	31.5583	24.748	22.2423	24.5046	19.4986
chr3	8690736	8691144	AT3G24065.1	de novo gbM	21.503	25.2763	23.3969	23.6516	24.7705	15.4619
chr3	8694904	8697124	AT3G24080.2	de novo gbM	6.76978	6.31166	6.07872	6.10074	5.07518	7.61804
chr3	8694960	8697124	AT3G24080.1	de novo gbM	6.85683	6.44046	6.18843	6.12822	5.02776	7.56708
chr3	8704428	8705413	AT3G24110.1	de novo gbM	12.7019	12.8217	12.6196	5.95828	5.49833	6.81333
chr3	8715235	8718211	AT3G24140.1	de novo gbM	16.3421	12.6936	14.169	34.6441	31.506	30.376
chr3	8786688	8787391	AT3G24250.1	de novo gbM	31.0364	30.6149	30.6256	34.4371	35.2179	27.3982
chr3	8805630	8807388	AT3G24300.1	de novo gbM	32.3946	32.0939	28.0289	41.3448	38.5636	31.4561
chr3	8811130	8812364	AT3G24310.1	de novo gbM	21.7924	23.2547	22.3725	9.92359	9.01284	9.02794
chr3	8930155	8930544	AT3G24508.1	de novo gbM	13.9242	12.9673	12.7994	7.83372	6.58833	6.21082
chr3	8931976	8932708	AT3G24510.1	de novo gbM	16.6231	16.2323	14.3074	8.55728	8.52172	6.05102
chr3	8952005	8952572	AT3G24535.1	de novo gbM	21.7968	27.0847	23.3158	21.7964	20.3828	22.0154
chr3	8952902	8955621	AT3G24540.1	de novo gbM	20.8609	21.6989	21.5196	26.8357	26.1431	25.2254
chr3	8972194	8974867	AT3G24600.1	de novo gbM	14.4701	13.1679	13.9638	9.07807	7.45327	8.66196
chr3	8997369	9001063	AT3G24650.1	de novo gbM	18.9896	17.934	18.4052	51.4516	49.4685	48.9255
chr3	9024166	9024367	AT3G24710.1	de novo gbM	48.0126	49.2623	40.3171	56.1511	48.837	38.7309
chr3	9036267	9037757	AT3G24750.1	de novo gbM	11.2385	12.8395	12.0298	13.6345	12.592	12.1611
chr3	9052981	9054531	AT3G24790.1	de novo gbM	20.4257	19.6227	19.7166	16.165	14.8811	14.8078
chr3	9097513	9098945	AT3G24890.1	de novo gbM	8.36407	8.08879	8.48854	5.67471	5.87564	5.81132
chr3	9099182	9101837	AT3G24900.1	de novo gbM	9.22362	8.62702	8.98862	7.26918	5.8282	5.6874
chr3	9110102	9112748	AT3G25010.1	de novo gbM	8.8946	7.10302	10.0055	5.2465	5.7932	7.50754
chr3	9113167	9113281	AT3G25011.1	de novo gbM	14.3878	18.3547	15.6629	5.94019	6.36261	4.70957
chr3	9126850	9128416	AT3G25050.1	de novo gbM	15.2724	14.4354	15.4586	14.3422	11.4868	11.0138
chr3	9136630	9138052	AT3G25080.1	de novo gbM	23.23	24.3056	22.0467	38.8514	38.2562	31.0071
chr3	9152403	9153871	AT3G25130.1	de novo gbM	21.3588	21.0242	21.9407	7.34229	6.71975	8.41177
chr3	9160167	9162067	AT3G25160.1	de novo gbM	18.1688	17.9942	17.44	16.9592	15.7538	15.5063
chr3	9165743	9166253	AT3G25170.1	de novo gbM	23.4102	28.1337	25.2484	24.4538	25.0313	22.502
chr3	9167283	9169279	AT3G25180.2	de novo gbM	18.9767	18.7012	17.685	22.4766	21.3677	19.3332
chr3	9167284	9169282	AT3G25180.1	de novo gbM	18.9768	18.6825	17.7017	22.4823	21.3463	19.3474
chr3	9174456	9175776	AT3G25190.1	de novo gbM	22.7711	21.2018	17.1429	35.3554	33.7026	27.3021
chr3	9184687	9184792	AT3G25221.1	de novo gbM	6.17576	5.69372	8.5027	6.44935	8.28957	12.7831
chr3	9191831	9191924	AT3G25233.1	de novo gbM	23.3788	22.4994	14.0305	10.9223	12.9989	11.546
chr3	9213155	9214281	AT3G25400.1	de novo gbM	10.1289	10.2206	9.2706	5.61311	7.17178	6.49657
chr3	9217831	9220925	AT3G25420.1	de novo gbM	14.3504	13.5379	12.9849	13.3328	11.7842	10.8454
chr3	9260837	9268797	AT3G25510.1	de novo gbM	14.8409	13.8804	13.6704	7.47225	7.15618	7.66384
chr3	9291685	9292092	AT3G25577.1	de novo gbM	29.4284	31.214	27.0822	27.3147	31.7224	20.2818
chr3	9337531	9338065	AT3G25655.1	de novo gbM	13.8577	16.3035	14.6611	21.1355	22.4574	23.2502
chr3	9426275	9428192	AT3G25805.1	de novo gbM	10.347	9.78468	10.4249	6.59402	6.45753	6.54659
chr3	9430766	9433844	AT3G25810.1	de novo gbM	14.7472	15.2713	13.7329	22.9357	21.1459	18.1406
chr3	9469712	9470033	AT3G25880.1	de novo gbM	24.1225	24.91	23.1058	6.5046	7.08014	6.48116
chr3	9491054	9492635	AT3G25920.1	de novo gbM	7.59993	8.01185	7.44964	5.711	6.66766	6.49465
chr3	9511900	9513316	AT3G26010.1	de novo gbM	27.5847	28.6834	25.1229	35.3894	35.5497	36.0676
chr3	9528773	9530496	AT3G26080.1	de novo gbM	10.0287	10.778	11.5987	6.05913	6.90397	5.45304
chr3	9565626	9567226	AT3G26150.1	de novo gbM	23.2443	21.2981	21.9977	13.332	12.7236	14.0934
chr3	9583464	9585109	AT3G26190.1	de novo gbM	22.3301	22.0101	21.1872	42.9842	41.2127	33.8208
chr3	9602004	9602773	AT3G26235.1	de novo gbM	24.3549	21.525	20.4062	12.1816	9.93527	9.94888
chr3	9627561	9629200	AT3G26270.1	de novo gbM	21.8068	21.7488	20.3639	29.0939	25.3138	24.486
chr3	9639198	9640866	AT3G26300.1	de novo gbM	17.2885	17.9209	17.2513	8.7625	8.46517	8.73091
chr3	9663449	9663950	AT3G26390.1	de novo gbM	22.6126	24.2388	20.0133	9.91218	14.8639	12.8597
chr3	9746894	9749046	AT3G26550.1	de novo gbM	24.6556	22.8496	22.0037	16.232	16.8526	15.5928
chr3	9790627	9791117	AT3G26620.1	de novo gbM	2.02399	2.97395	2.94324	2.30334	2.26976	2.73924
chr3	9813370	9814750	AT3G26710.1	de novo gbM	12.1344	12.5633	12.7398	6.29746	8.76011	8.89955
chr3	9845395	9847148	AT3G26770.1	de novo gbM	21.6507	20.3557	21.5273	25.8176	23.2538	23.0851
chr3	9887947	9889705	AT3G26830.1	de novo gbM	26.0805	25.3563	25.1576	13.3857	10.1498	11.7197
chr3	9906333	9906735	AT3G26880.1	de novo gbM	11.6711	12.455	9.05425	11.511	7.69844	7.51246
chr3	9946165	9948040	AT3G26980.1	de novo gbM	9.58188	8.86796	8.66229	5.89901	7.14377	6.47848
chr3	9978094	9979699	AT3G27050.1	de novo gbM	9.62523	9.38199	11.1036	4.99272	5.60385	5.35218
chr3	9982986	9984744	AT3G27070.2	de novo gbM	11.7601	13.5177	11.5045	6.0027	6.32642	6.71877
chr3	9983003	9984744	AT3G27070.1	de novo gbM	11.8749	13.6282	11.538	6.06132	6.38819	6.70728
chr3	10182832	10185081	AT3G27500.1	de novo gbM	22.2523	22.5785	20.2454	14.3777	13.1371	13.4282
chr3	10188220	10190343	AT3G27510.1	de novo gbM	27.3461	28.7058	25.3611	30.9405	28.6536	29.3671
chr3	10238545	10240611	AT3G27650.1	de novo gbM	15.6196	15.9154	13.9944	40.4801	41.1469	36.4467
chr3	10357231	10358116	AT3G27910.1	de novo gbM	24.3521	23.8967	20.0595	11.3501	10.4908	12.4365
chr3	10417905	10419149	AT3G28020.1	de novo gbM	17.999	16.3096	16.7273	11.9305	11.7002	13.4331
chr3	10445859	10446846	AT3G28060.1	de novo gbM	22.4538	24.7586	21.6742	13.9507	14.1589	12.6471
chr3	10485300	10485991	AT3G28155.1	de novo gbM	13.69	13.7347	11.5785	6.61502	5.73832	8.54674
chr3	10505828	10509239	AT3G28180.1	de novo gbM	16.8077	16.6067	17.1035	6.45219	7.22998	6.78787
chr3	10512234	10513057	AT3G28190.1	de novo gbM	11.0772	12.9393	11.7241	10.9709	9.10711	12.8025
chr3	10581703	10583000	AT3G28320.1	de novo gbM	26.8217	28.6071	25.4952	17.0122	14.1675	12.9876
chr3	10583133	10583277	AT3G28321.1	de novo gbM	34.9657	33.4728	31.4763	13.7161	12.089	10.7192
chr3	10586565	10587712	AT3G28330.1	de novo gbM	24.5095	29.3512	24.5783	36.998	46.0371	40.2551
chr3	10588946	10590552	AT3G28340.1	de novo gbM	18.4072	17.9147	17.7462	6.07889	7.25639	8.85903
chr3	10647122	10651540	AT3G28415.1	de novo gbM	20.5659	19.9342	18.5835	19.7729	19.1322	18.5323
chr3	10669887	10671163	AT3G28455.1	de novo gbM	9.35674	10.1319	10.0645	5.83777	5.64657	7.25812
chr3	10724989	10726414	AT3G28610.1	de novo gbM	19.38	17.6468	17.9039	9.74191	8.34774	9.65461
chr3	10727825	10728461	AT3G28620.1	de novo gbM	18.5924	18.8	18.3027	6.83215	7.60312	5.69813
chr3	10895976	10898841	AT3G28890.1	de novo gbM	19.9176	19.1324	19.7158	10.0848	9.65429	8.92475
chr3	10896288	10898841	AT3G28890.2	de novo gbM	21.0967	20.2851	21.0358	10.5437	10.1144	9.41083
chr3	10959685	10960808	AT3G28930.1	de novo gbM	15.7265	16.237	15.9611	6.23112	7.53541	6.69321
chr3	11002350	11003072	AT3G28990.1	de novo gbM	21.661	21.1149	18.025	18.2114	19.4227	18.7763
chr3	11005778	11006414	AT3G29000.1	de novo gbM	18.4725	20.68	14.1455	8.07436	6.91884	6.96438
chr3	11008116	11009456	AT3G29020.2	de novo gbM	13.8345	17.1767	12.172	8.25421	5.44905	7.21196
chr3	11008613	11009413	AT3G29020.1	de novo gbM	17.022	21.6717	15.7954	8.46477	5.44003	7.38225
chr3	11030063	11030633	AT3G29034.1	de novo gbM	18.2692	16.4537	16.205	11.7814	12.6404	13.069
chr3	11033664	11035308	AT3G29035.1	de novo gbM	13.8749	13.5005	14.3074	7.89496	6.61804	6.6948
chr3	11037460	11038440	AT3G29040.1	de novo gbM	22.4196	21.1989	19.6917	47.5064	42.6321	35.6101
chr3	11039508	11040701	AT3G29050.1	de novo gbM	20.7828	22.7072	18.2771	25.6852	24.8872	22.4454
chr3	11163556	11163724	AT3G29195.1	de novo gbM	23.8403	21.5738	15.3294	17.467	11.8011	8.38892
chr3	11284394	11285402	AT3G29385.1	de novo gbM	21.6454	20.8325	18.0887	16.9631	14.7274	13.8484
chr3	11311355	11312792	AT3G29430.1	de novo gbM	26.1729	26.8862	23.1069	24.4263	23.1852	20.4556
chr3	11695755	11696771	AT3G29791.1	de novo gbM	22.301	22.4337	21.6977	15.0522	12.2793	13.2109
chr3	11960416	11961786	AT3G30350.1	de novo gbM	14.1719	14.7551	12.3065	25.9092	25.1309	22.0929
chr3	11960420	11961856	AT3G30350.2	de novo gbM	14.1581	14.6754	12.3387	25.7401	24.8514	22.0589
chr3	12139511	12140033	AT3G30530.1	de novo gbM	34.9292	32.5691	32.496	37.405	36.4985	32.3986
chr3	12352508	12352844	AT3G30725.1	de novo gbM	23.3862	25.466	22.1765	26.5364	23.7462	24.5675
chr3	12667226	12667370	AT3G31051.1	de novo gbM	39.204	37.1055	40.7762	52.9048	48.6916	51.7317
chr3	13061047	13062710	AT3G32047.1	de novo gbM	25.5978	26.9621	23.766	21.5479	19.3074	14.9719
chr3	14929713	14930678	AT3G42830.1	de novo gbM	21.7799	20.8315	17.8628	18.7131	19.9938	12.6573
[truncated: 5,380 more rows]
