# Supplementary material for: Ectopic targeting of CG DNA methylation in Arabidopsis with the bacterial SssI methyltransferase
Source: Nat Commun. 2021 May 25;12:3130. doi: 10.1038/s41467-021-23346-y (PMC8149686; doi:10.1038/s41467-021-23346-y)
Supplement: Supplementary file 11 — Supplementary Data 10 [file 41467_2021_23346_MOESM11_ESM.xlsx]

## Sheet: Suppl Data 10
Supplementary Data 10. Primers used in this study. Nucleotide sequences for the primers used for BS-PCR-seq or qRT-PCR in 5' to 3' directionality. Y represents C or T.
Column Name	Description
Assay	Assay type of the primers used for.
Regions	The regions, genes and direction for Primers used for.
Sequence 5´- 3´	Nucleotide sequences for the primers used in 5' to 3' directionality.
	Supplementary Data 10. Primers used in this study.
Assay	Target regions	Sequence 5´- 3´
BS-PCR	FWA region 1 Forward	TCATATAAAAAAAAAATTAAATTTCATTTCACAATAACCATT
BS-PCR	FWA region 1 Reverse	GTATGGGYTTYGATAAAGAATATATGAGATTYT
BS-PCR	FWA region 2 Forward	CTCATATATACCTTATCCCATTCAACATTCATA
BS-PCR	FWA region 2 Reverse	AAGATYTGATATTTGGYTGGAAAAAAYAATAATAAT
BS-PCR	FWA region 3 Forward	CRCTCTTTATCCCATTCAACATTCATAC
BS-PCR	FWA region 3 Reverse	TTTGGTTGAAAAAAATAATAAAAATTTGATTGTYAGTAT
qRT-PCR	IPP2 Forward	GTATGAGTTGCTTCTCCAGCAAAG
qRT-PCR	IPP2 Reverse	GAGGATGGCTGCAACAAGTGT
qRT-PCR	FWA Forward	TTAGATCCAAAGGAGTATCAAAG
qRT-PCR	FWA Reverse	CTTTGGTACCAGCGGAGA
		note:Y=C or T;R=G or A
