# Supplementary material for: Ectopic targeting of CG DNA methylation in Arabidopsis with the bacterial SssI methyltransferase
Source: Nat Commun. 2021 May 25;12:3130. doi: 10.1038/s41467-021-23346-y (PMC8149686; doi:10.1038/s41467-021-23346-y)
Supplement: Supplementary file 14 — Source Data [file 41467_2021_23346_MOESM14_ESM.xlsx]

## Sheet: Figure 1B
Flowering Time data
rosette leaf counts	caulinar leaf counts	Genotype	Figures	samples	Statistical Test	exact p-value
7	2	Col-0	Figure 1B	Flowering Time of ZF-SssI in fwa vs. fwa	Welch Two Sample t-test	1.111e-10
9	2	Col-0	Figure 1B	Flowering Time of ZF-SssI in fwa nrpd1 vs. fwa	Welch Two Sample t-test	8.919e-13
9	2	Col-0	Figure 1B	Flowering Time of ZF-SssI in fwa nrpe1 vs. fwa	Welch Two Sample t-test	2.409e-05
7	3	Col-0	Figure 1B	Flowering Time of ZF-SssI in fwa drm1/2 vs. fwa	Welch Two Sample t-test	2.827e-15
10	3	Col-0
9	3	Col-0
10	3	Col-0
9	3	Col-0
9	3	Col-0
10	3	Col-0
10	2	Col-0
8	2	Col-0
8	1	Col-0
10	3	Col-0
11	3	Col-0
12	3	Col-0
12	3	Col-0
10	3	Col-0
13	4	Col-0
10	3	Col-0
10	3	Col-0
8	3	Col-0
10	3	Col-0
11	3	Col-0
10	2	Col-0
8	2	Col-0
7	1	Col-0
8	2	Col-0
8	2	Col-0
7	1	Col-0
7	2	Col-0
7	2	Col-0
7	1	Col-0
6	1	Col-0
5	2	Col-0
6	1	Col-0
9	1	Col-0
6	2	Col-0
8	2	Col-0
7	2	Col-0
7	1	Col-0
6	1	Col-0
7	2	Col-0
7	1	Col-0
8	3	Col-0
7	2	Col-0
7	1	Col-0
5	2	Col-0
8	1	Col-0
7	2	Col-0
6	1	Col-0
30	12	fwa
31	12	fwa
27	14	fwa
26	10	fwa
28	13	fwa
24	13	fwa
27	13	fwa
31	15	fwa
25	10	fwa
27	11	fwa
25	9	fwa
29	14	fwa
27	12	fwa
25	14	fwa
29	12	fwa
29	16	fwa
26	12	fwa
28	15	fwa
29	12	fwa
28	13	fwa
30	15	fwa
29	13	fwa
29	14	fwa
29	15	fwa
29	18	fwa
29	17	fwa
30	12	fwa
28	16	fwa
29	12	fwa
26	12	fwa
29	9	ZF-SssI in fwa
25	10	ZF-SssI in fwa
12	2	ZF-SssI in fwa
31	13	ZF-SssI in fwa
10	2	ZF-SssI in fwa
13	4	ZF-SssI in fwa
7	2	ZF-SssI in fwa
10	1	ZF-SssI in fwa
14	3	ZF-SssI in fwa
11	5	ZF-SssI in fwa
23	10	ZF-SssI in fwa
20	7	ZF-SssI in fwa
8	3	ZF-SssI in fwa
13	4	ZF-SssI in fwa
6	2	ZF-SssI in fwa
11	1	ZF-SssI in fwa
15	4	ZF-SssI in fwa
30	12	ZF-SssI in fwa
11	2	ZF-SssI in fwa
21	8	ZF-SssI in fwa
11	2	ZF-SssI in fwa
29	9	ZF-SssI in fwa
25	10	ZF-SssI in fwa
11	2	ZF-SssI in fwa
25	9	ZF-SssI in fwa
15	7	ZF-SssI in fwa
17	0	ZF-SssI in fwa
28	12	ZF-SssI in fwa
10	2	ZF-SssI in fwa
17	5	ZF-SssI in fwa
18	6	ZF-SssI in fwa
31	10	ZF-SssI in fwa
8	4	ZF-SssI in fwa
19	8	ZF-SssI in fwa
24	7	ZF-SssI in fwa
27	15	ZF-SssI in fwa
31	15	ZF-SssI in fwa
16	4	ZF-SssI in fwa
30	11	ZF-SssI in fwa
23	8	ZF-SssI in fwa x nrpd1
16	3	ZF-SssI in fwa x nrpd1
8	3	ZF-SssI in fwa x nrpd1
6	2	ZF-SssI in fwa x nrpd1
9	2	ZF-SssI in fwa x nrpd1
18	6	ZF-SssI in fwa x nrpd1
28	12	ZF-SssI in fwa x nrpd1
8	1	ZF-SssI in fwa x nrpd1
10	3	ZF-SssI in fwa x nrpd1
8	2	ZF-SssI in fwa x nrpd1
8	2	ZF-SssI in fwa x nrpd1
28	10	ZF-SssI in fwa x nrpd1
28	9	ZF-SssI in fwa x nrpd1
16	7	ZF-SssI in fwa x nrpd1
12	1	ZF-SssI in fwa x nrpd1
17	5	ZF-SssI in fwa x nrpd1
16	5	ZF-SssI in fwa x nrpd1
26	10	ZF-SssI in fwa x nrpd1
11	1	ZF-SssI in fwa x nrpd1
11	4	ZF-SssI in fwa x nrpd1
12	2	ZF-SssI in fwa x nrpd1
26	1	ZF-SssI in fwa x nrpd1
27	10	ZF-SssI in fwa x nrpd1
14	5	ZF-SssI in fwa x nrpd1
27	9	ZF-SssI in fwa x nrpd1
14	7	ZF-SssI in fwa x nrpd1
30	11	ZF-SssI in fwa x nrpd1
13	1	ZF-SssI in fwa x nrpd1
14	5	ZF-SssI in fwa x nrpd1
12	1	ZF-SssI in fwa x nrpd1
20	7	ZF-SssI in fwa x nrpd1
24	4	ZF-SssI in fwa x nrpd1
24	7	ZF-SssI in fwa x nrpd1
21	5	ZF-SssI in fwa x nrpd1
13	0	ZF-SssI in fwa x nrpd1
22	4	ZF-SssI in fwa x nrpd1
28	10	ZF-SssI in fwa x nrpd1
32	12	ZF-SssI in fwa x nrpd1
30	10	ZF-Sssi in fwa x nrpe1
27	11	ZF-Sssi in fwa x nrpe1
25	9	ZF-Sssi in fwa x nrpe1
27	11	ZF-Sssi in fwa x nrpe1
20	9	ZF-Sssi in fwa x nrpe1
13	4	ZF-Sssi in fwa x nrpe1
12	7	ZF-Sssi in fwa x nrpe1
23	7	ZF-Sssi in fwa x nrpe1
14	2	ZF-Sssi in fwa x nrpe1
25	8	ZF-Sssi in fwa x nrpe1
18	5	ZF-Sssi in fwa x nrpe1
22	5	ZF-Sssi in fwa x nrpe1
20	4	ZF-Sssi in fwa x nrpe1
25	9	ZF-Sssi in fwa x nrpe1
30	10	ZF-Sssi in fwa x nrpe1
27	11	ZF-Sssi in fwa x nrpe1
27	11	ZF-Sssi in fwa x nrpe1
20	9	ZF-Sssi in fwa x nrpe1
13	4	ZF-Sssi in fwa x nrpe1
12	7	ZF-Sssi in fwa x nrpe1
40	10	ZF-Sssi in fwa x nrpe1
27	10	ZF-Sssi in fwa x nrpe1
35	9	ZF-SssI in fwa x drm1/2
15	4	ZF-SssI in fwa x drm1/2
23	9	ZF-SssI in fwa x drm1/2
20	5	ZF-SssI in fwa x drm1/2
12	3	ZF-SssI in fwa x drm1/2
32	11	ZF-SssI in fwa x drm1/2
17	7	ZF-SssI in fwa x drm1/2
15	5	ZF-SssI in fwa x drm1/2
24	10	ZF-SssI in fwa x drm1/2
30	11	ZF-SssI in fwa x drm1/2
19	7	ZF-SssI in fwa x drm1/2
17	3	ZF-SssI in fwa x drm1/2
16	5	ZF-SssI in fwa x drm1/2
10	2	ZF-SssI in fwa x drm1/2
13	4	ZF-SssI in fwa x drm1/2
12	7	ZF-SssI in fwa x drm1/2
15	5	ZF-SssI in fwa x drm1/2
14	2	ZF-SssI in fwa x drm1/2
15	5	ZF-SssI in fwa x drm1/2
16	6	ZF-SssI in fwa x drm1/2
14	5	ZF-SssI in fwa x drm1/2
32	10	ZF-SssI in fwa x drm1/2
24	5	ZF-SssI in fwa x drm1/2
14	3	ZF-SssI in fwa x drm1/2
13	2	ZF-SssI in fwa x drm1/2
14	4	ZF-SssI in fwa x drm1/2
9	1	ZF-SssI in fwa x drm1/2
22	8	ZF-SssI in fwa x drm1/2
24	12	ZF-SssI in fwa x drm1/2
25	10	ZF-SssI in fwa x drm1/2
28	11	ZF-SssI in fwa x drm1/2
23	9	ZF-SssI in fwa x drm1/2
15	4	ZF-SssI in fwa x drm1/2
35	9	ZF-SssI in fwa x drm1/2
12	3	ZF-SssI in fwa x drm1/2
17	7	ZF-SssI in fwa x drm1/2
15	5	ZF-SssI in fwa x drm1/2
10	2	ZF-SssI in fwa x drm1/2
13	4	ZF-SssI in fwa x drm1/2
12	7	ZF-SssI in fwa x drm1/2
29	7	ZF-SssI in fwa x drm1/2
19	3	ZF-SssI in fwa x drm1/2
34	7	ZF-SssI in fwa x drm1/2
18	4	ZF-SssI in fwa x drm1/2
18	7	ZF-SssI in fwa x drm1/2
11	4	ZF-SssI in fwa x drm1/2
31	8	ZF-SssI in fwa x drm1/2
20	7	ZF-SssI in fwa x drm1/2
19	7	ZF-SssI in fwa x drm1/2
13	3	ZF-SssI in fwa x drm1/2
48	8	ZF-SssI in fwa x drm1/2
10	2	ZF-SssI in fwa x drm1/2
21	6	ZF-SssI in fwa x drm1/2

## Sheet: Figure 1C
Flowering Time data
rosette leaf counts	caulinar leaf counts	Genotype	Figures	samples	Statistical Test	exact p-value
10	2	Col-0	Figure 1C	Flowering Time of ZF-SssI in fwa (line 1) vs. fwa	Welch Two Sample t-test	6.39e-12
11	3	Col-0	Figure 1C	Flowering Time of ZF-SssI in fwa (line 2) vs. fwa	Welch Two Sample t-test	1.69171e-20
9	2	Col-0	Figure 1C	Flowering Time of ZF-SssI in fwa (line 3) vs. fwa	Welch Two Sample t-test	1.13498e-18
8	1	Col-0	Figure 1C	Flowering Time of ZF-SssI in fwa (line 4) vs. fwa	Welch Two Sample t-test	2.878e-08
10	3	Col-0	Figure 1C	Flowering Time of ZF-SssI in fwa nrpd1 (line 1) vs. fwa nrpd1	Welch Two Sample t-test	1.78991e-19
11	3	Col-0	Figure 1C	Flowering Time of ZF-SssI in fwa nrpd1 (line 2) vs. fwa nrpd1	Welch Two Sample t-test	8.98864e-15
11	3	Col-0	Figure 1C	Flowering Time of ZF-SssI in fwa nrpd1 (line 3) vs. fwa nrpd1	Welch Two Sample t-test	3.65055e-19
9	3	Col-0	Figure 1C	Flowering Time of ZF-SssI in fwa nrpd1 (line 4) vs. fwa nrpd1	Welch Two Sample t-test	4.16476e-20
9	3	Col-0	Figure 1C	Flowering Time of ZF-SssI in fwa nrpe1 (line 1) vs. fwa nrpe1	Welch Two Sample t-test	4.85905e-16
12	3	Col-0	Figure 1C	Flowering Time of ZF-SssI in fwa nrpe1 (line 2) vs. fwa nrpe1	Welch Two Sample t-test	2.62418e-14
27	11	fwa	Figure 1C	Flowering Time of ZF-SssI in fwa nrpe1 (line 3) vs. fwa nrpe1	Welch Two Sample t-test	0.00343566
29	12	fwa	Figure 1C	Flowering Time of ZF-SssI in fwa nrpe1 (line 4) vs. fwa nrpe1	Welch Two Sample t-test	1.59326e-05
26	11	fwa	Figure 1C	Flowering Time of ZF-SssI in fwa drm1/2 (line 1) vs. fwa drm1/2	Welch Two Sample t-test	2.55209e-09
26	12	fwa	Figure 1C	Flowering Time of ZF-SssI in fwa drm1/2 (line 2) vs. fwa drm1/2	Welch Two Sample t-test	3.39121e-21
24	11	fwa	Figure 1C	Flowering Time of ZF-SssI in fwa drm1/2 (line 3) vs. fwa drm1/2	Welch Two Sample t-test	9.25007e-22
26	9	fwa	Figure 1C	Flowering Time of ZF-SssI in fwa drm1/2 (line 4) vs. fwa drm1/2	Welch Two Sample t-test	1.92197e-13
28	8	fwa
26	9	fwa
25	10	fwa
25	11	fwa
26	9	fwa
26	8	fwa
26	10	fwa x nrpd1
26	10	fwa x nrpd1
23	11	fwa x nrpd1
24	10	fwa x nrpd1
26	10	fwa x nrpd1
28	11	fwa x nrpd1
28	11	fwa x nrpd1
24	11	fwa x nrpd1
25	10	fwa x nrpd1
27	10	fwa x nrpd1
25	11	fwa x nrpd1
26	13	fwa x nrpde1
31	11	fwa x nrpde1
28	10	fwa x nrpde1
27	10	fwa x nrpde1
29	10	fwa x nrpde1
25	12	fwa x nrpde1
27	9	fwa x nrpde1
31	10	fwa x nrpde1
31	13	fwa x nrpde1
25	12	fwa x nrpde1
25	10	fwa x nrpde1
24	11	fwa x drm1/2
24	10	fwa x drm1/2
24	8	fwa x drm1/2
23	10	fwa x drm1/2
23	9	fwa x drm1/2
25	10	fwa x drm1/2
22	8	fwa x drm1/2
24	9	fwa x drm1/2
23	9	fwa x drm1/2
22	9	fwa x drm1/2
21	9	fwa x drm1/2
10	2	ZF-SssI in fwa line 1
17	10	ZF-SssI in fwa line 1
15	6	ZF-SssI in fwa line 1
15	5	ZF-SssI in fwa line 1
9	3	ZF-SssI in fwa line 1
12	5	ZF-SssI in fwa line 1
14	3	ZF-SssI in fwa line 1
11	3	ZF-SssI in fwa line 1
11	2	ZF-SssI in fwa line 1
21	6	ZF-SssI in fwa line 1
9	3	ZF-SssI in fwa line 1
21	9	ZF-SssI in fwa line 1
15	4	ZF-SssI in fwa line 1
12	5	ZF-SssI in fwa line 1
10	3	ZF-SssI in fwa line 1
13	3	ZF-SssI in fwa line 1
19	8	ZF-SssI in fwa line 1
13	3	ZF-SssI in fwa line 1
16	6	ZF-SssI in fwa line 1
20	7	ZF-SssI in fwa line 1
9	3	ZF-SssI in fwa line 2
10	3	ZF-SssI in fwa line 2
11	3	ZF-SssI in fwa line 2
13	3	ZF-SssI in fwa line 2
10	4	ZF-SssI in fwa line 2
11	3	ZF-SssI in fwa line 2
10	4	ZF-SssI in fwa line 2
12	3	ZF-SssI in fwa line 2
11	3	ZF-SssI in fwa line 2
13	4	ZF-SssI in fwa line 2
9	2	ZF-SssI in fwa line 2
16	4	ZF-SssI in fwa line 2
12	4	ZF-SssI in fwa line 2
9	3	ZF-SssI in fwa line 2
12	3	ZF-SssI in fwa line 2
12	3	ZF-SssI in fwa line 2
11	4	ZF-SssI in fwa line 2
13	4	ZF-SssI in fwa line 3
13	4	ZF-SssI in fwa line 3
10	4	ZF-SssI in fwa line 3
12	3	ZF-SssI in fwa line 3
10	2	ZF-SssI in fwa line 3
12	6	ZF-SssI in fwa line 3
13	3	ZF-SssI in fwa line 3
14	3	ZF-SssI in fwa line 3
14	4	ZF-SssI in fwa line 3
13	3	ZF-SssI in fwa line 3
14	4	ZF-SssI in fwa line 3
13	2	ZF-SssI in fwa line 3
15	3	ZF-SssI in fwa line 3
14	2	ZF-SssI in fwa line 3
14	4	ZF-SssI in fwa line 4
14	3	ZF-SssI in fwa line 4
11	5	ZF-SssI in fwa line 4
20	10	ZF-SssI in fwa line 4
12	5	ZF-SssI in fwa line 4
10	5	ZF-SssI in fwa line 4
9	2	ZF-SssI in fwa line 4
20	11	ZF-SssI in fwa line 4
13	3	ZF-SssI in fwa line 4
10	3	ZF-SssI in fwa line 4
12	3	ZF-SssI in fwa line 4
12	3	ZF-SssI in fwa line 4
10	4	ZF-SssI in fwa line 4
10	3	ZF-SssI in fwa x nrpd1 line 1
10	2	ZF-SssI in fwa x nrpd1 line 1
10	3	ZF-SssI in fwa x nrpd1 line 1
10	3	ZF-SssI in fwa x nrpd1 line 1
10	3	ZF-SssI in fwa x nrpd1 line 1
12	3	ZF-SssI in fwa x nrpd1 line 1
11	2	ZF-SssI in fwa x nrpd1 line 1
13	4	ZF-SssI in fwa x nrpd1 line 1
12	2	ZF-SssI in fwa x nrpd1 line 1
14	3	ZF-SssI in fwa x nrpd1 line 1
9	2	ZF-SssI in fwa x nrpd1 line 1
12	3	ZF-SssI in fwa x nrpd1 line 1
15	2	ZF-SssI in fwa x nrpd1 line 1
12	3	ZF-SssI in fwa x nrpd1 line 1
11	4	ZF-SssI in fwa x nrpd1 line 1
9	4	ZF-SssI in fwa x nrpd1 line 1
16	8	ZF-SssI in fwa x nrpd1 line 1
12	2	ZF-SssI in fwa x nrpd1 line 2
9	4	ZF-SssI in fwa x nrpd1 line 2
9	2	ZF-SssI in fwa x nrpd1 line 2
7	2	ZF-SssI in fwa x nrpd1 line 2
9	2	ZF-SssI in fwa x nrpd1 line 2
8	3	ZF-SssI in fwa x nrpd1 line 2
9	3	ZF-SssI in fwa x nrpd1 line 2
8	3	ZF-SssI in fwa x nrpd1 line 2
8	2	ZF-SssI in fwa x nrpd1 line 2
7	3	ZF-SssI in fwa x nrpd1 line 2
13	5	ZF-SssI in fwa x nrpd1 line 2
13	6	ZF-SssI in fwa x nrpd1 line 2
11	2	ZF-SssI in fwa x nrpd1 line 3
9	3	ZF-SssI in fwa x nrpd1 line 3
7	3	ZF-SssI in fwa x nrpd1 line 3
9	2	ZF-SssI in fwa x nrpd1 line 3
7	3	ZF-SssI in fwa x nrpd1 line 3
11	3	ZF-SssI in fwa x nrpd1 line 3
8	2	ZF-SssI in fwa x nrpd1 line 3
8	2	ZF-SssI in fwa x nrpd1 line 3
10	3	ZF-SssI in fwa x nrpd1 line 3
13	5	ZF-SssI in fwa x nrpd1 line 3
8	2	ZF-SssI in fwa x nrpd1 line 3
8	2	ZF-SssI in fwa x nrpd1 line 3
8	2	ZF-SssI in fwa x nrpd1 line 3
11	2	ZF-SssI in fwa x nrpd1 line 4
8	3	ZF-SssI in fwa x nrpd1 line 4
8	2	ZF-SssI in fwa x nrpd1 line 4
7	1	ZF-SssI in fwa x nrpd1 line 4
10	2	ZF-SssI in fwa x nrpd1 line 4
7	3	ZF-SssI in fwa x nrpd1 line 4
6	2	ZF-SssI in fwa x nrpd1 line 4
9	3	ZF-SssI in fwa x nrpd1 line 4
7	3	ZF-SssI in fwa x nrpd1 line 4
7	2	ZF-SssI in fwa x nrpd1 line 4
9	2	ZF-SssI in fwa x nrpd1 line 4
8	2	ZF-SssI in fwa x nrpd1 line 4
7	2	ZF-SssI in fwa x nrpd1 line 4
7	2	ZF-SssI in fwa x nrpd1 line 4
9	3	ZF-SssI in fwa x nrpd1 line 4
9	2	ZF-SssI in fwa x nrpd1 line 4
16	5	ZF-SssI in fwa x nrpe1 line 1
11	3	ZF-SssI in fwa x nrpe1 line 1
12	3	ZF-SssI in fwa x nrpe1 line 1
13	5	ZF-SssI in fwa x nrpe1 line 1
9	3	ZF-SssI in fwa x nrpe1 line 1
13	5	ZF-SssI in fwa x nrpe1 line 1
16	5	ZF-SssI in fwa x nrpe1 line 1
12	2	ZF-SssI in fwa x nrpe1 line 1
10	4	ZF-SssI in fwa x nrpe1 line 1
10	3	ZF-SssI in fwa x nrpe1 line 1
10	4	ZF-SssI in fwa x nrpe1 line 1
12	5	ZF-SssI in fwa x nrpe1 line 1
13	4	ZF-SssI in fwa x nrpe1 line 1
13	4	ZF-SssI in fwa x nrpe1 line 1
9	4	ZF-SssI in fwa x nrpe1 line 1
11	4	ZF-SssI in fwa x nrpe1 line 1
11	3	ZF-SssI in fwa x nrpe1 line 1
9	5	ZF-SssI in fwa x nrpe1 line 2
9	3	ZF-SssI in fwa x nrpe1 line 2
7	3	ZF-SssI in fwa x nrpe1 line 2
11	3	ZF-SssI in fwa x nrpe1 line 2
11	3	ZF-SssI in fwa x nrpe1 line 2
10	3	ZF-SssI in fwa x nrpe1 line 2
11	4	ZF-SssI in fwa x nrpe1 line 2
12	3	ZF-SssI in fwa x nrpe1 line 2
10	4	ZF-SssI in fwa x nrpe1 line 2
10	3	ZF-SssI in fwa x nrpe1 line 2
12	4	ZF-SssI in fwa x nrpe1 line 2
10	2	ZF-SssI in fwa x nrpe1 line 2
12	3	ZF-SssI in fwa x nrpe1 line 2
9	3	ZF-SssI in fwa x nrpe1 line 2
8	2	ZF-SssI in fwa x nrpe1 line 2
8	3	ZF-SssI in fwa x nrpe1 line 2
9	2	ZF-SssI in fwa x nrpe1 line 2
9	3	ZF-SssI in fwa x nrpe1 line 2
11	3	ZF-SssI in fwa x nrpe1 line 2
19	8	ZF-SssI in fwa x nrpe1 line 3
23	7	ZF-SssI in fwa x nrpe1 line 3
20	8	ZF-SssI in fwa x nrpe1 line 3
24	8	ZF-SssI in fwa x nrpe1 line 3
24	8	ZF-SssI in fwa x nrpe1 line 3
22	8	ZF-SssI in fwa x nrpe1 line 3
11	2	ZF-SssI in fwa x nrpe1 line 3
18	8	ZF-SssI in fwa x nrpe1 line 4
9	2	ZF-SssI in fwa x nrpe1 line 4
8	2	ZF-SssI in fwa x nrpe1 line 4
13	5	ZF-SssI in fwa x nrpe1 line 4
22	9	ZF-SssI in fwa x nrpe1 line 4
21	8	ZF-SssI in fwa x nrpe1 line 4
16	5	ZF-SssI in fwa x nrpe1 line 4
12	4	ZF-SssI in fwa x nrpe1 line 4
12	3	ZF-SssI in fwa x nrpe1 line 4
19	8	ZF-SssI in fwa x nrpe1 line 4
9	4	ZF-SssI in fwa x drm1/2 line 1
8	2	ZF-SssI in fwa x drm1/2 line 1
8	3	ZF-SssI in fwa x drm1/2 line 1
12	5	ZF-SssI in fwa x drm1/2 line 1
12	4	ZF-SssI in fwa x drm1/2 line 1
9	2	ZF-SssI in fwa x drm1/2 line 1
7	2	ZF-SssI in fwa x drm1/2 line 1
8	2	ZF-SssI in fwa x drm1/2 line 1
8	2	ZF-SssI in fwa x drm1/2 line 1
8	2	ZF-SssI in fwa x drm1/2 line 1
8	3	ZF-SssI in fwa x drm1/2 line 1
8	2	ZF-SssI in fwa x drm1/2 line 1
20	10	ZF-SssI in fwa x drm1/2 line 1
18	8	ZF-SssI in fwa x drm1/2 line 1
11	4	ZF-SssI in fwa x drm1/2 line 2
12	3	ZF-SssI in fwa x drm1/2 line 2
7	1	ZF-SssI in fwa x drm1/2 line 2
7	3	ZF-SssI in fwa x drm1/2 line 2
9	3	ZF-SssI in fwa x drm1/2 line 2
9	2	ZF-SssI in fwa x drm1/2 line 2
8	2	ZF-SssI in fwa x drm1/2 line 2
12	3	ZF-SssI in fwa x drm1/2 line 2
8	2	ZF-SssI in fwa x drm1/2 line 2
9	2	ZF-SssI in fwa x drm1/2 line 2
7	2	ZF-SssI in fwa x drm1/2 line 2
9	2	ZF-SssI in fwa x drm1/2 line 2
7	2	ZF-SssI in fwa x drm1/2 line 2
8	3	ZF-SssI in fwa x drm1/2 line 2
7	2	ZF-SssI in fwa x drm1/2 line 2
10	3	ZF-SssI in fwa x drm1/2 line 3
10	2	ZF-SssI in fwa x drm1/2 line 3
9	2	ZF-SssI in fwa x drm1/2 line 3
9	2	ZF-SssI in fwa x drm1/2 line 3
10	2	ZF-SssI in fwa x drm1/2 line 3
9	2	ZF-SssI in fwa x drm1/2 line 3
7	2	ZF-SssI in fwa x drm1/2 line 3
7	2	ZF-SssI in fwa x drm1/2 line 3
9	2	ZF-SssI in fwa x drm1/2 line 3
7	2	ZF-SssI in fwa x drm1/2 line 3
8	2	ZF-SssI in fwa x drm1/2 line 3
11	2	ZF-SssI in fwa x drm1/2 line 3
12	3	ZF-SssI in fwa x drm1/2 line 3
8	2	ZF-SssI in fwa x drm1/2 line 3
8	2	ZF-SssI in fwa x drm1/2 line 3
10	4	ZF-SssI in fwa x drm1/2 line 3
12	3	ZF-SssI in fwa x drm1/2 line 3
9	2	ZF-SssI in fwa x drm1/2 line 3
9	2	ZF-SssI in fwa x drm1/2 line 3
9	2	ZF-SssI in fwa x drm1/2 line 4
7	2	ZF-SssI in fwa x drm1/2 line 4
7	2	ZF-SssI in fwa x drm1/2 line 4
8	2	ZF-SssI in fwa x drm1/2 line 4
10	2	ZF-SssI in fwa x drm1/2 line 4
12	4	ZF-SssI in fwa x drm1/2 line 4
10	3	ZF-SssI in fwa x drm1/2 line 4
11	3	ZF-SssI in fwa x drm1/2 line 4
8	3	ZF-SssI in fwa x drm1/2 line 4

## Sheet: Figure 1E
Flowering Time data
rosette leaf counts	caulinar leaf counts	Genotype	Figures	samples	Statistical Test	exact p-value
9	3	Col-0	Figure 1E	Flowering Time of ZF-SssI in fwa (+, line 1) vs. fwa	Welch Two Sample t-test	5.72598e-17
9	3	Col-0	Figure 1E	Flowering Time of ZF-SssI in fwa (+, line 2) vs. fwa	Welch Two Sample t-test	4.19877e-15
9	3	Col-0	Figure 1E	Flowering Time of ZF-SssI in fwa (-, line 1) vs. fwa	Welch Two Sample t-test	5.40548e-15
11	3	Col-0	Figure 1E	Flowering Time of ZF-SssI in fwa (-, line 2) vs. fwa	Welch Two Sample t-test	3.99232e-13
10	2	Col-0
10	2	Col-0
11	3	Col-0
9	3	Col-0
9	3	Col-0
7	3	Col-0
8	3	Col-0
9	3	Col-0
8	2	Col-0
9	3	Col-0
8	2	Col-0
25	11	fwa
26	10	fwa
26	11	fwa
25	12	fwa
22	11	fwa
25	10	fwa
25	10	fwa
22	10	fwa
25	11	fwa
9	4	T3 ZF-SssI in fwa - line 1
8	7	T3 ZF-SssI in fwa - line 1
8	2	T3 ZF-SssI in fwa - line 1
10	3	T3 ZF-SssI in fwa - line 1
9	3	T3 ZF-SssI in fwa - line 1
10	3	T3 ZF-SssI in fwa - line 1
9	3	T3 ZF-SssI in fwa - line 1
8	4	T3 ZF-SssI in fwa - line 1
11	3	T3 ZF-SssI in fwa - line 1
8	3	T3 ZF-SssI in fwa - line 1
9	3	T3 ZF-SssI in fwa - line 1
11	4	T3 ZF-SssI in fwa - line 1
9	3	T3 ZF-SssI in fwa - line 1
9	3	T3 ZF-SssI in fwa - line 1
11	3	T3 ZF-SssI in fwa - line 1
8	3	T3 ZF-SssI in fwa - line 2
9	3	T3 ZF-SssI in fwa - line 2
9	3	T3 ZF-SssI in fwa - line 2
8	3	T3 ZF-SssI in fwa - line 2
8	3	T3 ZF-SssI in fwa - line 2
8	3	T3 ZF-SssI in fwa - line 2
9	2	T3 ZF-SssI in fwa - line 2
10	3	T3 ZF-SssI in fwa - line 2
8	3	T3 ZF-SssI in fwa - line 2
8	3	T3 ZF-SssI in fwa - line 2
9	3	T3 ZF-SssI in fwa - line 2
8	3	T3 ZF-SssI in fwa - line 2
10	3	T3 ZF-SssI in fwa - line 2
11	3	T3 ZF-SssI in fwa - line 2
9	2	T3 ZF-SssI in fwa - line 2
11	3	T3 ZF-SssI in fwa + line 1
9	3	T3 ZF-SssI in fwa + line 1
12	3	T3 ZF-SssI in fwa + line 1
11	3	T3 ZF-SssI in fwa + line 1
13	3	T3 ZF-SssI in fwa + line 1
9	2	T3 ZF-SssI in fwa + line 1
10	4	T3 ZF-SssI in fwa + line 1
9	6	T3 ZF-SssI in fwa + line 1
10	4	T3 ZF-SssI in fwa + line 1
9	3	T3 ZF-SssI in fwa + line 1
7	2	T3 ZF-SssI in fwa + line 1
10	2	T3 ZF-SssI in fwa + line 1
9	2	T3 ZF-SssI in fwa + line 1
10	5	T3 ZF-SssI in fwa + line 1
9	4	T3 ZF-SssI in fwa + line 1
8	3	T3 ZF-SssI in fwa + line 2
9	3	T3 ZF-SssI in fwa + line 2
9	3	T3 ZF-SssI in fwa + line 2
10	2	T3 ZF-SssI in fwa + line 2
13	3	T3 ZF-SssI in fwa + line 2
9	3	T3 ZF-SssI in fwa + line 2
9	3	T3 ZF-SssI in fwa + line 2
8	2	T3 ZF-SssI in fwa + line 2
8	3	T3 ZF-SssI in fwa + line 2
10	2	T3 ZF-SssI in fwa + line 2
9	3	T3 ZF-SssI in fwa + line 2
7	3	T3 ZF-SssI in fwa + line 2
9	3	T3 ZF-SssI in fwa + line 2
9	3	T3 ZF-SssI in fwa + line 2
8	3	T3 ZF-SssI in fwa + line 2

## Sheet: Figure 5A
Figures	samples	Statistical Test	exact p-value
Figure 5A	H2A.Z ChIP-seq (rep1) signals over "Enhanced gbM" (last 50% of genic regions) in ZF-SssI line 1 vs. Col-0	Welch Two Sample t-test	2.04371e-10
Figure 5A	H2A.Z ChIP-seq (rep1) signals over "Enhanced gbM" (last 50% of genic regions) in ZF-SssI line 2 vs. Col-0	Welch Two Sample t-test	8.9175e-05
Figure 5A	H3K27me3 ChIP-seq signals over "Enhanced gbM" (last 50% of genic regions) in ZF-SssI line 1 vs. Col-0	Welch Two Sample t-test	0.0179562
Figure 5A	H3K27me3 ChIP-seq signals over "Enhanced gbM" (last 50% of genic regions) in ZF-SssI line 2 vs. Col-0	Welch Two Sample t-test	0.190647
Figure 5A	H2A.Z ChIP-seq (rep1) signals over "De novo gbM" in ZF-SssI line 1 vs. Col-0	Welch Two Sample t-test	1.69342e-16
Figure 5A	H2A.Z ChIP-seq (rep1) signals over "De novo gbM" in ZF-SssI line 2 vs. Col-0	Welch Two Sample t-test	8.66071e-05
Figure 5A	H3K27me3 ChIP-seq signals over "De novo gbM" in ZF-SssI line 1 vs. Col-0	Welch Two Sample t-test	0.00788491
Figure 5A	H3K27me3 ChIP-seq signals over "De novo gbM" in ZF-SssI line 2 vs. Col-0	Welch Two Sample t-test	2.81405e-07

## Sheet: Supp Fig 1A
			target		housekeep
			avg	sd	avg	sd						AACt	2ÂACt					inf error	sup error
fwa	21.72		21.57	0.1441	21.09	0.0672	0.0208	0.0045	0.0253	0.159	0.4764	0	1	0.159	-0.159	0.8956	1.1165	0	0
fwa_ZF1	21.68		21.64	0.0546	19.52	0.0876	0.003	0.0077	0.0107	0.1033	2.1167	1.6403	0.32	1.7436	1.5371	0.2986	0.3446	0.022159	0.0238033
fwa_ZF2	24.54		24.74	0.1851	22.26	0.1383	0.0342	0.0191	0.0534	0.231	2.4851	2.0087	0.25	2.2397	1.7777	0.2117	0.2916	0.0367675	0.0431524
fwa_drm1/2	20.62		20.47	0.13	19.99	0.0511	0.0169	0.0026	0.0195	0.1396	0.4872	0.0108	0.99	0.1504	-0.1289	0.901	1.0935	0.0915735	0.100881
fwa_drm1/2_ZF1	26.51		26.7	0.1653	19.59	0.0574	0.0273	0.0033	0.0306	0.175	7.1115	6.6351	0.01	6.8101	6.46	0.0089	0.0114	0.00114945	0.00129771
fwa_drm1/2_ZF2	29.28		29.45	0.2165	19.89	0.0539	0.0469	0.0029	0.0498	0.2231	9.5655	9.0891	0	9.3122	8.866	0.0016	0.0021	0.000263074	0.000307071

## Sheet: Supp Fig 4C
Figures	samples	Statistical Test	exact p-value
Figure S4C	Overlap between T2 ZF-SssI (+) hCG DMRs vs. T3 ZF-SssI (+) hCG DMRs	Hypergenometric Test	0
Figure S4C	Overlap between T2 ZF-SssI (-) hCG DMRs vs. T3 ZF-SssI (-) hCG DMRs	Hypergenometric Test	0

## Sheet: Supp Fig 4E
Figures	samples	Statistical Test	exact p-value
Figure S4E	(C+G)% difference between Cluster 2 hCG DMRs vs. Cluster 2 mCG-equivalent control regions	Welch Two Sample t-test	3.29205e-24
Figure S4E	(C+G)% difference between Cluster 3 hCG DMRs vs. Cluster 3 mCG-equivalent control regions	Welch Two Sample t-test	9.15514e-257
Figure S4E	(C+G)% difference between Cluster 4 hCG DMRs vs. Cluster 4 mCG-equivalent control regions	Welch Two Sample t-test	0
Figure S4E	CG% difference between Cluster 2 hCG DMRs vs. Cluster 2 mCG-equivalent control regions	Welch Two Sample t-test	0.000196384
Figure S4E	CG% difference between Cluster 3 hCG DMRs vs. Cluster 3 mCG-equivalent control regions	Welch Two Sample t-test	7.18159e-202
Figure S4E	CG% difference between Cluster 4 hCG DMRs vs. Cluster 4 mCG-equivalent control regions	Welch Two Sample t-test	0
Figure S4E	CHG% difference between Cluster 2 hCG DMRs vs. Cluster 2 mCG-equivalent control regions	Welch Two Sample t-test	5.3644e-16
Figure S4E	CHG% difference between Cluster 3 hCG DMRs vs. Cluster 3 mCG-equivalent control regions	Welch Two Sample t-test	6.40327e-93
Figure S4E	CHG% difference between Cluster 4 hCG DMRs vs. Cluster 4 mCG-equivalent control regions	Welch Two Sample t-test	0
Figure S4E	CHH% difference between Cluster 2 hCG DMRs vs. Cluster 2 mCG-equivalent control regions	Welch Two Sample t-test	6.71945e-26
Figure S4E	CHH% difference between Cluster 3 hCG DMRs vs. Cluster 3 mCG-equivalent control regions	Welch Two Sample t-test	3.18255e-148
Figure S4E	CHH% difference between Cluster 4 hCG DMRs vs. Cluster 4 mCG-equivalent control regions	Welch Two Sample t-test	0

## Sheet: Supp Fig 6A
	SE	A5SS	A3SS	MXE	RI
ZF-SssI T2-9minus	0	7	5	1	0
ZF-SssI T2-5minus	2	0	2	1	2
ZF-SssI T3-9minus	10	1	9	3	2
ZF-SssI T3-5minus	9	8	6	2	3
ZF-SssI T2-9plus	10	15	33	2	2
ZF-SssI T3-9plus	13	8	1	1	1
ZF-SssI T2-5plus	0	0	0	0	0
ZF-SssI T3-5plus	20	3	32	1	1
all use FDR < 0.05
